# Supplementary material for: Brassinosteroids affect wood development and properties of Fraxinus mandshurica
Source: Front Plant Sci. 2023 Jul 17;14:1167548. doi: 10.3389/fpls.2023.1167548 (PMC10400452; doi:10.3389/fpls.2023.1167548)
Supplement: Supplementary file 2 [file Table_1.xlsx]

## Sheet: S1
Species	Tissue	sample_name	Total reads(Mb)	total_clean_read(Mb)	total_clean_base(Gb)	clean_read_q20(%)	clean_read_q30 (%)	clean_read_ratio	total_mapping_gene_ratio	uniquely_mapping_gene_ratio	total_mapping_genome_ratio	uniquely_mapping_genome_ratio	average_number of gene
Fraxinus mandshurica (M8)	xylem	M8X_1	43.82	42.98	6.45	97.49	93.23	98.07	67.57	48.08	76.92	44.56	34840
		M8X_2	43.82	42.89	6.43	97.41	92.97	97.87	70.61	49.66	75.42	44.57
		M8X_3	43.82	43.05	6.46	97.46	93.13	98.23	68.91	49.29	76.55	43.33
	phloem	M8P_1	43.82	43.08	6.46	97.43	93	98.31	68.37	48.82	80.91	45.42	34771
		M8P_2	43.82	42.77	6.42	97.87	94.17	97.59	66.57	47.58	80.38	45.25
		M8P_3	43.82	43.36	6.5	97.23	92.57	98.94	67.52	48.51	80.86	45.75
	leaf	M8L_1	43.82	43.02	6.45	97.2	92.49	98.17	73.62	52.48	76.35	43.33	34513
		M8L_2	43.82	43.03	6.45	96.92	91.88	98.2	73.27	52.23	79.34	45.11
		M8L_3	43.82	42.27	6.34	97.5	93.23	96.46	73.62	52.56	78.12	43.75
F.mandshurica × F. bungeana (1601)	xylem	1601X_1	43.82	42.62	6.39	97.64	93.56	97.25	69.9	49.26	76.74	44.44	35508
		1601X_2	43.82	42.65	6.4	97.64	93.55	97.33	65.46	46.39	74.9	43.4
		1601X_3	43.82	42.8	6.42	97.74	93.82	97.66	67.29	48.51	70.78	40.09
	phloem	1601P_1	43.82	43.2	6.48	97.44	93.07	98.59	68.83	49.18	78.04	43.73	34629
		1601P_2	43.82	42.83	6.42	97.81	93.78	97.74	66.01	46.97	79.72	43.98
		1601P_3	43.82	42.87	6.43	97.58	93.38	97.83	61.92	44.79	79.48	45.59
	leaf	1601L_1	43.82	43.01	6.45	97.39	92.94	98.14	71.37	50.52	78.24	45.35	38742
		1601L_2	43.82	42.89	6.43	97.37	92.86	97.88	73.24	51.87	73.81	42.17
		1601L_3	43.82	42.88	6.43	97.39	92.95	97.86	71.73	50.77	77.17	44.45
