# Supplementary material for: Brassinosteroids affect wood development and properties of Fraxinus mandshurica
Source: Front Plant Sci. 2023 Jul 17;14:1167548. doi: 10.3389/fpls.2023.1167548 (PMC10400452; doi:10.3389/fpls.2023.1167548)
Supplement: Supplementary file 3 [file Table_2.xlsx]

## Sheet: A
Differentially Expressed Gene analysis result in Xylem group (X-DEGs analysis result) of F. mandshurica(M8) and F.mandshurica × F. sogdiana (1601)
Gene ID	M8X FPKM	1601X FPKM	log2(1601X/M8X)	Qvalue(M8X-vs-1601X)	Pvalue(M8X-vs-1601X)	Up/Down	TFs	Nr	Kegg Orthology	GO
FRAEX38873_v2_000401310	1.276	5.793	2.08844	0.0274126	0.00366686	UP		YP_008992291.1|1.2e-63|hypothetical protein Salmi_Mp025 (mitochondrion) [Salvia miltiorrhiza]		GO:0044464//cell part;GO:0043226//organelle;GO:0005737//cytoplasm;GO:0044444//cytoplasmic part;GO:0043231//intracellular membrane-bounded organelle;GO:0043229//intracellular organelle;GO:0005739//mitochondrion;GO:0005623//cell;GO:0043227//membrane-bounded organelle;GO:0044424//intracellular part;GO:0005622//intracellular;
FRAEX38873_v2_000401260	0.06	0.33	2.43678	0.0273559	0.00365478	UP		AUB30843.1|1.7e-99|ribosomal protein subunit L5 (mitochondrion) [Fraxinus ornus]	K02954//small subunit ribosomal protein S14+ko03010//Ribosome	GO:0071704//organic substance metabolic process;GO:1901576//organic substance biosynthetic process;GO:0034645//cellular macromolecule biosynthetic process;GO:0043043//peptide biosynthetic process;GO:0008152//metabolic process;GO:0044267//cellular protein metabolic process;GO:0043603//cellular amide metabolic process;GO:0019538//protein metabolic process;GO:0006807//nitrogen compound metabolic pro…
FRAEX38873_v2_000401240	0.436	2.133	2.40297	4.09496e-06	1.14709e-07	UP		PHT42545.1|9.9e-75|hypothetical protein CQW23_16570 [Capsicum baccatum]	K03878//NADH-ubiquinone oxidoreductase chain 1 [EC:7.1.1.2]+ko01100//Metabolic pathways+ko00190//Oxidative phosphorylation;K03878//NADH-ubiquinone oxidoreductase chain 1 [EC:7.1.1.2]+ko01100//Metabolic pathways+ko00190//Oxidative phosphorylation	GO:0055114//oxidation-reduction process;GO:0008152//metabolic process;GO:0043226//organelle;GO:0071944//cell periphery;GO:0005623//cell;GO:0016021//integral component of membrane;GO:0043231//intracellular membrane-bounded organelle;GO:0005737//cytoplasm;GO:0016020//membrane;GO:0044424//intracellular part;GO:0005622//intracellular;GO:0044425//membrane part;GO:0031224//intrinsic component of membra…
FRAEX38873_v2_000401200	0.513	2.846	2.46467	0.000958135	5.94999e-05	UP		PIA41060.1|2.1e-201|hypothetical protein AQUCO_02300091v1 [Aquilegia coerulea]	K03935//NADH dehydrogenase (ubiquinone) Fe-S protein 2 [EC:7.1.1.2 1.6.99.3]+ko01100//Metabolic pathways+ko00190//Oxidative phosphorylation	GO:0044444//cytoplasmic part;GO:0005739//mitochondrion;GO:0043229//intracellular organelle;GO:0005737//cytoplasm;GO:0005622//intracellular;GO:0044464//cell part;GO:0043227//membrane-bounded organelle;GO:0043226//organelle;GO:0043231//intracellular membrane-bounded organelle;GO:0044424//intracellular part;GO:0005623//cell;GO:0051287//NAD binding;GO:0036094//small molecule binding;GO:0005488//bindi…
FRAEX38873_v2_000401160	5.893	15.806	1.53739	0.0252622	0.00330769	UP		AZB86945.1|1.0e-156|cytochrome c oxidase subunit 2 (mitochondrion) [Haberlea rhodopensis]	K02261//cytochrome c oxidase subunit 2+ko01100//Metabolic pathways+ko00190//Oxidative phosphorylation	GO:0031966//mitochondrial membrane;GO:0031224//intrinsic component of membrane;GO:0044422//organelle part;GO:0019866//organelle inner membrane;GO:0016021//integral component of membrane;GO:0005739//mitochondrion;GO:0044425//membrane part;GO:0005622//intracellular;GO:0043229//intracellular organelle;GO:0070469//respiratory chain;GO:0044444//cytoplasmic part;GO:0031090//organelle membrane;GO:000574…
FRAEX38873_v2_000401100	7.316	33.536	2.29449	3.82066e-06	1.0587e-07	UP		YP_009526555.1|0.0e+00|ribosomal protein S3 (mitochondrion) [Ammopiptanthus mongolicus]	K02982//small subunit ribosomal protein S3+ko03010//Ribosome;K02982//small subunit ribosomal protein S3+ko03010//Ribosome	GO:0006412//translation;GO:0043043//peptide biosynthetic process;GO:0044271//cellular nitrogen compound biosynthetic process;GO:1901564//organonitrogen compound metabolic process;GO:0006518//peptide metabolic process;GO:0009987//cellular process;GO:0034641//cellular nitrogen compound metabolic process;GO:0034645//cellular macromolecule biosynthetic process;GO:0008152//metabolic process;GO:0043604…
FRAEX38873_v2_000400850	0.256	1.173	2.0895	0.0316806	0.00441284	UP		AUB30382.1|1.7e-99|ATPase subunit 4 (mitochondrion) [Chionanthus rupicola]		GO:0006793//phosphorus metabolic process;GO:0009260//ribonucleotide biosynthetic process;GO:1901137//carbohydrate derivative biosynthetic process;GO:0009150//purine ribonucleotide metabolic process;GO:0009168//purine ribonucleoside monophosphate biosynthetic process;GO:0009199//ribonucleoside triphosphate metabolic process;GO:0009126//purine nucleoside monophosphate metabolic process;GO:0044238//…
FRAEX38873_v2_000400810	1.383	3.356	1.41051	0.00873255	0.00087348	UP		AUB30793.1|0.0e+00|maturase R (mitochondrion) [Fraxinus ornus]	K03878//NADH-ubiquinone oxidoreductase chain 1 [EC:7.1.1.2]+ko01100//Metabolic pathways+ko00190//Oxidative phosphorylation	GO:0034641//cellular nitrogen compound metabolic process;GO:0006725//cellular aromatic compound metabolic process;GO:0010467//gene expression;GO:0006807//nitrogen compound metabolic process;GO:0006139//nucleobase-containing compound metabolic process;GO:0006396//RNA processing;GO:0008152//metabolic process;GO:0016071//mRNA metabolic process;GO:0046483//heterocycle metabolic process;GO:0009987//ce…
FRAEX38873_v2_000400390	0.456	0.99	1.22668	0.0450396	0.00699298	UP		YP_009461712.1|4.0e-277|ATP synthase CF1 alpha subunit (chloroplast) [Chionanthus parkinsonii]	K02111//F-type H+/Na+-transporting ATPase subunit alpha [EC:7.1.2.2 7.2.2.1]+ko01100//Metabolic pathways+ko00190//Oxidative phosphorylation+ko00195//Photosynthesis	GO:0009123//nucleoside monophosphate metabolic process;GO:0051234//establishment of localization;GO:0009058//biosynthetic process;GO:0055086//nucleobase-containing small molecule metabolic process;GO:0006139//nucleobase-containing compound metabolic process;GO:0009142//nucleoside triphosphate biosynthetic process;GO:0009161//ribonucleoside monophosphate metabolic process;GO:0009206//purine ribonu…
FRAEX38873_v2_000400300	2.153	0.023	-4.4518	0.000298557	1.51014e-05	Down		XP_022844208.1|1.2e-280|inositol-3-phosphate synthase [Olea europaea var. sylvestris]	K01858//myo-inositol-1-phosphate synthase [EC:5.5.1.4]+ko01100//Metabolic pathways+ko00562//Inositol phosphate metabolism	GO:0006066//alcohol metabolic process;GO:0090407//organophosphate biosynthetic process;GO:0016051//carbohydrate biosynthetic process;GO:0006629//lipid metabolic process;GO:0006793//phosphorus metabolic process;GO:0044237//cellular metabolic process;GO:0044262//cellular carbohydrate metabolic process;GO:0006644//phospholipid metabolic process;GO:0071704//organic substance metabolic process;GO:0006…
FRAEX38873_v2_000400270	2.753	0.186	-2.83625	0.0286448	0.00388446	Down		XP_022865310.1|5.9e-15|glutamate--tRNA ligase, cytoplasmic-like [Olea europaea var. sylvestris]	K01885//glutamyl-tRNA synthetase [EC:6.1.1.17]+ko00860//Porphyrin and chlorophyll metabolism+ko00970//Aminoacyl-tRNA biosynthesis+ko01100//Metabolic pathways+ko01110//Biosynthesis of secondary metabolites;K01885//glutamyl-tRNA synthetase [EC:6.1.1.17]+ko00860//Porphyrin and chlorophyll metabolism+ko00970//Aminoacyl-tRNA biosynthesis+ko01100//Metabolic pathways+ko01110//Biosynthesis of secondary m…	GO:0043039//tRNA aminoacylation;GO:1901360//organic cyclic compound metabolic process;GO:0044267//cellular protein metabolic process;GO:0006082//organic acid metabolic process;GO:0071704//organic substance metabolic process;GO:0006412//translation;GO:0034645//cellular macromolecule biosynthetic process;GO:0006725//cellular aromatic compound metabolic process;GO:0006418//tRNA aminoacylation for pr…
FRAEX38873_v2_000400050	83.993	31.816	-1.17963	0.0358761	0.00520532	Down		XP_022890050.1|1.0e-201|probable metal-nicotianamine transporter YSL5 [Olea europaea var. sylvestris]		GO:0055085//transmembrane transport;GO:0051234//establishment of localization;GO:0006810//transport;GO:0051179//localization;GO:0044425//membrane part;GO:0031224//intrinsic component of membrane;GO:0016020//membrane;GO:0016021//integral component of membrane;
FRAEX38873_v2_000400040	6.99	0.176	-3.67265	0.004126	0.000348323	Down		XP_022890051.1|0.0e+00|probable metal-nicotianamine transporter YSL5 [Olea europaea var. sylvestris]	K15363//fanconi-associated nuclease 1 [EC:3.1.21.- 3.1.4.1];K01807//ribose 5-phosphate isomerase A [EC:5.3.1.6]+ko00030//Pentose phosphate pathway+ko01230//Biosynthesis of amino acids+ko01100//Metabolic pathways+ko01110//Biosynthesis of secondary metabolites+ko00710//Carbon fixation in photosynthetic organisms+ko01200//Carbon metabolism;K15363//fanconi-associated nuclease 1 [EC:3.1.21.- 3.1.4.1];…	GO:0006810//transport;GO:0051179//localization;GO:0055085//transmembrane transport;GO:0051234//establishment of localization;GO:0016021//integral component of membrane;GO:0031224//intrinsic component of membrane;GO:0016020//membrane;GO:0044425//membrane part;
FRAEX38873_v2_000399920	4.4	1.036	-1.80605	0.0223222	0.00281781	Down		XP_022888737.1|0.0e+00|DNA replication licensing factor MCM5 [Olea europaea var. sylvestris]	K02209//DNA replication licensing factor MCM5 [EC:3.6.4.12]+ko03030//DNA replication	GO:0006261//DNA-dependent DNA replication;GO:0009987//cellular process;GO:0090304//nucleic acid metabolic process;GO:0009059//macromolecule biosynthetic process;GO:0006807//nitrogen compound metabolic process;GO:0034641//cellular nitrogen compound metabolic process;GO:0006725//cellular aromatic compound metabolic process;GO:0006270//DNA replication initiation;GO:0044238//primary metabolic process…
FRAEX38873_v2_000399900	13.993	2.286	-2.28599	0.000542237	3.05425e-05	Down		XP_022888732.1|6.4e-278|leucine-rich repeat receptor-like protein kinase TDR [Olea europaea var. sylvestris]	K00924//kinase [EC:2.7.1.-]
FRAEX38873_v2_000399730	0.37	1.346	1.86399	0.023792	0.0030524	UP		PIN00953.1|5.8e-160|hypothetical protein CDL12_26546 [Handroanthus impetiginosus]	K07893//Ras-related protein Rab-6A;K00850//6-phosphofructokinase 1 [EC:2.7.1.11]+ko00010//Glycolysis / Gluconeogenesis+ko00030//Pentose phosphate pathway+ko01230//Biosynthesis of amino acids+ko03018//RNA degradation+ko01100//Metabolic pathways+ko00052//Galactose metabolism+ko00051//Fructose and mannose metabolism+ko01110//Biosynthesis of secondary metabolites+ko01200//Carbon metabolism;K15272//so…	GO:0031224//intrinsic component of membrane;GO:0016020//membrane;GO:0016021//integral component of membrane;GO:0044425//membrane part;GO:0005215//transporter activity;
FRAEX38873_v2_000399660	3.566	0.236	-2.97858	0.0135121	0.00150955	Down		XP_022888277.1|3.2e-242|uncharacterized protein LOC111403877 [Olea europaea var. sylvestris]		GO:0031224//intrinsic component of membrane;GO:0044425//membrane part;GO:0016020//membrane;GO:0016021//integral component of membrane;
FRAEX38873_v2_000399630	0.056	2.36	5.07653	6.09437e-10	7.5055e-12	UP		XP_022888275.1|2.2e-179|kinesin-like protein KIN-14L [Olea europaea var. sylvestris]	K10406//kinesin family member C2/C3;K10406//kinesin family member C2/C3	GO:0009987//cellular process;GO:0007017//microtubule-based process;GO:0007018//microtubule-based movement;GO:0006928//movement of cell or subcellular component;GO:0017111//nucleoside-triphosphatase activity;GO:0003824//catalytic activity;GO:1901265//nucleoside phosphate binding;GO:0017076//purine nucleotide binding;GO:0016817//hydrolase activity, acting on acid anhydrides;GO:0003774//motor activi…
FRAEX38873_v2_000399570	9.64	0.283	-3.46313	0.01019	0.00106082	Down		XP_022868771.1|5.2e-161|protein SIEVE ELEMENT OCCLUSION B-like [Olea europaea var. sylvestris]
FRAEX38873_v2_000399560	24.786	11.003	-1.03445	0.00687659	0.000647451	Down		KVI06320.1|1.6e-43|Xanthine/uracil/vitamin C permease, partial [Cynara cardunculus var. scolymus]	K14611//solute carrier family 23 (nucleobase transporter), member 1/2;K14611//solute carrier family 23 (nucleobase transporter), member 1/2;K14611//solute carrier family 23 (nucleobase transporter), member 1/2;K14611//solute carrier family 23 (nucleobase transporter), member 1/2;K14611//solute carrier family 23 (nucleobase transporter), member 1/2;K14611//solute carrier family 23 (nucleobase tran…	GO:0044425//membrane part;GO:0031224//intrinsic component of membrane;GO:0016021//integral component of membrane;GO:0016020//membrane;GO:0005215//transporter activity;GO:0022857//transmembrane transporter activity;
FRAEX38873_v2_000399550	6.636	0.323	-3.00368	0.030683	0.00423424	Down		XP_022868771.1|1.5e-280|protein SIEVE ELEMENT OCCLUSION B-like [Olea europaea var. sylvestris]
FRAEX38873_v2_000399540	24.423	1.006	-4.16958	7.9298e-11	8.30539e-13	Down		XP_022868776.1|0.0e+00|protein SIEVE ELEMENT OCCLUSION B-like [Olea europaea var. sylvestris]
FRAEX38873_v2_000399530	1.37	0.046	-3.20057	0.022555	0.00285278	Down		XP_022868776.1|1.1e-107|protein SIEVE ELEMENT OCCLUSION B-like [Olea europaea var. sylvestris]
FRAEX38873_v2_000399470	2.636	0.183	-2.84337	0.0276553	0.00371296	Down		XP_022879607.1|0.0e+00|9-cis-epoxycarotenoid dioxygenase NCED1, chloroplastic-like [Olea europaea var. sylvestris]	K09840//9-cis-epoxycarotenoid dioxygenase [EC:1.13.11.51]+ko00906//Carotenoid biosynthesis+ko01100//Metabolic pathways+ko01110//Biosynthesis of secondary metabolites
FRAEX38873_v2_000399460	0.036	0.826	3.18789	0.0187978	0.0022737	UP			K14724//solute carrier family 9 (sodium/hydrogen exchanger), member 8	GO:0006950//response to stress;GO:0050896//response to stimulus;GO:0065007//biological regulation;GO:0009628//response to abiotic stimulus;GO:0055080//cation homeostasis;GO:0055065//metal ion homeostasis;GO:0048878//chemical homeostasis;GO:0006885//regulation of pH;GO:0055067//monovalent inorganic cation homeostasis;GO:0006970//response to osmotic stress;GO:0065008//regulation of biological quali…
FRAEX38873_v2_000399160	0.326	18.6	5.91769	1.90817e-45	6.81919e-49	UP		XP_022877700.1|9.1e-24|endoplasmic reticulum oxidoreductin-1, partial [Olea europaea var. sylvestris]	K10950//ERO1-like protein alpha [EC:1.8.4.-]+ko04141//Protein processing in endoplasmic reticulum;K10950//ERO1-like protein alpha [EC:1.8.4.-]+ko04141//Protein processing in endoplasmic reticulum;K10950//ERO1-like protein alpha [EC:1.8.4.-]+ko04141//Protein processing in endoplasmic reticulum;K10950//ERO1-like protein alpha [EC:1.8.4.-]+ko04141//Protein processing in endoplasmic reticulum;K10950/…	GO:0005737//cytoplasm;GO:0043227//membrane-bounded organelle;GO:0044444//cytoplasmic part;GO:0005783//endoplasmic reticulum;GO:0043231//intracellular membrane-bounded organelle;GO:0005622//intracellular;GO:0016020//membrane;GO:0044464//cell part;GO:0043226//organelle;GO:0012505//endomembrane system;GO:0005623//cell;GO:0031224//intrinsic component of membrane;GO:0044424//intracellular part;GO:0016…
FRAEX38873_v2_000399140	4.533	2.086	-0.959259	0.00274632	0.000213201	No		XP_022877699.1|0.0e+00|translation initiation factor IF-2, chloroplastic [Olea europaea var. sylvestris]	K02519//translation initiation factor IF-2;K02519//translation initiation factor IF-2;K02519//translation initiation factor IF-2	GO:0032550//purine ribonucleoside binding;GO:0008135//translation factor activity, RNA binding;GO:0097367//carbohydrate derivative binding;GO:0003723//RNA binding;GO:0016818//hydrolase activity, acting on acid anhydrides, in phosphorus-containing anhydrides;GO:0005488//binding;GO:1901265//nucleoside phosphate binding;GO:0005525//GTP binding;GO:0017111//nucleoside-triphosphatase activity;GO:003255…
FRAEX38873_v2_000399120	0	2.153	5.61306	1.03252e-06	2.43817e-08	UP		XP_011082822.1|1.0e-17|CASP-like protein 2A1 [Sesamum indicum]	K03009//DNA-directed RNA polymerases I, II, and III subunit RPABC4+ko03020//RNA polymerase;K03009//DNA-directed RNA polymerases I, II, and III subunit RPABC4+ko03020//RNA polymerase
FRAEX38873_v2_000399040	9.706	0.97	-2.81566	0.00104727	6.60713e-05	Down		XP_022848527.1|5.8e-184|receptor-like serine/threonine-protein kinase At1g78530 [Olea europaea var. sylvestris]	K04733//interleukin-1 receptor-associated kinase 4 [EC:2.7.11.1]	GO:0016021//integral component of membrane;GO:0031224//intrinsic component of membrane;GO:0016020//membrane;GO:0044425//membrane part;GO:0004672//protein kinase activity;GO:0030554//adenyl nucleotide binding;GO:0008144//drug binding;GO:0016772//transferase activity, transferring phosphorus-containing groups;GO:0016671//oxidoreductase activity, acting on a sulfur group of donors, disulfide as acce…
FRAEX38873_v2_000399030	0.496	0.14	-2.32473	0.00375351	0.000310377	Down		XP_022855576.1|2.3e-62|MADS-box transcription factor 27-like [Olea europaea var. sylvestris]	K09264//MADS-box transcription factor, plant;K09264//MADS-box transcription factor, plant	GO:0031325//positive regulation of cellular metabolic process;GO:2000112//regulation of cellular macromolecule biosynthetic process;GO:0009891//positive regulation of biosynthetic process;GO:0048518//positive regulation of biological process;GO:0009893//positive regulation of metabolic process;GO:0051254//positive regulation of RNA metabolic process;GO:0010557//positive regulation of macromolecul…
FRAEX38873_v2_000398900	1.003	0.013	-4.39064	0.000269899	1.34367e-05	Down		XP_022869546.1|4.7e-253|type I inositol polyphosphate 5-phosphatase 8 [Olea europaea var. sylvestris]	K20279//synaptojanin [EC:3.1.3.36]+ko01100//Metabolic pathways+ko04070//Phosphatidylinositol signaling system+ko00562//Inositol phosphate metabolism;K01099//inositol polyphosphate 5-phosphatase INPP5B/F [EC:3.1.3.36]+ko01100//Metabolic pathways+ko04070//Phosphatidylinositol signaling system+ko00562//Inositol phosphate metabolism;K20279//synaptojanin [EC:3.1.3.36]+ko01100//Metabolic pathways+ko040…	GO:0019637//organophosphate metabolic process;GO:0016311//dephosphorylation;GO:0046486//glycerolipid metabolic process;GO:0046488//phosphatidylinositol metabolic process;GO:0006796//phosphate-containing compound metabolic process;GO:0006644//phospholipid metabolic process;GO:0044238//primary metabolic process;GO:0044237//cellular metabolic process;GO:0008152//metabolic process;GO:0046839//phospho…
FRAEX38873_v2_000398770	4.723	0.16	-3.17783	0.0255933	0.00335878	Down	C2C2-Dof	XP_022864920.1|1.2e-173|dof zinc finger protein DOF5.1-like [Olea europaea var. sylvestris]	K20043//clathrin coat assembly protein AP180;K09326//homeobox protein OTX1;K04733//interleukin-1 receptor-associated kinase 4 [EC:2.7.11.1];K16222//Dof zinc finger protein DOF5.5+ko04712//Circadian rhythm - plant	GO:0051252//regulation of RNA metabolic process;GO:0031326//regulation of cellular biosynthetic process;GO:0010556//regulation of macromolecule biosynthetic process;GO:0031323//regulation of cellular metabolic process;GO:0009889//regulation of biosynthetic process;GO:1903506//regulation of nucleic acid-templated transcription;GO:0010468//regulation of gene expression;GO:0050794//regulation of cel…
FRAEX38873_v2_000398340	10.95	28.696	1.35144	6.83469e-05	2.75815e-06	UP		XP_022849255.1|2.4e-134|vesicle-associated protein 2-2 isoform X1 [Olea europaea var. sylvestris]	K04733//interleukin-1 receptor-associated kinase 4 [EC:2.7.11.1];K20547//basic endochitinase B [EC:3.2.1.14]+ko04016//MAPK signaling pathway - plant+ko00520//Amino sugar and nucleotide sugar metabolism+ko01100//Metabolic pathways;K20222//importin-5;K04733//interleukin-1 receptor-associated kinase 4 [EC:2.7.11.1];K20547//basic endochitinase B [EC:3.2.1.14]+ko04016//MAPK signaling pathway - plant+k…	GO:0098827//endoplasmic reticulum subcompartment;GO:0043231//intracellular membrane-bounded organelle;GO:0005737//cytoplasm;GO:0043226//organelle;GO:0005783//endoplasmic reticulum;GO:0044464//cell part;GO:0016021//integral component of membrane;GO:0044432//endoplasmic reticulum part;GO:0005622//intracellular;GO:0044444//cytoplasmic part;GO:0044424//intracellular part;GO:0042175//nuclear outer mem…
FRAEX38873_v2_000398330	1.783	17.573	3.40462	7.32907e-16	3.52582e-18	UP		XP_022864441.1|7.5e-81|superoxide dismutase [Cu-Zn] 2-like [Olea europaea var. sylvestris]	K04565//superoxide dismutase, Cu-Zn family [EC:1.15.1.1]+ko04146//Peroxisome;K04565//superoxide dismutase, Cu-Zn family [EC:1.15.1.1]+ko04146//Peroxisome	GO:0043229//intracellular organelle;GO:0044424//intracellular part;GO:0043227//membrane-bounded organelle;GO:0005737//cytoplasm;GO:0043226//organelle;GO:0043231//intracellular membrane-bounded organelle;GO:0044444//cytoplasmic part;GO:0012505//endomembrane system;GO:0005623//cell;GO:0044464//cell part;GO:0005622//intracellular;GO:0005783//endoplasmic reticulum;GO:0046872//metal ion binding;GO:004…
FRAEX38873_v2_000398170	1.31	0.27	-2.13022	0.000112257	4.88195e-06	Down		XP_022877699.1|1.1e-82|translation initiation factor IF-2, chloroplastic [Olea europaea var. sylvestris]	K02519//translation initiation factor IF-2	GO:1901363//heterocyclic compound binding;GO:0003676//nucleic acid binding;GO:0097159//organic cyclic compound binding;GO:0005488//binding;GO:0003723//RNA binding;
FRAEX38873_v2_000398110	0.47	12.396	4.79769	1.44946e-25	1.95242e-28	UP		XP_022841439.1|8.4e-72|uncharacterized protein LOC111365253 [Olea europaea var. sylvestris]		GO:0016020//membrane;GO:0016021//integral component of membrane;GO:0044425//membrane part;GO:0031224//intrinsic component of membrane;
FRAEX38873_v2_000397960	1.64	4.456	1.54465	0.00105488	6.66386e-05	UP		XP_022860023.1|1.2e-193|geranylgeranyl pyrophosphate synthase, chloroplastic-like [Olea europaea var. sylvestris]	K13789//geranylgeranyl diphosphate synthase, type II [EC:2.5.1.1 2.5.1.10 2.5.1.29]+ko00900//Terpenoid backbone biosynthesis+ko01100//Metabolic pathways+ko01110//Biosynthesis of secondary metabolites	GO:0008610//lipid biosynthetic process;GO:0008299//isoprenoid biosynthetic process;GO:0006720//isoprenoid metabolic process;GO:0009987//cellular process;GO:0044249//cellular biosynthetic process;GO:1901576//organic substance biosynthetic process;GO:0006629//lipid metabolic process;GO:0071704//organic substance metabolic process;GO:0044237//cellular metabolic process;GO:0044255//cellular lipid met…
FRAEX38873_v2_000397860	7.4	16.35	1.20968	0.0227538	0.00288539	UP		XP_022842993.1|3.0e-142|BOI-related E3 ubiquitin-protein ligase 1-like [Olea europaea var. sylvestris]	K19042//E3 ubiquitin-protein ligase BOI and related proteins [EC:2.3.2.27];K19042//E3 ubiquitin-protein ligase BOI and related proteins [EC:2.3.2.27];K19042//E3 ubiquitin-protein ligase BOI and related proteins [EC:2.3.2.27];K19042//E3 ubiquitin-protein ligase BOI and related proteins [EC:2.3.2.27];K19042//E3 ubiquitin-protein ligase BOI and related proteins [EC:2.3.2.27]	GO:0016874//ligase activity;GO:0003824//catalytic activity;
FRAEX38873_v2_000397790	0.343	1.276	1.92652	0.00528707	0.000471341	UP		XP_006484947.1|1.2e-89|putative phospholipid:diacylglycerol acyltransferase 2 isoform X2 [Citrus sinensis]	K00679//phospholipid:diacylglycerol acyltransferase [EC:2.3.1.158]+ko01100//Metabolic pathways+ko00561//Glycerolipid metabolism	GO:0044238//primary metabolic process;GO:0006629//lipid metabolic process;GO:0071704//organic substance metabolic process;GO:0008152//metabolic process;GO:0016020//membrane;GO:0016021//integral component of membrane;GO:0044425//membrane part;GO:0031224//intrinsic component of membrane;GO:0016740//transferase activity;GO:0016746//transferase activity, transferring acyl groups;GO:0008374//O-acyltra…
FRAEX38873_v2_000397690	13.883	3.966	-1.62923	2.5766e-06	6.72182e-08	Down		XP_022893074.1|0.0e+00|uncharacterized protein LOC111407678 [Olea europaea var. sylvestris]	K11323//histone arginine demethylase JMJD6 [EC:1.14.11.-]
FRAEX38873_v2_000397540	101.063	241.643	1.37245	0.0113932	0.00121865	UP		XP_022875312.1|9.5e-186|uncharacterized oxidoreductase At4g09670-like [Olea europaea var. sylvestris]	K00010//myo-inositol 2-dehydrogenase / D-chiro-inositol 1-dehydrogenase [EC:1.1.1.18 1.1.1.369]+ko01100//Metabolic pathways+ko00562//Inositol phosphate metabolism	GO:0016616//oxidoreductase activity, acting on the CH-OH group of donors, NAD or NADP as acceptor;GO:0047837//D-xylose 1-dehydrogenase (NADP+) activity;GO:0016614//oxidoreductase activity, acting on CH-OH group of donors;GO:0003824//catalytic activity;GO:0016491//oxidoreductase activity;
FRAEX38873_v2_000397440	1.556	0.083	-2.87388	0.0381736	0.00563449	Down		PIM99983.1|7.5e-19|hypothetical protein CDL12_27515 [Handroanthus impetiginosus]		GO:0009987//cellular process;GO:0023052//signaling;GO:0048869//cellular developmental process;GO:0007267//cell-cell signaling;GO:0045165//cell fate commitment;GO:0007154//cell communication;GO:0030154//cell differentiation;GO:0032502//developmental process;GO:0045168//cell-cell signaling involved in cell fate commitment;GO:0016021//integral component of membrane;GO:0031224//intrinsic component of…
FRAEX38873_v2_000397420	1.063	8.736	3.01315	1.10172e-06	2.61976e-08	UP		XP_022853115.1|1.4e-147|SHUGOSHIN 2-like [Olea europaea var. sylvestris]		GO:0071840//cellular component organization or biogenesis;GO:0009987//cellular process;GO:0007059//chromosome segregation;GO:0048285//organelle fission;GO:0045132//meiotic chromosome segregation;GO:0000003//reproduction;GO:1903046//meiotic cell cycle process;GO:0140013//meiotic nuclear division;GO:0006996//organelle organization;GO:0007049//cell cycle;GO:0022414//reproductive process;GO:0000280//…
FRAEX38873_v2_000397350	3.326	11.37	1.91987	3.43308e-14	2.01019e-16	UP		XP_022845282.1|1.7e-241|calmodulin-binding receptor-like cytoplasmic kinase 3 isoform X1 [Olea europaea var. sylvestris]	K04733//interleukin-1 receptor-associated kinase 4 [EC:2.7.11.1];K04733//interleukin-1 receptor-associated kinase 4 [EC:2.7.11.1];K04733//interleukin-1 receptor-associated kinase 4 [EC:2.7.11.1];K04733//interleukin-1 receptor-associated kinase 4 [EC:2.7.11.1];K04733//interleukin-1 receptor-associated kinase 4 [EC:2.7.11.1]
FRAEX38873_v2_000397340	6.846	1.246	-2.08962	0.0141262	0.00159564	Down		XP_022880901.1|0.0e+00|uncharacterized protein LOC111398199 [Olea europaea var. sylvestris]	K13254//spastin [EC:5.6.1.1];K03231//elongation factor 1-alpha+ko03013//RNA transport;K22530//ATPase family AAA domain-containing protein 1 [EC:3.6.1.-];K13254//spastin [EC:5.6.1.1];K03231//elongation factor 1-alpha+ko03013//RNA transport;K22530//ATPase family AAA domain-containing protein 1 [EC:3.6.1.-]	GO:0009555//pollen development;GO:0032501//multicellular organismal process;GO:0019953//sexual reproduction;GO:0007275//multicellular organism development;GO:0048229//gametophyte development;GO:0048856//anatomical structure development;GO:0048232//male gamete generation;GO:0022412//cellular process involved in reproduction in multicellular organism;GO:0032502//developmental process;GO:0030154//ce…
FRAEX38873_v2_000397310	1.176	6.88	2.54742	1.24763e-06	3.00788e-08	UP		XP_011070192.1|8.3e-148|peroxidase 44 [Sesamum indicum]	K00430//peroxidase [EC:1.11.1.7]+ko01100//Metabolic pathways+ko01110//Biosynthesis of secondary metabolites+ko00940//Phenylpropanoid biosynthesis;K00430//peroxidase [EC:1.11.1.7]+ko01100//Metabolic pathways+ko01110//Biosynthesis of secondary metabolites+ko00940//Phenylpropanoid biosynthesis
FRAEX38873_v2_000397200	0.726	0.12	-2.32632	0.0336138	0.00477359	Down		XP_011074343.1|1.4e-90|U3 small nucleolar RNA-associated protein 4 homolog isoform X1 [Sesamum indicum]	K14548//U3 small nucleolar RNA-associated protein 4+ko03008//Ribosome biogenesis in eukaryotes;K14548//U3 small nucleolar RNA-associated protein 4+ko03008//Ribosome biogenesis in eukaryotes
FRAEX38873_v2_000397050	3.346	9.146	1.57569	4.32688e-06	1.21562e-07	UP		PIN12247.1|1.3e-93|Pyrazinamidase/nicotinamidase PNC1 [Handroanthus impetiginosus]	K17604//zinc finger SWIM domain-containing protein 3	GO:0003824//catalytic activity;GO:0016787//hydrolase activity;
FRAEX38873_v2_000397020	2.636	0.536	-2.08275	0.000229733	1.11908e-05	Down		XP_022844663.1|3.0e-76|uncharacterized protein LOC111367831 [Olea europaea var. sylvestris]		GO:0044425//membrane part;GO:0031224//intrinsic component of membrane;GO:0016020//membrane;GO:0016021//integral component of membrane;GO:0016301//kinase activity;GO:0003824//catalytic activity;GO:0016772//transferase activity, transferring phosphorus-containing groups;GO:0016740//transferase activity;
FRAEX38873_v2_000396860	6.636	0.966	-2.31955	0.0136407	0.00152919	Down		XP_022879956.1|9.0e-95|septum-promoting GTP-binding protein 1-like [Olea europaea var. sylvestris]	K07976//Rab family, other;K07976//Rab family, other	GO:0032561//guanyl ribonucleotide binding;GO:0003824//catalytic activity;GO:0032555//purine ribonucleotide binding;GO:1901363//heterocyclic compound binding;GO:0097367//carbohydrate derivative binding;GO:0097159//organic cyclic compound binding;GO:0001882//nucleoside binding;GO:0032553//ribonucleotide binding;GO:0032550//purine ribonucleoside binding;GO:0016462//pyrophosphatase activity;GO:004316…
FRAEX38873_v2_000396790	0.56	3.273	2.56354	3.84928e-05	1.42534e-06	UP		XP_022879941.1|6.7e-106|protein NDR1-like [Olea europaea var. sylvestris]
FRAEX38873_v2_000396480	2.113	0.11	-3.16715	0.0130037	0.00143953	Down		XP_022850870.1|7.4e-71|uncharacterized protein LOC111372713 [Olea europaea var. sylvestris]		GO:0016020//membrane;GO:0031224//intrinsic component of membrane;GO:0044425//membrane part;GO:0016021//integral component of membrane;
FRAEX38873_v2_000396440	89.043	32.916	-1.2803	0.000514502	2.86832e-05	Down		XP_022874849.1|4.6e-159|transcription factor TGA4-like isoform X3 [Olea europaea var. sylvestris]	K14431//transcription factor TGA+ko04075//Plant hormone signal transduction;K14431//transcription factor TGA+ko04075//Plant hormone signal transduction;K14431//transcription factor TGA+ko04075//Plant hormone signal transduction;K14431//transcription factor TGA+ko04075//Plant hormone signal transduction;K14431//transcription factor TGA+ko04075//Plant hormone signal transduction;K14431//transcripti…	GO:1901360//organic cyclic compound metabolic process;GO:0009987//cellular process;GO:0006725//cellular aromatic compound metabolic process;GO:0008152//metabolic process;GO:0032774//RNA biosynthetic process;GO:0097659//nucleic acid-templated transcription;GO:0044260//cellular macromolecule metabolic process;GO:0046483//heterocycle metabolic process;GO:0071704//organic substance metabolic process;…
FRAEX38873_v2_000396390	0.28	20.16	6.43468	2.56555e-50	8.4632e-54	UP		RRT66319.1|1.6e-13|hypothetical protein B296_00037893 [Ensete ventricosum]	K15979//staphylococcal nuclease domain-containing protein 1;K14484//auxin-responsive protein IAA+ko04075//Plant hormone signal transduction;K14484//auxin-responsive protein IAA+ko04075//Plant hormone signal transduction;K14484//auxin-responsive protein IAA+ko04075//Plant hormone signal transduction;K14484//auxin-responsive protein IAA+ko04075//Plant hormone signal transduction;K14484//auxin-respo…	GO:0019222//regulation of metabolic process;GO:0060255//regulation of macromolecule metabolic process;GO:0050789//regulation of biological process;GO:0031047//gene silencing by RNA;GO:0010468//regulation of gene expression;GO:0010605//negative regulation of macromolecule metabolic process;GO:0009987//cellular process;GO:0010629//negative regulation of gene expression;GO:0016458//gene silencing;GO…
FRAEX38873_v2_000395940	23.72	6.09	-1.74231	0.0106646	0.00112225	Down		XP_021616936.1|6.9e-222|hexose carrier protein HEX6 [Manihot esculenta]	K08150//MFS transporter, SP family, solute carrier family 2 (myo-inositol transporter), member 13;K08150//MFS transporter, SP family, solute carrier family 2 (myo-inositol transporter), member 13;K08150//MFS transporter, SP family, solute carrier family 2 (myo-inositol transporter), member 13;K08150//MFS transporter, SP family, solute carrier family 2 (myo-inositol transporter), member 13	GO:0016020//membrane;GO:0016021//integral component of membrane;GO:0031224//intrinsic component of membrane;GO:0044425//membrane part;GO:0022857//transmembrane transporter activity;GO:0005215//transporter activity;
FRAEX38873_v2_000395880	3.196	0.966	-1.363	0.0122525	0.00133718	Down		XP_022843987.1|1.9e-136|protein CHAPERONE-LIKE PROTEIN OF POR1, chloroplastic [Olea europaea var. sylvestris]		GO:0009526//plastid envelope;GO:0009941//chloroplast envelope;GO:0043231//intracellular membrane-bounded organelle;GO:0044444//cytoplasmic part;GO:0009507//chloroplast;GO:0016021//integral component of membrane;GO:0019866//organelle inner membrane;GO:0044434//chloroplast part;GO:0016020//membrane;GO:0031975//envelope;GO:0043227//membrane-bounded organelle;GO:0042170//plastid membrane;GO:0031224//…
FRAEX38873_v2_000395690	0.686	6.336	3.0277	0.000202987	9.64796e-06	UP		XP_021977709.1|6.9e-17|peptide methionine sulfoxide reductase B5-like [Helianthus annuus]	K07305//peptide-methionine (R)-S-oxide reductase [EC:1.8.4.12]	GO:0009987//cellular process;GO:0030091//protein repair;GO:0006807//nitrogen compound metabolic process;GO:0008152//metabolic process;GO:0071704//organic substance metabolic process;GO:0044237//cellular metabolic process;GO:0043170//macromolecule metabolic process;GO:0006979//response to oxidative stress;GO:0044260//cellular macromolecule metabolic process;GO:0044267//cellular protein metabolic p…
FRAEX38873_v2_000395610	12.043	25.146	1.20712	2.03484e-06	5.17422e-08	UP		XP_022870703.1|2.5e-168|5'-adenylylsulfate reductase-like 4 [Olea europaea var. sylvestris]		GO:0045454//cell redox homeostasis;GO:0050794//regulation of cellular process;GO:0065008//regulation of biological quality;GO:0050789//regulation of biological process;GO:0065007//biological regulation;GO:0019725//cellular homeostasis;GO:0009987//cellular process;GO:0042592//homeostatic process;GO:0016021//integral component of membrane;GO:0005623//cell;GO:0016020//membrane;GO:0044425//membrane p…
FRAEX38873_v2_000395600	7.806	0.853	-2.63236	0.0110296	0.001174	Down		XP_022894426.1|0.0e+00|uncharacterized protein LOC111408848 [Olea europaea var. sylvestris]	K19750//dynein assembly factor 1, axonemal;K19750//dynein assembly factor 1, axonemal;K19750//dynein assembly factor 1, axonemal	GO:0044424//intracellular part;GO:0005622//intracellular;GO:0005623//cell;GO:0005737//cytoplasm;GO:0044464//cell part;GO:0019899//enzyme binding;GO:0005488//binding;GO:0005515//protein binding;GO:0019901//protein kinase binding;GO:0019900//kinase binding;
FRAEX38873_v2_000395450	1.966	0.386	-2.09486	0.000225744	1.09654e-05	Down		XP_022873434.1|4.7e-182|carbonic anhydrase 2-like isoform X1 [Olea europaea var. sylvestris]	K01673//carbonic anhydrase [EC:4.2.1.1]+ko00910//Nitrogen metabolism;K01673//carbonic anhydrase [EC:4.2.1.1]+ko00910//Nitrogen metabolism	GO:0015976//carbon utilization;GO:0016836//hydro-lyase activity;GO:0003824//catalytic activity;GO:0005488//binding;GO:0043169//cation binding;GO:0046914//transition metal ion binding;GO:0016835//carbon-oxygen lyase activity;GO:0008270//zinc ion binding;GO:0004089//carbonate dehydratase activity;GO:0046872//metal ion binding;GO:0043167//ion binding;GO:0016829//lyase activity;
FRAEX38873_v2_000395400	2.54	0.193	-3.31923	3.25455e-05	1.18723e-06	Down		XP_022856865.1|3.5e-156|probable RNA methyltransferase At5g51130 [Olea europaea var. sylvestris]	K15190//7SK snRNA methylphosphate capping enzyme [EC:2.1.1.-];K15190//7SK snRNA methylphosphate capping enzyme [EC:2.1.1.-];K15190//7SK snRNA methylphosphate capping enzyme [EC:2.1.1.-];K15190//7SK snRNA methylphosphate capping enzyme [EC:2.1.1.-];K15190//7SK snRNA methylphosphate capping enzyme [EC:2.1.1.-]	GO:0016740//transferase activity;GO:0016741//transferase activity, transferring one-carbon groups;GO:0008168//methyltransferase activity;GO:0003824//catalytic activity;
FRAEX38873_v2_000395390	2.62	0.093	-3.85447	0.000178057	8.27217e-06	Down		XP_022866762.1|8.6e-300|putative pectinesterase/pectinesterase inhibitor 22 [Olea europaea var. sylvestris]	K01051//pectinesterase [EC:3.1.1.11]+ko00040//Pentose and glucuronate interconversions+ko01100//Metabolic pathways	GO:0044238//primary metabolic process;GO:0008152//metabolic process;GO:0045488//pectin metabolic process;GO:0071555//cell wall organization;GO:0010393//galacturonan metabolic process;GO:0044248//cellular catabolic process;GO:0009057//macromolecule catabolic process;GO:0071840//cellular component organization or biogenesis;GO:0071704//organic substance metabolic process;GO:0071554//cell wall organ…
FRAEX38873_v2_000395280	2.506	0.416	-2.27859	0.000528553	2.96845e-05	Down		XP_020549395.1|2.3e-248|uncharacterized protein LOC105161922 [Sesamum indicum]	K15503//serine/threonine-protein phosphatase 6 regulatory ankyrin repeat subunit B;K09420//transcriptional activator Myb;K15503//serine/threonine-protein phosphatase 6 regulatory ankyrin repeat subunit B	GO:0031224//intrinsic component of membrane;GO:0044425//membrane part;GO:0016020//membrane;GO:0016021//integral component of membrane;
FRAEX38873_v2_000395200	0.576	5.54	3.05344	0.000238272	1.16853e-05	UP		XP_022899636.1|6.0e-225|probable protein S-acyltransferase 4 [Olea europaea var. sylvestris]	K16675//palmitoyltransferase ZDHHC9/14/18 [EC:2.3.1.225];K11420//euchromatic histone-lysine N-methyltransferase [EC:2.1.1.43]+ko00310//Lysine degradation	GO:0005622//intracellular;GO:0043226//organelle;GO:0043228//non-membrane-bounded organelle;GO:0016020//membrane;GO:0005623//cell;GO:0043227//membrane-bounded organelle;GO:0043231//intracellular membrane-bounded organelle;GO:0005694//chromosome;GO:0043232//intracellular non-membrane-bounded organelle;GO:0005634//nucleus;GO:0044425//membrane part;GO:0016021//integral component of membrane;GO:004446…
FRAEX38873_v2_000395040	14.343	4.446	-1.5086	6.25336e-05	2.50465e-06	Down	Trihelix	XP_022850213.1|1.7e-261|trihelix transcription factor GT-2-like [Olea europaea var. sylvestris]	K01051//pectinesterase [EC:3.1.1.11]+ko00040//Pentose and glucuronate interconversions+ko01100//Metabolic pathways;K01051//pectinesterase [EC:3.1.1.11]+ko00040//Pentose and glucuronate interconversions+ko01100//Metabolic pathways
FRAEX38873_v2_000395000	0.076	1.006	2.80952	0.0401866	0.00604836	UP		XP_022849182.1|1.9e-36|60S ribosomal protein L5 [Olea europaea var. sylvestris]	K02932//large subunit ribosomal protein L5e+ko03010//Ribosome;K02932//large subunit ribosomal protein L5e+ko03010//Ribosome	GO:0006518//peptide metabolic process;GO:1901576//organic substance biosynthetic process;GO:0008152//metabolic process;GO:0034641//cellular nitrogen compound metabolic process;GO:0043170//macromolecule metabolic process;GO:0043604//amide biosynthetic process;GO:0034645//cellular macromolecule biosynthetic process;GO:0006412//translation;GO:0009059//macromolecule biosynthetic process;GO:0044237//c…
FRAEX38873_v2_000394740	0	0.953	3.22857	0.0413428	0.00627071	UP		XP_022884219.1|1.3e-204|pentatricopeptide repeat-containing protein At1g02150-like [Olea europaea var. sylvestris]	K17964//leucine-rich PPR motif-containing protein, mitochondrial
FRAEX38873_v2_000394590	18.623	53.1	1.63031	5.01863e-05	1.94388e-06	UP		XP_022861283.1|3.8e-153|homeobox-leucine zipper protein ATHB-13-like [Olea europaea var. sylvestris]	K09338//homeobox-leucine zipper protein;K09338//homeobox-leucine zipper protein;K09338//homeobox-leucine zipper protein;K09338//homeobox-leucine zipper protein	GO:0060255//regulation of macromolecule metabolic process;GO:0051173//positive regulation of nitrogen compound metabolic process;GO:0080090//regulation of primary metabolic process;GO:0048518//positive regulation of biological process;GO:0010557//positive regulation of macromolecule biosynthetic process;GO:0031323//regulation of cellular metabolic process;GO:0009893//positive regulation of metabo…
FRAEX38873_v2_000394480	0.44	1.596	1.9724	0.00246515	0.000187443	UP		XP_022866634.1|1.7e-97|uncharacterized protein LOC111386412 isoform X1 [Olea europaea var. sylvestris]	K06889//uncharacterized protein;K06889//uncharacterized protein
FRAEX38873_v2_000394430	0.843	2.43	1.65072	6.40643e-06	1.90201e-07	UP		XP_022843539.1|0.0e+00|DExH-box ATP-dependent RNA helicase DExH17 [Olea europaea var. sylvestris]	K15271//ATP-dependent DNA helicase HFM1/MER3 [EC:3.6.4.12]
FRAEX38873_v2_000394320	2.416	0	-5.78119	2.40375e-07	5.0352e-09	Down		XP_022896755.1|4.7e-43|auxin-induced protein 15A-like [Olea europaea var. sylvestris]	K14488//SAUR family protein+ko04075//Plant hormone signal transduction;K14488//SAUR family protein+ko04075//Plant hormone signal transduction
FRAEX38873_v2_000394110	3.293	7.19	1.20625	0.00368745	0.000303566	UP		XP_022864380.1|2.6e-153|prolyl 4-hydroxylase 1-like isoform X1 [Olea europaea var. sylvestris]	K00472//prolyl 4-hydroxylase [EC:1.14.11.2]+ko00330//Arginine and proline metabolism+ko01100//Metabolic pathways;K00472//prolyl 4-hydroxylase [EC:1.14.11.2]+ko00330//Arginine and proline metabolism+ko01100//Metabolic pathways;K00472//prolyl 4-hydroxylase [EC:1.14.11.2]+ko00330//Arginine and proline metabolism+ko01100//Metabolic pathways;K00472//prolyl 4-hydroxylase [EC:1.14.11.2]+ko00330//Arginin…	GO:0016021//integral component of membrane;GO:0031224//intrinsic component of membrane;GO:0044425//membrane part;GO:0016020//membrane;GO:0030246//carbohydrate binding;GO:0005506//iron ion binding;GO:0046914//transition metal ion binding;GO:0036094//small molecule binding;GO:0016705//oxidoreductase activity, acting on paired donors, with incorporation or reduction of molecular oxygen;GO:0003824//c…
FRAEX38873_v2_000393870	5.71	1.29	-1.93596	0.000940391	5.8217e-05	Down		XP_022851024.1|0.0e+00|putative receptor protein kinase ZmPK1 [Olea europaea var. sylvestris]	K04733//interleukin-1 receptor-associated kinase 4 [EC:2.7.11.1]
FRAEX38873_v2_000393830	3.16	6.72	1.18762	0.0341087	0.00486638	UP		XP_022887349.1|7.5e-49|30S ribosomal protein 3-1, chloroplastic-like [Olea europaea var. sylvestris]	K19032//30S ribosomal protein 3	GO:1901576//organic substance biosynthetic process;GO:0043043//peptide biosynthetic process;GO:0044237//cellular metabolic process;GO:0043603//cellular amide metabolic process;GO:1901564//organonitrogen compound metabolic process;GO:0008152//metabolic process;GO:0009058//biosynthetic process;GO:0019538//protein metabolic process;GO:0044238//primary metabolic process;GO:1901566//organonitrogen com…
FRAEX38873_v2_000393250	9.083	16.866	1.01691	0.0204694	0.00252548	UP		XP_022844933.1|2.3e-289|nitrate regulatory gene2 protein-like [Olea europaea var. sylvestris]	K03029//26S proteasome regulatory subunit N10+ko03050//Proteasome	GO:0001101//response to acid chemical;GO:0010035//response to inorganic substance;GO:0010167//response to nitrate;GO:0050896//response to stimulus;GO:0042221//response to chemical;GO:1901701//cellular response to oxygen-containing compound;GO:1901699//cellular response to nitrogen compound;GO:1901700//response to oxygen-containing compound;GO:0070887//cellular response to chemical stimulus;GO:190…
FRAEX38873_v2_000393200	9.243	22.39	1.62435	4.22292e-08	7.46443e-10	UP		XP_022896462.1|8.9e-201|uncharacterized protein LOC111410387 isoform X1 [Olea europaea var. sylvestris]	K01513//ectonucleotide pyrophosphatase/phosphodiesterase family member 1/3 [EC:3.1.4.1 3.6.1.9]+ko00740//Riboflavin metabolism+ko00230//Purine metabolism+ko00770//Pantothenate and CoA biosynthesis+ko01100//Metabolic pathways+ko00760//Nicotinate and nicotinamide metabolism+ko00500//Starch and sucrose metabolism+ko00240//Pyrimidine metabolism;K01513//ectonucleotide pyrophosphatase/phosphodiesterase…
FRAEX38873_v2_000393000	8.46	0.093	-4.52641	0.000196759	9.29823e-06	Down		XP_022876417.1|1.4e-144|peroxidase N1-like [Olea europaea var. sylvestris]	K00430//peroxidase [EC:1.11.1.7]+ko01100//Metabolic pathways+ko01110//Biosynthesis of secondary metabolites+ko00940//Phenylpropanoid biosynthesis	GO:0042744//hydrogen peroxide catabolic process;GO:0009987//cellular process;GO:0017001//antibiotic catabolic process;GO:0050896//response to stimulus;GO:0044237//cellular metabolic process;GO:0042737//drug catabolic process;GO:0006979//response to oxidative stress;GO:0009056//catabolic process;GO:0044248//cellular catabolic process;GO:0072593//reactive oxygen species metabolic process;GO:0051187…
FRAEX38873_v2_000392980	62.63	27.393	-1.02376	0.0190516	0.00231121	Down		XP_022851291.1|0.0e+00|protein GIGANTEA-like isoform X1 [Olea europaea var. sylvestris]	K12124//GIGANTEA+ko04712//Circadian rhythm - plant
FRAEX38873_v2_000392900	19.566	7.95	-1.13637	0.0104362	0.00109333	Down	C2H2	XP_022851404.1|2.6e-184|zinc finger protein WIP3-like [Olea europaea var. sylvestris]	K22410//PR domain zinc finger protein 16;K12309//beta-galactosidase [EC:3.2.1.23]+ko00600//Sphingolipid metabolism+ko00604//Glycosphingolipid biosynthesis - ganglio series+ko00531//Glycosaminoglycan degradation+ko00511//Other glycan degradation+ko01100//Metabolic pathways+ko00052//Galactose metabolism;K14794//ribosomal RNA-processing protein 12
FRAEX38873_v2_000392680	0.863	0.013	-4.19562	0.000340018	1.76098e-05	Down		XP_022850243.1|8.5e-245|tryptophan aminotransferase-related protein 4-like [Olea europaea var. sylvestris]	K14548//U3 small nucleolar RNA-associated protein 4+ko03008//Ribosome biogenesis in eukaryotes;K16903//L-tryptophan---pyruvate aminotransferase [EC:2.6.1.99]+ko00380//Tryptophan metabolism+ko01100//Metabolic pathways;K14548//U3 small nucleolar RNA-associated protein 4+ko03008//Ribosome biogenesis in eukaryotes;K16903//L-tryptophan---pyruvate aminotransferase [EC:2.6.1.99]+ko00380//Tryptophan meta…	GO:0031224//intrinsic component of membrane;GO:0016020//membrane;GO:0044425//membrane part;GO:0016021//integral component of membrane;GO:0003824//catalytic activity;GO:0016846//carbon-sulfur lyase activity;GO:0016829//lyase activity;
FRAEX38873_v2_000392660	10.98	43.416	2.05652	3.59109e-05	1.32184e-06	UP		XP_022850248.1|2.4e-299|type IV inositol polyphosphate 5-phosphatase 3-like isoform X3 [Olea europaea var. sylvestris]	K20279//synaptojanin [EC:3.1.3.36]+ko01100//Metabolic pathways+ko04070//Phosphatidylinositol signaling system+ko00562//Inositol phosphate metabolism;K20279//synaptojanin [EC:3.1.3.36]+ko01100//Metabolic pathways+ko04070//Phosphatidylinositol signaling system+ko00562//Inositol phosphate metabolism;K20279//synaptojanin [EC:3.1.3.36]+ko01100//Metabolic pathways+ko04070//Phosphatidylinositol signalin…
FRAEX38873_v2_000392610	3.913	1.823	-1.00635	0.00489102	0.000427428	Down		XP_022850334.1|0.0e+00|uncharacterized aarF domain-containing protein kinase At1g71810, chloroplastic isoform X4 [Olea europaea var. sylvestris]	K08869//aarF domain-containing kinase;K08869//aarF domain-containing kinase;K08869//aarF domain-containing kinase
FRAEX38873_v2_000392580	0.233	2.753	3.37984	1.0656e-05	3.38337e-07	UP		ALV83443.1|4.8e-230|1,4-reductase 2 [Olea europaea subsp. europaea]	K22419//Delta4-3-oxosteroid 5beta-reductase [EC:1.3.1.3]	GO:0005488//binding;GO:0033765//steroid dehydrogenase activity, acting on the CH-CH group of donors;GO:0050662//coenzyme binding;GO:0048037//cofactor binding;GO:0016229//steroid dehydrogenase activity;GO:0047568//3-oxo-5-beta-steroid 4-dehydrogenase activity;GO:0016491//oxidoreductase activity;GO:0003824//catalytic activity;GO:0016627//oxidoreductase activity, acting on the CH-CH group of donors;
FRAEX38873_v2_000392570	0.216	4.623	4.42888	4.91557e-17	1.91883e-19	UP		XP_022854506.1|9.5e-36|leucine-rich repeat protein 2-like isoform X2 [Olea europaea var. sylvestris]	K13418//somatic embryogenesis receptor kinase 1 [EC:2.7.10.1 2.7.11.1];K13416//brassinosteroid insensitive 1-associated receptor kinase 1 [EC:2.7.10.1 2.7.11.1]+ko04016//MAPK signaling pathway - plant+ko04626//Plant-pathogen interaction+ko04075//Plant hormone signal transduction;K11584//serine/threonine-protein phosphatase 2A regulatory subunit B'+ko03015//mRNA surveillance pathway;K13418//somati…	GO:0016021//integral component of membrane;GO:0016020//membrane;GO:0031224//intrinsic component of membrane;GO:0044425//membrane part;GO:0005215//transporter activity;GO:0022857//transmembrane transporter activity;
FRAEX38873_v2_000392390	20.086	4.523	-1.89451	0.00396455	0.000332186	Down		XP_012854278.1|3.2e-245|PREDICTED: monodehydroascorbate reductase, chloroplastic isoform X1 [Erythranthe guttata]	K08232//monodehydroascorbate reductase (NADH) [EC:1.6.5.4]+ko01100//Metabolic pathways+ko00053//Ascorbate and aldarate metabolism	GO:0016656//monodehydroascorbate reductase (NADH) activity;GO:0043168//anion binding;GO:0003824//catalytic activity;GO:0000166//nucleotide binding;GO:1901265//nucleoside phosphate binding;GO:0036094//small molecule binding;GO:0016491//oxidoreductase activity;GO:0050662//coenzyme binding;GO:1901363//heterocyclic compound binding;GO:0048037//cofactor binding;GO:0043167//ion binding;GO:0050660//flav…
FRAEX38873_v2_000392160	10.356	1.803	-2.19195	0.0128703	0.00142229	Down		PIM99671.1|1.1e-30|Serine/threonine protein kinase [Handroanthus impetiginosus]	K04733//interleukin-1 receptor-associated kinase 4 [EC:2.7.11.1]	GO:0031224//intrinsic component of membrane;GO:0016020//membrane;GO:0016021//integral component of membrane;GO:0044425//membrane part;GO:0140096//catalytic activity, acting on a protein;GO:0097367//carbohydrate derivative binding;GO:0005524//ATP binding;GO:0008144//drug binding;GO:0000166//nucleotide binding;GO:0016301//kinase activity;GO:0032559//adenyl ribonucleotide binding;GO:0005488//binding…
FRAEX38873_v2_000391590	1.666	5.206	1.70683	0.010804	0.00114138	UP		XP_009620741.1|1.7e-195|PREDICTED: uncharacterized protein LOC104112510 [Nicotiana tomentosiformis]
FRAEX38873_v2_000391530	2.26	4.516	1.14335	0.0193466	0.0023571	UP		XP_022845187.1|1.1e-97|ATP synthase subunit b', chloroplastic [Olea europaea var. sylvestris]	K02109//F-type H+-transporting ATPase subunit b+ko01100//Metabolic pathways+ko00190//Oxidative phosphorylation+ko00195//Photosynthesis	GO:0006164//purine nucleotide biosynthetic process;GO:1901135//carbohydrate derivative metabolic process;GO:0006725//cellular aromatic compound metabolic process;GO:0044271//cellular nitrogen compound biosynthetic process;GO:0009144//purine nucleoside triphosphate metabolic process;GO:0006796//phosphate-containing compound metabolic process;GO:0090407//organophosphate biosynthetic process;GO:0072…
FRAEX38873_v2_000391270	2.126	14.4	2.28701	5.04175e-14	3.10458e-16	UP		XP_022878573.1|1.2e-147|uncharacterized protein LOC111396370 isoform X3 [Olea europaea var. sylvestris]
FRAEX38873_v2_000391190	2.593	0.66	-1.69159	0.0304734	0.00420111	Down		XP_022851938.1|3.7e-126|uncharacterized protein LOC111373618 [Olea europaea var. sylvestris]	K13496//UDP-glucosyl transferase 73C [EC:2.4.1.-];K12600//superkiller protein 3+ko03018//RNA degradation	GO:0016021//integral component of membrane;GO:0044425//membrane part;GO:0031224//intrinsic component of membrane;GO:0016020//membrane;
FRAEX38873_v2_000391120	6.893	15.726	1.31526	0.0434404	0.00668019	UP		XP_022868652.1|3.0e-150|uncharacterized protein LOC111388198 [Olea europaea var. sylvestris]	K03549//KUP system potassium uptake protein;K03549//KUP system potassium uptake protein	GO:0016021//integral component of membrane;GO:0044425//membrane part;GO:0016020//membrane;GO:0031224//intrinsic component of membrane;GO:0016407//acetyltransferase activity;GO:0008374//O-acyltransferase activity;GO:0016747//transferase activity, transferring acyl groups other than amino-acyl groups;GO:0016413//O-acetyltransferase activity;GO:0016746//transferase activity, transferring acyl groups…
FRAEX38873_v2_000391030	7.943	0.46	-3.45304	8.32049e-05	3.47211e-06	Down		XP_006380917.1|2.1e-41|leucine-rich repeat extensin-like protein 6 [Populus trichocarpa]	K02184//formin 2;K02184//formin 2	GO:0006811//ion transport;GO:0051234//establishment of localization;GO:0006810//transport;GO:0006812//cation transport;GO:0030001//metal ion transport;GO:0051179//localization;GO:0043169//cation binding;GO:0046872//metal ion binding;GO:0043167//ion binding;GO:0005488//binding;
FRAEX38873_v2_000390970	2.493	0.783	-1.47199	0.0155925	0.00180456	Down		XP_022850893.1|0.0e+00|subtilisin-like protease SBT5.6 [Olea europaea var. sylvestris]	K15333//tRNA guanosine-2'-O-methyltransferase [EC:2.1.1.34];K12619//5'-3' exoribonuclease 2 [EC:3.1.13.-]+ko03018//RNA degradation+ko03008//Ribosome biogenesis in eukaryotes;K13199//plasminogen activator inhibitor 1 RNA-binding protein;K14568//rRNA small subunit pseudouridine methyltransferase Nep1 [EC:2.1.1.260]+ko03008//Ribosome biogenesis in eukaryotes;K15333//tRNA guanosine-2'-O-methyltransfe…
FRAEX38873_v2_000390880	29.56	3.886	-2.59486	5.15958e-05	2.00982e-06	Down		XP_022866301.1|0.0e+00|protein SCAR3-like isoform X1 [Olea europaea var. sylvestris]	K01595//phosphoenolpyruvate carboxylase [EC:4.1.1.31]+ko01100//Metabolic pathways+ko00710//Carbon fixation in photosynthetic organisms+ko00620//Pyruvate metabolism+ko01200//Carbon metabolism;K01595//phosphoenolpyruvate carboxylase [EC:4.1.1.31]+ko01100//Metabolic pathways+ko00710//Carbon fixation in photosynthetic organisms+ko00620//Pyruvate metabolism+ko01200//Carbon metabolism;K01595//phosphoen…
FRAEX38873_v2_000390760	25.036	12.023	-1.13899	0.000550542	3.11314e-05	Down		PIN18363.1|7.6e-246|Protein involved in dolichol pathway for N-glycosylation (mannosyltransferase family) [Handroanthus impetiginosus]	K03847//alpha-1,6-mannosyltransferase [EC:2.4.1.260]+ko00510//N-Glycan biosynthesis+ko01100//Metabolic pathways;K03847//alpha-1,6-mannosyltransferase [EC:2.4.1.260]+ko00510//N-Glycan biosynthesis+ko01100//Metabolic pathways;K03847//alpha-1,6-mannosyltransferase [EC:2.4.1.260]+ko00510//N-Glycan biosynthesis+ko01100//Metabolic pathways;K03847//alpha-1,6-mannosyltransferase [EC:2.4.1.260]+ko00510//N…	GO:0044238//primary metabolic process;GO:0006490//oligosaccharide-lipid intermediate biosynthetic process;GO:0009058//biosynthetic process;GO:0006487//protein N-linked glycosylation;GO:0009987//cellular process;GO:1901564//organonitrogen compound metabolic process;GO:0044267//cellular protein metabolic process;GO:0009100//glycoprotein metabolic process;GO:0044260//cellular macromolecule metabolic…
FRAEX38873_v2_000390690	22.67	44.73	1.11753	0.00699336	0.000661762	UP		PIN23561.1|2.0e-72|Ferredoxin:thioredoxin reductase [Handroanthus impetiginosus]	K17892//ferredoxin-thioredoxin reductase catalytic chain [EC:1.8.7.2]	GO:0103012//ferredoxin-thioredoxin reductase activity;GO:0005488//binding;GO:0003824//catalytic activity;GO:0046872//metal ion binding;GO:0043169//cation binding;GO:0051539//4 iron, 4 sulfur cluster binding;GO:0048037//cofactor binding;GO:0051536//iron-sulfur cluster binding;GO:0016673//oxidoreductase activity, acting on a sulfur group of donors, iron-sulfur protein as acceptor;GO:0016730//oxidor…
FRAEX38873_v2_000390650	20.19	1.376	-3.18803	0.00122023	7.96335e-05	Down	MYB	XP_022843735.1|4.6e-124|transcription factor MYB44-like [Olea europaea var. sylvestris]	K09422//transcription factor MYB, plant	GO:0005622//intracellular;GO:0043231//intracellular membrane-bounded organelle;GO:0043226//organelle;GO:0043227//membrane-bounded organelle;GO:0044424//intracellular part;GO:0005623//cell;GO:0044464//cell part;GO:0005634//nucleus;GO:0043229//intracellular organelle;GO:0005488//binding;GO:1901363//heterocyclic compound binding;GO:0097159//organic cyclic compound binding;GO:0003677//DNA binding;GO:…
FRAEX38873_v2_000390620	0.24	0.02	-2.79496	0.0195179	0.0023844	Down		XP_010244258.1|1.7e-33|PREDICTED: ADP-ribosylation factor 2-like [Nelumbo nucifera]	K07937//ADP-ribosylation factor 1+ko04144//Endocytosis;K07937//ADP-ribosylation factor 1+ko04144//Endocytosis	GO:0001883//purine nucleoside binding;GO:0043168//anion binding;GO:0032561//guanyl ribonucleotide binding;GO:1901363//heterocyclic compound binding;GO:0005525//GTP binding;GO:0032555//purine ribonucleotide binding;GO:0001882//nucleoside binding;GO:0019001//guanyl nucleotide binding;GO:0005488//binding;GO:0000166//nucleotide binding;GO:0097367//carbohydrate derivative binding;GO:0036094//small mol…
FRAEX38873_v2_000390550	2.53	0.1	-3.09066	0.0281667	0.00380625	Down		XP_022897290.1|1.6e-109|vacuolar iron transporter homolog 1-like [Olea europaea var. sylvestris]	K22736//vacuolar iron transporter family protein	GO:0016020//membrane;GO:0031224//intrinsic component of membrane;GO:0044425//membrane part;GO:0016021//integral component of membrane;
FRAEX38873_v2_000390520	0.846	30.023	4.93633	1.19294e-14	6.65716e-17	UP	NAC	XP_022895560.1|2.0e-91|NAC domain-containing protein 104-like isoform X1 [Olea europaea var. sylvestris]	K00521//ferric-chelate reductase [EC:1.16.1.7];K13126//polyadenylate-binding protein+ko03015//mRNA surveillance pathway+ko03018//RNA degradation+ko03013//RNA transport	GO:0051252//regulation of RNA metabolic process;GO:0009889//regulation of biosynthetic process;GO:0010556//regulation of macromolecule biosynthetic process;GO:2001141//regulation of RNA biosynthetic process;GO:2000112//regulation of cellular macromolecule biosynthetic process;GO:0019222//regulation of metabolic process;GO:0080090//regulation of primary metabolic process;GO:1903506//regulation of …
FRAEX38873_v2_000390350	21.376	8.11	-1.18339	0.0250883	0.00327802	Down	GRAS	PIN24529.1|2.6e-201|hypothetical protein CDL12_02749 [Handroanthus impetiginosus]	K14494//DELLA protein+ko04075//Plant hormone signal transduction
FRAEX38873_v2_000390330	0.283	2.786	3.19876	4.9548e-06	1.42745e-07	UP		XP_022870607.1|6.0e-28|DNA-directed RNA polymerase III subunit RPC5-like [Olea europaea var. sylvestris]	K14721//DNA-directed RNA polymerase III subunit RPC5+ko03020//RNA polymerase;K14721//DNA-directed RNA polymerase III subunit RPC5+ko03020//RNA polymerase;K14721//DNA-directed RNA polymerase III subunit RPC5+ko03020//RNA polymerase	GO:0006139//nucleobase-containing compound metabolic process;GO:0090304//nucleic acid metabolic process;GO:0016070//RNA metabolic process;GO:0006725//cellular aromatic compound metabolic process;GO:0044260//cellular macromolecule metabolic process;GO:0071704//organic substance metabolic process;GO:0009058//biosynthetic process;GO:0044238//primary metabolic process;GO:0034654//nucleobase-containin…
FRAEX38873_v2_000390320	4.006	0.77	-1.98705	0.0291639	0.00398692	Down		XP_022870607.1|1.1e-34|DNA-directed RNA polymerase III subunit RPC5-like [Olea europaea var. sylvestris]	K14721//DNA-directed RNA polymerase III subunit RPC5+ko03020//RNA polymerase;K14721//DNA-directed RNA polymerase III subunit RPC5+ko03020//RNA polymerase	GO:0009059//macromolecule biosynthetic process;GO:0009987//cellular process;GO:0019438//aromatic compound biosynthetic process;GO:0046483//heterocycle metabolic process;GO:1901360//organic cyclic compound metabolic process;GO:0097659//nucleic acid-templated transcription;GO:0006351//transcription, DNA-templated;GO:0044237//cellular metabolic process;GO:0010467//gene expression;GO:0044238//primary…
FRAEX38873_v2_000390310	13.276	4.906	-1.26362	0.0001679	7.69875e-06	Down		XP_022873446.1|9.8e-97|potassium transporter 8-like isoform X1 [Olea europaea var. sylvestris]	K03549//KUP system potassium uptake protein
FRAEX38873_v2_000390140	2.29	5.006	1.25855	0.0100519	0.00104368	UP		XP_022887551.1|2.1e-108|uncharacterized protein LOC111403326 isoform X2 [Olea europaea var. sylvestris]
FRAEX38873_v2_000390060	0.286	2.886	3.0689	0.000735937	4.36582e-05	UP	WRKY	XP_022887114.1|7.7e-123|probable WRKY transcription factor 70 [Olea europaea var. sylvestris]	K13459//disease resistance protein RPS2+ko04626//Plant-pathogen interaction;K16225//probable WRKY transcription factor 52+ko04626//Plant-pathogen interaction	GO:0043231//intracellular membrane-bounded organelle;GO:0005634//nucleus;GO:0044424//intracellular part;GO:0043227//membrane-bounded organelle;GO:0043229//intracellular organelle;GO:0005623//cell;GO:0044464//cell part;GO:0043226//organelle;GO:0005622//intracellular;GO:0140110//transcription regulator activity;GO:0043565//sequence-specific DNA binding;GO:0005488//binding;GO:0003700//DNA-binding tr…
FRAEX38873_v2_000389980	2.946	0.923	-1.53575	0.00121359	7.90999e-05	Down		XP_022859213.1|0.0e+00|uncharacterized protein LOC111379993 [Olea europaea var. sylvestris]	K03654//ATP-dependent DNA helicase RecQ [EC:3.6.4.12]+ko03018//RNA degradation;K03654//ATP-dependent DNA helicase RecQ [EC:3.6.4.12]+ko03018//RNA degradation;K03654//ATP-dependent DNA helicase RecQ [EC:3.6.4.12]+ko03018//RNA degradation;K03654//ATP-dependent DNA helicase RecQ [EC:3.6.4.12]+ko03018//RNA degradation	GO:0044238//primary metabolic process;GO:0006950//response to stress;GO:0008152//metabolic process;GO:0006281//DNA repair;GO:1901360//organic cyclic compound metabolic process;GO:0044237//cellular metabolic process;GO:0034641//cellular nitrogen compound metabolic process;GO:0046483//heterocycle metabolic process;GO:0044249//cellular biosynthetic process;GO:0006725//cellular aromatic compound meta…
FRAEX38873_v2_000389760	4.076	10.51	1.31654	9.96164e-05	4.2665e-06	UP		XP_022888841.1|2.7e-112|pre-rRNA-processing protein ESF2 [Olea europaea var. sylvestris]	K14785//ESF2/ABP1 family protein;K14785//ESF2/ABP1 family protein	GO:0003723//RNA binding;GO:0005488//binding;GO:0097159//organic cyclic compound binding;GO:1901363//heterocyclic compound binding;GO:0003676//nucleic acid binding;
FRAEX38873_v2_000389690	2.256	0	-5.06908	2.18962e-05	7.6023e-07	Down
FRAEX38873_v2_000389620	10.58	18.59	1.01725	7.71863e-07	1.78659e-08	UP		XP_022881088.1|0.0e+00|protein PECTIC ARABINOGALACTAN SYNTHESIS-RELATED-like [Olea europaea var. sylvestris]	K02941//large subunit ribosomal protein LP0+ko03010//Ribosome;K22733//magnesium transporter;K02941//large subunit ribosomal protein LP0+ko03010//Ribosome;K22733//magnesium transporter;K02941//large subunit ribosomal protein LP0+ko03010//Ribosome;K02941//large subunit ribosomal protein LP0+ko03010//Ribosome;K22733//magnesium transporter;K02941//large subunit ribosomal protein LP0+ko03010//Ribosome…	GO:0008152//metabolic process;GO:0044281//small molecule metabolic process;GO:0019318//hexose metabolic process;GO:0044238//primary metabolic process;GO:0005975//carbohydrate metabolic process;GO:0071704//organic substance metabolic process;GO:0006004//fucose metabolic process;GO:0005996//monosaccharide metabolic process;GO:0031224//intrinsic component of membrane;GO:0016020//membrane;GO:0044425/…
FRAEX38873_v2_000389610	0.616	5.486	2.9605	0.000365767	1.91747e-05	UP		XP_022887322.1|1.7e-25|ethylene-responsive transcription factor RAP2-7-like isoform X3 [Olea europaea var. sylvestris]	K09284//AP2-like factor, euAP2 lineage;K09284//AP2-like factor, euAP2 lineage
FRAEX38873_v2_000389570	0	0.4	3.38952	0.0235302	0.0030104	UP		XP_022851198.1|2.5e-47|probable BOI-related E3 ubiquitin-protein ligase 3 [Olea europaea var. sylvestris]	K19042//E3 ubiquitin-protein ligase BOI and related proteins [EC:2.3.2.27]	GO:0003824//catalytic activity;GO:0016874//ligase activity;
FRAEX38873_v2_000389490	23.853	9.823	-1.0958	0.0430247	0.00658671	Down		AHH93014.1|4.5e-13|chaperonin 60-like protein [Triticum aestivum]	K04077//chaperonin GroEL+ko03018//RNA degradation;K00231//protoporphyrinogen/coproporphyrinogen III oxidase [EC:1.3.3.4 1.3.3.15]+ko00860//Porphyrin and chlorophyll metabolism+ko01100//Metabolic pathways+ko01110//Biosynthesis of secondary metabolites;K00231//protoporphyrinogen/coproporphyrinogen III oxidase [EC:1.3.3.4 1.3.3.15]+ko00860//Porphyrin and chlorophyll metabolism+ko01100//Metabolic pat…	GO:0007005//mitochondrion organization;GO:0006458//'de novo' protein folding;GO:0046483//heterocycle metabolic process;GO:0044237//cellular metabolic process;GO:0019438//aromatic compound biosynthetic process;GO:0071840//cellular component organization or biogenesis;GO:0046501//protoporphyrinogen IX metabolic process;GO:0051188//cofactor biosynthetic process;GO:0009058//biosynthetic process;GO:00…
FRAEX38873_v2_000389450	22.36	43.41	1.05794	0.0480639	0.00764884	UP		XP_022866545.1|5.5e-39|protein NIM1-INTERACTING 2 [Olea europaea var. sylvestris]		GO:0050776//regulation of immune response;GO:0031347//regulation of defense response;GO:0065007//biological regulation;GO:0050789//regulation of biological process;GO:0032101//regulation of response to external stimulus;GO:0002831//regulation of response to biotic stimulus;GO:0010112//regulation of systemic acquired resistance;GO:0080134//regulation of response to stress;GO:0043900//regulation of…
FRAEX38873_v2_000389400	43.16	79.086	1.00674	0.000231715	1.13026e-05	UP		XP_022850112.1|5.2e-110|tetraspanin-19-like isoform X2 [Olea europaea var. sylvestris]	K17345//tetraspanin-5;K17353//tetraspanin-18	GO:0016020//membrane;GO:0044425//membrane part;GO:0031224//intrinsic component of membrane;GO:0016021//integral component of membrane;
FRAEX38873_v2_000389240	0.253	0	-3.42016	0.0230224	0.00292686	Down		XP_022875488.1|1.7e-243|ABC transporter G family member 14-like [Olea europaea var. sylvestris]	K05681//ATP-binding cassette, subfamily G (WHITE), member 2+ko02010//ABC transporters;K05681//ATP-binding cassette, subfamily G (WHITE), member 2+ko02010//ABC transporters;K05681//ATP-binding cassette, subfamily G (WHITE), member 2+ko02010//ABC transporters	GO:0016021//integral component of membrane;GO:0016020//membrane;GO:0044425//membrane part;GO:0031224//intrinsic component of membrane;GO:0035639//purine ribonucleoside triphosphate binding;GO:0016887//ATPase activity;GO:0016818//hydrolase activity, acting on acid anhydrides, in phosphorus-containing anhydrides;GO:0097367//carbohydrate derivative binding;GO:0005524//ATP binding;GO:0003824//catalyt…
FRAEX38873_v2_000389160	4	0.213	-3.30257	0.00310611	0.000245913	Down		PSS26263.1|0.0e+00|Calcium-transporting ATPase, endoplasmic reticulum-type like [Actinidia chinensis var. chinensis]	K01537//Ca2+-transporting ATPase [EC:3.6.3.8];K01537//Ca2+-transporting ATPase [EC:3.6.3.8];K01537//Ca2+-transporting ATPase [EC:3.6.3.8];K01537//Ca2+-transporting ATPase [EC:3.6.3.8]	GO:0016020//membrane;GO:0044424//intracellular part;GO:0044444//cytoplasmic part;GO:0031224//intrinsic component of membrane;GO:0043226//organelle;GO:0043227//membrane-bounded organelle;GO:0005783//endoplasmic reticulum;GO:0043231//intracellular membrane-bounded organelle;GO:0005623//cell;GO:0005737//cytoplasm;GO:0044425//membrane part;GO:0043229//intracellular organelle;GO:0016021//integral comp…
FRAEX38873_v2_000389120	25.803	57.423	1.24859	0.0190261	0.00230707	UP		PIN10320.1|9.4e-218|Ca2+/calmodulin-dependent protein kinase, EF-Hand protein superfamily [Handroanthus impetiginosus]	K13412//calcium-dependent protein kinase [EC:2.7.11.1]+ko04626//Plant-pathogen interaction	GO:0043169//cation binding;GO:0043167//ion binding;GO:0003824//catalytic activity;GO:0140096//catalytic activity, acting on a protein;GO:0030554//adenyl nucleotide binding;GO:0005488//binding;GO:0016773//phosphotransferase activity, alcohol group as acceptor;GO:0017076//purine nucleotide binding;GO:1901363//heterocyclic compound binding;GO:0097159//organic cyclic compound binding;GO:0032555//puri…
FRAEX38873_v2_000388970	5.93	1.153	-1.95422	0.044795	0.00693532	Down		XP_022867821.1|3.8e-74|putative calmodulin-like protein 6 [Olea europaea var. sylvestris]	K02183//calmodulin+ko04016//MAPK signaling pathway - plant+ko04626//Plant-pathogen interaction+ko04070//Phosphatidylinositol signaling system	GO:0005509//calcium ion binding;GO:0046872//metal ion binding;GO:0043167//ion binding;GO:0043169//cation binding;GO:0005488//binding;
FRAEX38873_v2_000388860	6.193	14.173	1.33884	7.09584e-12	6.28106e-14	UP		XP_022844139.1|9.7e-125|enoyl-CoA delta isomerase 2, peroxisomal-like [Olea europaea var. sylvestris]	K07517//Delta3-Delta2-enoyl-CoA isomerase [EC:5.3.3.8]+ko00071//Fatty acid degradation	GO:0003824//catalytic activity;GO:0016853//isomerase activity;
FRAEX38873_v2_000388820	4.816	2.516	-0.794252	0.00882079	0.000885789	No		XP_011082796.1|0.0e+00|pentatricopeptide repeat-containing protein At5g62370 isoform X1 [Sesamum indicum]	K17964//leucine-rich PPR motif-containing protein, mitochondrial;K17964//leucine-rich PPR motif-containing protein, mitochondrial;K17964//leucine-rich PPR motif-containing protein, mitochondrial;K17964//leucine-rich PPR motif-containing protein, mitochondrial
FRAEX38873_v2_000388790	29.243	60.543	1.1589	0.00422462	0.000358742	UP		XP_022847949.1|3.7e-95|CBL-interacting serine/threonine-protein kinase 23-like isoform X1 [Olea europaea var. sylvestris]	K07198//5'-AMP-activated protein kinase, catalytic alpha subunit [EC:2.7.11.11];K07198//5'-AMP-activated protein kinase, catalytic alpha subunit [EC:2.7.11.11]	GO:0007165//signal transduction;GO:0023052//signaling;GO:0051716//cellular response to stimulus;GO:0065007//biological regulation;GO:0050794//regulation of cellular process;GO:0050896//response to stimulus;GO:0007154//cell communication;GO:0050789//regulation of biological process;GO:0009987//cellular process;GO:0036094//small molecule binding;GO:0016301//kinase activity;GO:0016772//transferase a…
FRAEX38873_v2_000388650	31.933	7.21	-1.97369	7.90725e-12	7.08624e-14	Down		AGN03855.1|5.2e-287|phytoene desaturase [Scutellaria baicalensis]	K02293//15-cis-phytoene desaturase [EC:1.3.5.5]+ko00906//Carotenoid biosynthesis+ko01100//Metabolic pathways+ko01110//Biosynthesis of secondary metabolites;K02293//15-cis-phytoene desaturase [EC:1.3.5.5]+ko00906//Carotenoid biosynthesis+ko01100//Metabolic pathways+ko01110//Biosynthesis of secondary metabolites;K02293//15-cis-phytoene desaturase [EC:1.3.5.5]+ko00906//Carotenoid biosynthesis+ko0110…	GO:0006721//terpenoid metabolic process;GO:0006720//isoprenoid metabolic process;GO:0016116//carotenoid metabolic process;GO:0046148//pigment biosynthetic process;GO:0008299//isoprenoid biosynthetic process;GO:1901576//organic substance biosynthetic process;GO:0006629//lipid metabolic process;GO:0042440//pigment metabolic process;GO:0016108//tetraterpenoid metabolic process;GO:0044255//cellular l…
FRAEX38873_v2_000388480	3.476	0.203	-3.26598	0.00340313	0.000274574	Down		XP_022890962.1|3.1e-35|protein EARLY RESPONSIVE TO DEHYDRATION 15-like [Olea europaea var. sylvestris]	K07213//copper chaperone	GO:0006811//ion transport;GO:0006810//transport;GO:0030001//metal ion transport;GO:0006812//cation transport;GO:0051179//localization;GO:0051234//establishment of localization;GO:0043169//cation binding;GO:0005488//binding;GO:0043167//ion binding;GO:0046872//metal ion binding;
FRAEX38873_v2_000388470	8.796	18.996	1.06553	0.039164	0.00583956	UP		XP_021983408.1|2.0e-103|protease Do-like 1, chloroplastic [Helianthus annuus]	K08669//HtrA serine peptidase 2 [EC:3.4.21.108];K08669//HtrA serine peptidase 2 [EC:3.4.21.108]	GO:0004175//endopeptidase activity;GO:0008236//serine-type peptidase activity;GO:0016787//hydrolase activity;GO:0140096//catalytic activity, acting on a protein;GO:0004252//serine-type endopeptidase activity;GO:0008233//peptidase activity;GO:0070011//peptidase activity, acting on L-amino acid peptides;GO:0003824//catalytic activity;GO:0017171//serine hydrolase activity;
FRAEX38873_v2_000388420	0	1.806	7.01744	1.96335e-12	1.59218e-14	UP		XP_022862052.1|2.1e-278|uncharacterized protein LOC111382344 [Olea europaea var. sylvestris]	K10485//BTB/POZ domain-containing protein 13 (germ cell-less protein-like 1);K10485//BTB/POZ domain-containing protein 13 (germ cell-less protein-like 1)
FRAEX38873_v2_000388250	0.173	5.46	5.91513	9.38316e-25	1.36709e-27	UP		XP_022850172.1|3.6e-174|homeobox-leucine zipper protein HOX10-like isoform X3 [Olea europaea var. sylvestris]	K09338//homeobox-leucine zipper protein;K09338//homeobox-leucine zipper protein;K09338//homeobox-leucine zipper protein;K09338//homeobox-leucine zipper protein;K09338//homeobox-leucine zipper protein;K09338//homeobox-leucine zipper protein
FRAEX38873_v2_000388160	8.75	1.1	-2.7342	1.29201e-09	1.68352e-11	Down		XP_022853612.1|2.6e-173|disease resistance protein At4g27190-like, partial [Olea europaea var. sylvestris]	K13459//disease resistance protein RPS2+ko04626//Plant-pathogen interaction;K13459//disease resistance protein RPS2+ko04626//Plant-pathogen interaction
FRAEX38873_v2_000388060	2.726	0.55	-1.92496	0.0114605	0.001229	Down		XP_022847975.1|5.5e-309|nitrate regulatory gene2 protein-like isoform X1 [Olea europaea var. sylvestris]	K03029//26S proteasome regulatory subunit N10+ko03050//Proteasome;K03029//26S proteasome regulatory subunit N10+ko03050//Proteasome	GO:1901699//cellular response to nitrogen compound;GO:0010035//response to inorganic substance;GO:1902170//cellular response to reactive nitrogen species;GO:0070887//cellular response to chemical stimulus;GO:1901701//cellular response to oxygen-containing compound;GO:0001101//response to acid chemical;GO:1901700//response to oxygen-containing compound;GO:0010167//response to nitrate;GO:0051716//c…
FRAEX38873_v2_000388050	4.7	0.343	-3.4947	5.77068e-11	5.93297e-13	Down		XP_011096664.1|0.0e+00|ABC transporter C family member 12-like isoform X2 [Sesamum indicum]	K05665//ATP-binding cassette, subfamily C (CFTR/MRP), member 1 [EC:7.6.2.3]+ko02010//ABC transporters;K05666//ATP-binding cassette, subfamily C (CFTR/MRP), member 2+ko02010//ABC transporters;K05665//ATP-binding cassette, subfamily C (CFTR/MRP), member 1 [EC:7.6.2.3]+ko02010//ABC transporters;K05666//ATP-binding cassette, subfamily C (CFTR/MRP), member 2+ko02010//ABC transporters;K05665//ATP-bindi…
FRAEX38873_v2_000387970	10.446	54.966	2.42587	4.46232e-05	1.69406e-06	UP		XP_022872706.1|1.1e-57|uncharacterized protein At5g65660-like [Olea europaea var. sylvestris]		GO:0044425//membrane part;GO:0031224//intrinsic component of membrane;GO:0016020//membrane;GO:0016021//integral component of membrane;
FRAEX38873_v2_000387960	58.773	158.65	1.55663	1.1003e-08	1.74828e-10	UP		XP_022872713.1|2.1e-199|auxin-responsive protein IAA9-like [Olea europaea var. sylvestris]	K14484//auxin-responsive protein IAA+ko04075//Plant hormone signal transduction;K14484//auxin-responsive protein IAA+ko04075//Plant hormone signal transduction
FRAEX38873_v2_000387950	3.413	11.27	1.7997	0.00357131	0.000290893	UP		XP_022859750.1|2.2e-276|uncharacterized protein LOC111380423 [Olea europaea var. sylvestris]
FRAEX38873_v2_000387930	0.073	0.62	2.70928	0.0118756	0.00128744	UP		XP_022852982.1|2.1e-207|aldehyde oxidase GLOX-like [Olea europaea var. sylvestris]
FRAEX38873_v2_000387710	9.86	3.413	-1.31988	0.0242098	0.00312996	Down		XP_022859163.1|2.8e-107|zinc finger protein 1-like [Olea europaea var. sylvestris]		GO:0003676//nucleic acid binding;GO:0005488//binding;GO:0097159//organic cyclic compound binding;GO:1901363//heterocyclic compound binding;
FRAEX38873_v2_000387580	1.243	0.016	-3.31357	0.0276553	0.00371447	Down		XP_022880182.1|8.5e-185|flavonol synthase/flavanone 3-hydroxylase-like [Olea europaea var. sylvestris]	K05278//flavonol synthase [EC:1.14.20.6]+ko01100//Metabolic pathways+ko01110//Biosynthesis of secondary metabolites+ko00941//Flavonoid biosynthesis	GO:0003824//catalytic activity;GO:0005488//binding;GO:0016706//oxidoreductase activity, acting on paired donors, with incorporation or reduction of molecular oxygen, 2-oxoglutarate as one donor, and incorporation of one atom each of oxygen into both donors;GO:0043167//ion binding;GO:0043169//cation binding;GO:0016705//oxidoreductase activity, acting on paired donors, with incorporation or reducti…
FRAEX38873_v2_000387440	2.22	0.58	-1.69055	0.00829617	0.000816914	Down		XP_022889479.1|7.1e-120|methyl-CpG-binding domain-containing protein 2-like [Olea europaea var. sylvestris]
FRAEX38873_v2_000387400	14.026	54.67	1.99527	1.39145e-06	3.40049e-08	UP		XP_022885023.1|6.3e-51|protein ELF4-LIKE 4-like [Olea europaea var. sylvestris]		GO:0009649//entrainment of circadian clock;GO:0048518//positive regulation of biological process;GO:0042753//positive regulation of circadian rhythm;GO:0009605//response to external stimulus;GO:0042752//regulation of circadian rhythm;GO:0050896//response to stimulus;GO:0050789//regulation of biological process;GO:0065007//biological regulation;
FRAEX38873_v2_000387280	79.653	191.846	1.3454	0.0364346	0.00531486	UP	MYB	XP_022881117.1|2.5e-153|protein ODORANT1-like [Olea europaea var. sylvestris]	K09422//transcription factor MYB, plant	GO:0005634//nucleus;GO:0043229//intracellular organelle;GO:0043226//organelle;GO:0043231//intracellular membrane-bounded organelle;GO:0044424//intracellular part;GO:0005622//intracellular;GO:0044464//cell part;GO:0043227//membrane-bounded organelle;GO:0005623//cell;GO:0003677//DNA binding;GO:0097159//organic cyclic compound binding;GO:0005488//binding;GO:0003676//nucleic acid binding;GO:1901363//…
FRAEX38873_v2_000387250	0.01	0.27	3.42534	0.0100394	0.00104184	UP		XP_022860202.1|7.8e-178|protein NUCLEAR FUSION DEFECTIVE 4-like [Olea europaea var. sylvestris]	K14794//ribosomal RNA-processing protein 12	GO:0016021//integral component of membrane;GO:0016020//membrane;GO:0044425//membrane part;GO:0031224//intrinsic component of membrane;
FRAEX38873_v2_000387140	16.953	29.196	1.02443	0.00367135	0.000301867	UP		XP_022846055.1|3.4e-226|putative nuclear RNA export factor SDE5 isoform X1 [Olea europaea var. sylvestris]
FRAEX38873_v2_000387100	0	8.43	6.77153	3.06515e-11	2.96597e-13	UP		XP_022854605.1|5.2e-36|cytochrome c oxidase copper chaperone 2-like [Olea europaea var. sylvestris]	K02260//cytochrome c oxidase assembly protein subunit 17+ko01100//Metabolic pathways+ko00190//Oxidative phosphorylation;K02260//cytochrome c oxidase assembly protein subunit 17+ko01100//Metabolic pathways+ko00190//Oxidative phosphorylation	GO:0006825//copper ion transport;GO:0006812//cation transport;GO:0000041//transition metal ion transport;GO:0051179//localization;GO:0051234//establishment of localization;GO:0006810//transport;GO:0006811//ion transport;GO:0030001//metal ion transport;GO:0044446//intracellular organelle part;GO:0031970//organelle envelope lumen;GO:0031974//membrane-enclosed lumen;GO:0044464//cell part;GO:0005623/…
FRAEX38873_v2_000386770	0.13	4.153	3.7739	0.00221326	0.000164274	UP		XP_022880245.1|1.0e-44|uncharacterized protein LOC111397511 [Olea europaea var. sylvestris]
FRAEX38873_v2_000386710	0.45	1.393	1.71651	0.00568354	0.000514498	UP		XP_022880258.1|1.5e-287|G-type lectin S-receptor-like serine/threonine-protein kinase At4g27290 isoform X1 [Olea europaea var. sylvestris]	K04733//interleukin-1 receptor-associated kinase 4 [EC:2.7.11.1]	GO:0009875//pollen-pistil interaction;GO:0009856//pollination;GO:0048544//recognition of pollen;GO:0009987//cellular process;GO:0051704//multi-organism process;GO:0032501//multicellular organismal process;GO:0044706//multi-multicellular organism process;GO:0000003//reproduction;GO:0022414//reproductive process;GO:0008037//cell recognition;GO:0007154//cell communication;GO:0031224//intrinsic compo…
FRAEX38873_v2_000386660	1.2	8.19	2.74839	1.81102e-05	6.11352e-07	UP	bZIP	XP_022846575.1|3.9e-79|basic leucine zipper 43-like [Olea europaea var. sylvestris]	K09060//plant G-box-binding factor	GO:0140110//transcription regulator activity;GO:0003700//DNA-binding transcription factor activity;
FRAEX38873_v2_000386590	19.126	37.116	1.08339	0.0178183	0.00212927	UP		XP_022887424.1|5.1e-66|uncharacterized protein LOC111403230 [Olea europaea var. sylvestris]	K17292//tubulin-specific chaperone A
FRAEX38873_v2_000386480	0	0.7	4.73032	0.000191975	9.03488e-06	UP		CBI30726.3|2.0e-113|unnamed protein product, partial [Vitis vinifera]	K08332//vacuolar protein 8	GO:0140096//catalytic activity, acting on a protein;GO:0004842//ubiquitin-protein transferase activity;GO:0003824//catalytic activity;GO:0019787//ubiquitin-like protein transferase activity;GO:0016740//transferase activity;
FRAEX38873_v2_000386340	8.193	0.596	-3.1521	0.000550158	3.10945e-05	Down		XP_022891742.1|4.1e-104|membrane steroid-binding protein 2-like [Olea europaea var. sylvestris]	K17278//membrane-associated progesterone receptor component
FRAEX38873_v2_000386080	1.05	29.453	4.5645	1.20307e-11	1.10131e-13	UP		XP_022861797.1|1.4e-124|endo-1,3;1,4-beta-D-glucanase-like [Olea europaea var. sylvestris]	K01061//carboxymethylenebutenolidase [EC:3.1.1.45]+ko01100//Metabolic pathways+ko01110//Biosynthesis of secondary metabolites	GO:0003824//catalytic activity;GO:0016787//hydrolase activity;
FRAEX38873_v2_000386000	3.65	0.026	-4.21701	0.00180683	0.000128098	Down		XP_022849268.1|4.0e-55|uncharacterized protein LOC111371480 [Olea europaea var. sylvestris]		GO:0090304//nucleic acid metabolic process;GO:0006725//cellular aromatic compound metabolic process;GO:0009987//cellular process;GO:0006807//nitrogen compound metabolic process;GO:0034641//cellular nitrogen compound metabolic process;GO:0008152//metabolic process;GO:0046483//heterocycle metabolic process;GO:0010467//gene expression;GO:0016070//RNA metabolic process;GO:0006396//RNA processing;GO:1…
FRAEX38873_v2_000385930	129.97	35.413	-1.63768	0.0150865	0.00173643	Down		XP_022868377.1|6.7e-197|protein NRT1/ PTR FAMILY 2.13 [Olea europaea var. sylvestris]	K14638//solute carrier family 15 (peptide/histidine transporter), member 3/4;K14638//solute carrier family 15 (peptide/histidine transporter), member 3/4	GO:0031224//intrinsic component of membrane;GO:0016020//membrane;GO:0016021//integral component of membrane;GO:0044425//membrane part;GO:0022857//transmembrane transporter activity;GO:0005215//transporter activity;
FRAEX38873_v2_000385640	7.69	1.033	-2.63509	9.28531e-11	9.87826e-13	Down		XP_022899106.1|5.8e-112|E3 ubiquitin-protein ligase MIEL1-like [Olea europaea var. sylvestris]	K10144//RING finger and CHY zinc finger domain-containing protein 1 [EC:2.3.2.27]+ko04120//Ubiquitin mediated proteolysis;K10144//RING finger and CHY zinc finger domain-containing protein 1 [EC:2.3.2.27]+ko04120//Ubiquitin mediated proteolysis;K10144//RING finger and CHY zinc finger domain-containing protein 1 [EC:2.3.2.27]+ko04120//Ubiquitin mediated proteolysis	GO:0044237//cellular metabolic process;GO:0044238//primary metabolic process;GO:0043412//macromolecule modification;GO:0044260//cellular macromolecule metabolic process;GO:0071704//organic substance metabolic process;GO:0070647//protein modification by small protein conjugation or removal;GO:0006807//nitrogen compound metabolic process;GO:0009987//cellular process;GO:0036211//protein modification…
FRAEX38873_v2_000385410	0.013	0.23	2.93558	0.0399031	0.00599474	UP		XP_022843600.1|1.0e-262|UDP-N-acetylglucosamine--peptide N-acetylglucosaminyltransferase 110 kDa subunit-like [Olea europaea var. sylvestris]	K09667//protein O-GlcNAc transferase [EC:2.4.1.255]+ko00514//Other types of O-glycan biosynthesis	GO:0003824//catalytic activity;GO:0016757//transferase activity, transferring glycosyl groups;GO:0016740//transferase activity;
FRAEX38873_v2_000385350	0.456	0	-3.98755	0.00366555	0.000301289	Down		XP_022897390.1|4.9e-190|la-related protein 6C [Olea europaea var. sylvestris]	K15191//La-related protein 7;K15191//La-related protein 7	GO:0046483//heterocycle metabolic process;GO:0044238//primary metabolic process;GO:0006396//RNA processing;GO:1901360//organic cyclic compound metabolic process;GO:0071704//organic substance metabolic process;GO:0006807//nitrogen compound metabolic process;GO:0090304//nucleic acid metabolic process;GO:0010467//gene expression;GO:0043170//macromolecule metabolic process;GO:0009987//cellular proces…
FRAEX38873_v2_000385250	0.263	2.196	2.6747	0.00559014	0.000503839	UP		XP_022880156.1|1.8e-25|uncharacterized protein LOC111397444 [Olea europaea var. sylvestris]
FRAEX38873_v2_000385000	23.716	9.956	-1.06717	0.0420227	0.00640442	Down		XP_010245267.1|2.9e-73|PREDICTED: glycine-rich RNA-binding protein RZ1A [Nelumbo nucifera]	K12885//heterogeneous nuclear ribonucleoprotein G+ko03040//Spliceosome	GO:1901363//heterocyclic compound binding;GO:0003676//nucleic acid binding;GO:0008270//zinc ion binding;GO:0097159//organic cyclic compound binding;GO:0046914//transition metal ion binding;GO:0043167//ion binding;GO:0046872//metal ion binding;GO:0003723//RNA binding;GO:0043169//cation binding;GO:0005488//binding;
FRAEX38873_v2_000384940	6.3	2.666	-1.0991	0.00970202	0.000998019	Down		XP_012832111.1|1.2e-289|PREDICTED: pentatricopeptide repeat-containing protein At3g09060 [Erythranthe guttata]	K17964//leucine-rich PPR motif-containing protein, mitochondrial;K17964//leucine-rich PPR motif-containing protein, mitochondrial;K17964//leucine-rich PPR motif-containing protein, mitochondrial;K17964//leucine-rich PPR motif-containing protein, mitochondrial
FRAEX38873_v2_000384740	1.92	6.576	1.76849	0.0239771	0.00308868	UP		XP_022880160.1|8.0e-124|uncharacterized protein LOC111397446 [Olea europaea var. sylvestris]		GO:0016740//transferase activity;GO:0016853//isomerase activity;GO:0003824//catalytic activity;
FRAEX38873_v2_000384700	4.673	2.046	-1.02829	0.000898386	5.51967e-05	Down		XP_011090370.1|0.0e+00|pentatricopeptide repeat-containing protein At2g22410, mitochondrial [Sesamum indicum]	K19589//release factor glutamine methyltransferase [EC:2.1.1.297];K19090//CRISPR-associated protein Cas5t;K17710//pentatricopeptide repeat domain-containing protein 1;K19589//release factor glutamine methyltransferase [EC:2.1.1.297];K19090//CRISPR-associated protein Cas5t;K17710//pentatricopeptide repeat domain-containing protein 1
FRAEX38873_v2_000384660	13.17	1.58	-2.59028	0.00243207	0.000184593	Down		XP_022898865.1|7.2e-251|uncharacterized protein LOC111412248 isoform X1 [Olea europaea var. sylvestris]	K22455//estrogen receptor-binding fragment-associated gene 9 protein
FRAEX38873_v2_000384650	7.283	1.906	-1.68084	0.00874363	0.000875659	Down	ARF	XP_022847985.1|0.0e+00|auxin response factor 6-like [Olea europaea var. sylvestris]	K14486//auxin response factor+ko04075//Plant hormone signal transduction
FRAEX38873_v2_000384590	5.866	1.273	-1.83236	0.0428796	0.00655977	Down		XP_022845541.1|4.6e-171|peroxidase 3-like [Olea europaea var. sylvestris]	K00430//peroxidase [EC:1.11.1.7]+ko01100//Metabolic pathways+ko01110//Biosynthesis of secondary metabolites+ko00940//Phenylpropanoid biosynthesis	GO:0044248//cellular catabolic process;GO:0009987//cellular process;GO:0051186//cofactor metabolic process;GO:0017144//drug metabolic process;GO:0008152//metabolic process;GO:0042743//hydrogen peroxide metabolic process;GO:0044237//cellular metabolic process;GO:0050896//response to stimulus;GO:0051187//cofactor catabolic process;GO:0072593//reactive oxygen species metabolic process;GO:0006950//re…
FRAEX38873_v2_000384480	81.93	15.933	-2.08612	0.00123573	8.09507e-05	Down		XP_022844245.1|1.1e-293|ABC transporter G family member 11-like [Olea europaea var. sylvestris]	K05681//ATP-binding cassette, subfamily G (WHITE), member 2+ko02010//ABC transporters;K05681//ATP-binding cassette, subfamily G (WHITE), member 2+ko02010//ABC transporters	GO:0016021//integral component of membrane;GO:0031224//intrinsic component of membrane;GO:0044425//membrane part;GO:0016020//membrane;GO:0030554//adenyl nucleotide binding;GO:0097159//organic cyclic compound binding;GO:0003824//catalytic activity;GO:0016787//hydrolase activity;GO:0043167//ion binding;GO:1901363//heterocyclic compound binding;GO:0097367//carbohydrate derivative binding;GO:0008144/…
FRAEX38873_v2_000384300	2.746	0.05	-4.20458	0.000355313	1.85639e-05	Down	C2H2	XP_022852427.1|8.0e-151|protein indeterminate-domain 9-like [Olea europaea var. sylvestris]	K22410//PR domain zinc finger protein 16	GO:0003676//nucleic acid binding;GO:0043167//ion binding;GO:0003700//DNA-binding transcription factor activity;GO:0046872//metal ion binding;GO:0005488//binding;GO:0140110//transcription regulator activity;GO:0043169//cation binding;GO:1901363//heterocyclic compound binding;GO:0097159//organic cyclic compound binding;
FRAEX38873_v2_000384200	1.046	0.016	-4.32931	0.00013202	5.88296e-06	Down		XP_027077695.1|6.0e-242|catalase isozyme 1-like [Coffea arabica]	K03781//catalase [EC:1.11.1.6]+ko04016//MAPK signaling pathway - plant+ko04146//Peroxisome+ko00380//Tryptophan metabolism+ko01110//Biosynthesis of secondary metabolites+ko01200//Carbon metabolism+ko00630//Glyoxylate and dicarboxylate metabolism	GO:0006950//response to stress;GO:0010035//response to inorganic substance;GO:0009415//response to water;GO:0065008//regulation of biological quality;GO:0043412//macromolecule modification;GO:0044237//cellular metabolic process;GO:0006979//response to oxidative stress;GO:0042737//drug catabolic process;GO:0009056//catabolic process;GO:0019538//protein metabolic process;GO:0009314//response to rad…
FRAEX38873_v2_000384120	5.763	12.153	1.20322	0.00690604	0.000651553	UP		XP_022854251.1|2.7e-169|uncharacterized protein LOC111375630 [Olea europaea var. sylvestris]		GO:0016021//integral component of membrane;GO:0044425//membrane part;GO:0031224//intrinsic component of membrane;GO:0016020//membrane;
FRAEX38873_v2_000384020	28.476	79.446	1.54321	0.0224769	0.00284042	UP		XP_022861411.1|0.0e+00|protein NRT1/ PTR FAMILY 4.3-like [Olea europaea var. sylvestris]	K14638//solute carrier family 15 (peptide/histidine transporter), member 3/4	GO:0044425//membrane part;GO:0016021//integral component of membrane;GO:0016020//membrane;GO:0031224//intrinsic component of membrane;GO:0022857//transmembrane transporter activity;GO:0005215//transporter activity;
FRAEX38873_v2_000383750	16.123	7.126	-1.03339	2.99758e-08	5.14773e-10	Down		XP_022861107.1|0.0e+00|UDP-glucose:glycoprotein glucosyltransferase [Olea europaea var. sylvestris]	K11718//UDP-glucose:glycoprotein glucosyltransferase [EC:2.4.1.-]+ko04141//Protein processing in endoplasmic reticulum;K11718//UDP-glucose:glycoprotein glucosyltransferase [EC:2.4.1.-]+ko04141//Protein processing in endoplasmic reticulum;K11718//UDP-glucose:glycoprotein glucosyltransferase [EC:2.4.1.-]+ko04141//Protein processing in endoplasmic reticulum;K11718//UDP-glucose:glycoprotein glucosylt…	GO:0044249//cellular biosynthetic process;GO:0071704//organic substance metabolic process;GO:0009987//cellular process;GO:0008152//metabolic process;GO:0043170//macromolecule metabolic process;GO:0044237//cellular metabolic process;GO:0009100//glycoprotein metabolic process;GO:0034645//cellular macromolecule biosynthetic process;GO:1901566//organonitrogen compound biosynthetic process;GO:1901135/…
FRAEX38873_v2_000383620	6.606	16.903	1.41255	0.0391164	0.005826	UP		XP_022870550.1|1.2e-44|uncharacterized protein LOC111389801 isoform X1 [Olea europaea var. sylvestris]		GO:0016020//membrane;GO:0031224//intrinsic component of membrane;GO:0044425//membrane part;GO:0016021//integral component of membrane;
FRAEX38873_v2_000383500	63.743	128.8	1.1489	0.00639478	0.000592067	UP		XP_022871866.1|2.9e-142|oxygen-evolving enhancer protein 2, chloroplastic-like [Olea europaea var. sylvestris]	K02717//photosystem II oxygen-evolving enhancer protein 2+ko01100//Metabolic pathways+ko00195//Photosynthesis	GO:0044237//cellular metabolic process;GO:0009987//cellular process;GO:0015979//photosynthesis;GO:0008152//metabolic process;GO:0019898//extrinsic component of membrane;GO:0044424//intracellular part;GO:1902494//catalytic complex;GO:0009523//photosystem II;GO:0005623//cell;GO:1990204//oxidoreductase complex;GO:0009654//photosystem II oxygen evolving complex;GO:0009579//thylakoid;GO:0042651//thyla…
FRAEX38873_v2_000383390	4.79	9.366	1.20309	0.00914735	0.000929143	UP		XP_022871111.1|1.0e-190|tRNase Z TRZ2, chloroplastic isoform X1 [Olea europaea var. sylvestris]	K00784//ribonuclease Z [EC:3.1.26.11]+ko03013//RNA transport;K00784//ribonuclease Z [EC:3.1.26.11]+ko03013//RNA transport	GO:0003824//catalytic activity;GO:0016787//hydrolase activity;
FRAEX38873_v2_000383280	2.756	0.286	-2.95631	1.66743e-05	5.56468e-07	Down		XP_022875379.1|0.0e+00|metal-nicotianamine transporter YSL3-like isoform X1 [Olea europaea var. sylvestris]	K15363//fanconi-associated nuclease 1 [EC:3.1.21.- 3.1.4.1];K01807//ribose 5-phosphate isomerase A [EC:5.3.1.6]+ko00030//Pentose phosphate pathway+ko01230//Biosynthesis of amino acids+ko01100//Metabolic pathways+ko01110//Biosynthesis of secondary metabolites+ko00710//Carbon fixation in photosynthetic organisms+ko01200//Carbon metabolism;K15363//fanconi-associated nuclease 1 [EC:3.1.21.- 3.1.4.1];…	GO:0051179//localization;GO:0055085//transmembrane transport;GO:0051234//establishment of localization;GO:0006810//transport;GO:0016021//integral component of membrane;GO:0031224//intrinsic component of membrane;GO:0044425//membrane part;GO:0016020//membrane;
FRAEX38873_v2_000383080	2.45	4.996	1.82806	2.79238e-08	4.76694e-10	UP		XP_022872486.1|2.7e-161|cysteine synthase [Olea europaea var. sylvestris]	K01738//cysteine synthase [EC:2.5.1.47]+ko00920//Sulfur metabolism+ko01230//Biosynthesis of amino acids+ko01100//Metabolic pathways+ko01110//Biosynthesis of secondary metabolites+ko00270//Cysteine and methionine metabolism+ko01200//Carbon metabolism;K01738//cysteine synthase [EC:2.5.1.47]+ko00920//Sulfur metabolism+ko01230//Biosynthesis of amino acids+ko01100//Metabolic pathways+ko01110//Biosynth…	GO:0044249//cellular biosynthetic process;GO:0006534//cysteine metabolic process;GO:0046394//carboxylic acid biosynthetic process;GO:0044283//small molecule biosynthetic process;GO:0019344//cysteine biosynthetic process;GO:0000096//sulfur amino acid metabolic process;GO:1901605//alpha-amino acid metabolic process;GO:0006807//nitrogen compound metabolic process;GO:0044272//sulfur compound biosynth…
FRAEX38873_v2_000382950	7.54	2.516	-1.4131	0.000183197	8.56133e-06	Down		XP_022853475.1|1.4e-143|UTP:RNA uridylyltransferase 1 isoform X2 [Olea europaea var. sylvestris]	K13291//terminal uridylyltransferase [EC:2.7.7.52]	GO:0016779//nucleotidyltransferase activity;GO:0004652//polynucleotide adenylyltransferase activity;GO:0003824//catalytic activity;GO:0016772//transferase activity, transferring phosphorus-containing groups;GO:0016740//transferase activity;GO:0070566//adenylyltransferase activity;
FRAEX38873_v2_000382770	55.806	22.74	-1.12522	0.0275334	0.00368682	Down		XP_011094926.1|7.5e-250|protein NRT1/ PTR FAMILY 5.6 [Sesamum indicum]	K14638//solute carrier family 15 (peptide/histidine transporter), member 3/4;K14638//solute carrier family 15 (peptide/histidine transporter), member 3/4	GO:0015833//peptide transport;GO:0006857//oligopeptide transport;GO:0042886//amide transport;GO:0071702//organic substance transport;GO:0006810//transport;GO:0071705//nitrogen compound transport;GO:0051234//establishment of localization;GO:0051179//localization;GO:0031224//intrinsic component of membrane;GO:0016021//integral component of membrane;GO:0044425//membrane part;GO:0016020//membrane;GO:…
FRAEX38873_v2_000382750	3.263	0.853	-1.75289	0.000160307	7.28888e-06	Down		XP_022851024.1|0.0e+00|putative receptor protein kinase ZmPK1 [Olea europaea var. sylvestris]	K04733//interleukin-1 receptor-associated kinase 4 [EC:2.7.11.1]
FRAEX38873_v2_000382720	1.416	3.31	1.31839	0.0346748	0.00496907	UP		XP_022846105.1|6.8e-96|F-box protein At5g67140-like [Olea europaea var. sylvestris]	K14515//EIN3-binding F-box protein+ko04016//MAPK signaling pathway - plant+ko04075//Plant hormone signal transduction
FRAEX38873_v2_000382600	0.24	1.686	2.66334	0.00222011	0.000164966	UP		XP_022888371.1|1.3e-267|cytochrome P450 714A1-like [Olea europaea var. sylvestris]	K20661//cytochrome P450 family 714 subfamily A polypeptide 1	GO:0016021//integral component of membrane;GO:0044425//membrane part;GO:0016020//membrane;GO:0031224//intrinsic component of membrane;GO:0003824//catalytic activity;GO:0005506//iron ion binding;GO:0046872//metal ion binding;GO:0016491//oxidoreductase activity;GO:0046914//transition metal ion binding;GO:0046906//tetrapyrrole binding;GO:0005488//binding;GO:1901363//heterocyclic compound binding;GO:…
FRAEX38873_v2_000382380	1.6	4.966	1.75851	1.5542e-09	2.08497e-11	UP		XP_022870974.1|7.7e-175|uncharacterized protein LOC111390202 isoform X1 [Olea europaea var. sylvestris]		GO:0051179//localization;GO:0008643//carbohydrate transport;GO:0006810//transport;GO:0051234//establishment of localization;GO:0071702//organic substance transport;GO:0016020//membrane;GO:0031224//intrinsic component of membrane;GO:0044425//membrane part;GO:0016021//integral component of membrane;GO:0015318//inorganic molecular entity transmembrane transporter activity;GO:0022857//transmembrane t…
FRAEX38873_v2_000382370	12.32	35.973	1.57681	0.0350059	0.00503287	UP		XP_022870982.1|5.6e-56|uncharacterized protein LOC111390208 [Olea europaea var. sylvestris]
FRAEX38873_v2_000382320	2.086	8.606	2.02561	0.00959114	0.000983714	UP		XP_022871005.1|2.3e-155|cyclin-D5-1-like isoform X1 [Olea europaea var. sylvestris]	K18811//cyclin D5, plant	GO:0044464//cell part;GO:0005634//nucleus;GO:0043227//membrane-bounded organelle;GO:0044424//intracellular part;GO:0043231//intracellular membrane-bounded organelle;GO:0005623//cell;GO:0043229//intracellular organelle;GO:0043226//organelle;GO:0005622//intracellular;
FRAEX38873_v2_000382290	18.963	39.766	1.1842	0.00309154	0.00024442	UP		XP_022856788.1|2.9e-239|uncharacterized protein LOC111377878 [Olea europaea var. sylvestris]		GO:0071704//organic substance metabolic process;GO:0005975//carbohydrate metabolic process;GO:0008152//metabolic process;GO:0044238//primary metabolic process;GO:0044425//membrane part;GO:0016020//membrane;GO:0016021//integral component of membrane;GO:0031224//intrinsic component of membrane;GO:0016787//hydrolase activity;GO:0033943//galactan 1,3-beta-galactosidase activity;GO:0016798//hydrolase …
FRAEX38873_v2_000382000	0	2.483	5.38978	4.60894e-06	1.31641e-07	UP		XP_022863993.1|2.0e-42|WD repeat-containing protein 26 homolog [Olea europaea var. sylvestris]	K22382//WD repeat-containing protein 26;K22382//WD repeat-containing protein 26
FRAEX38873_v2_000381910	7.016	1.57	-1.8955	0.00162913	0.000113171	Down		XP_022846531.1|0.0e+00|LOW QUALITY PROTEIN: kinase D-interacting substrate of 220 kDa-like [Olea europaea var. sylvestris]	K15503//serine/threonine-protein phosphatase 6 regulatory ankyrin repeat subunit B;K15502//serine/threonine-protein phosphatase 6 regulatory ankyrin repeat subunit A
FRAEX38873_v2_000381770	1.356	3.43	1.42384	0.00910249	0.000923085	UP		XP_022878325.1|1.2e-67|origin of replication complex subunit 6-like isoform X1 [Olea europaea var. sylvestris]	K02608//origin recognition complex subunit 6;K02608//origin recognition complex subunit 6;K02608//origin recognition complex subunit 6	GO:0006139//nucleobase-containing compound metabolic process;GO:0034641//cellular nitrogen compound metabolic process;GO:0044249//cellular biosynthetic process;GO:0006807//nitrogen compound metabolic process;GO:1901360//organic cyclic compound metabolic process;GO:0090304//nucleic acid metabolic process;GO:0008152//metabolic process;GO:0009058//biosynthetic process;GO:0044237//cellular metabolic …
FRAEX38873_v2_000381700	20.47	2.406	-2.74116	5.49383e-05	2.1521e-06	Down		XP_011098833.1|7.8e-241|lysine histidine transporter 1 [Sesamum indicum]	K14209//solute carrier family 36 (proton-coupled amino acid transporter);K15015//solute carrier family 32 (vesicular inhibitory amino acid transporter);K14209//solute carrier family 36 (proton-coupled amino acid transporter);K15015//solute carrier family 32 (vesicular inhibitory amino acid transporter);K14209//solute carrier family 36 (proton-coupled amino acid transporter);K15015//solute carrier…	GO:0016021//integral component of membrane;GO:0044425//membrane part;GO:0031224//intrinsic component of membrane;GO:0016020//membrane;
FRAEX38873_v2_000381370	1.833	0.293	-2.19358	0.0068211	0.000639976	Down		XP_022866410.1|1.1e-130|uncharacterized protein LOC111386189 isoform X1 [Olea europaea var. sylvestris]	K08511//vesicle-associated membrane protein 72
FRAEX38873_v2_000381210	2.723	1.186	-1.0402	0.00384335	0.000319812	Down		XP_022863030.1|3.8e-68|E3 ubiquitin protein ligase RIE1-like [Olea europaea var. sylvestris]	K13148//integrator complex subunit 11 [EC:3.1.27.-]
FRAEX38873_v2_000381190	0	0.17	3.37388	0.0245301	0.00318418	UP		XP_022852364.1|1.9e-46|rhomboid-like protein 20 [Olea europaea var. sylvestris]		GO:0044425//membrane part;GO:0016021//integral component of membrane;GO:0031224//intrinsic component of membrane;GO:0016020//membrane;
FRAEX38873_v2_000381060	1.28	6.943	2.70784	2.73892e-13	1.94255e-15	UP		XP_022870607.1|1.0e-18|DNA-directed RNA polymerase III subunit RPC5-like [Olea europaea var. sylvestris]	K14721//DNA-directed RNA polymerase III subunit RPC5+ko03020//RNA polymerase;K13457//disease resistance protein RPM1+ko04626//Plant-pathogen interaction;K13453//disease resistance protein+ko04626//Plant-pathogen interaction;K13457//disease resistance protein RPM1+ko04626//Plant-pathogen interaction;K13453//disease resistance protein+ko04626//Plant-pathogen interaction	GO:0009059//macromolecule biosynthetic process;GO:0009058//biosynthetic process;GO:0034645//cellular macromolecule biosynthetic process;GO:0018130//heterocycle biosynthetic process;GO:0009987//cellular process;GO:0016070//RNA metabolic process;GO:0044238//primary metabolic process;GO:0090304//nucleic acid metabolic process;GO:0032774//RNA biosynthetic process;GO:0044237//cellular metabolic proces…
FRAEX38873_v2_000381030	10.766	4.1	-1.26542	0.00205335	0.000149075	Down		PIN26498.1|1.3e-120|16S rRNA (uracil(1498)-N(3))-methyltransferase [Handroanthus impetiginosus]	K09761//16S rRNA (uracil1498-N3)-methyltransferase [EC:2.1.1.193];K09761//16S rRNA (uracil1498-N3)-methyltransferase [EC:2.1.1.193];K09761//16S rRNA (uracil1498-N3)-methyltransferase [EC:2.1.1.193];K09761//16S rRNA (uracil1498-N3)-methyltransferase [EC:2.1.1.193]	GO:0010467//gene expression;GO:0071840//cellular component organization or biogenesis;GO:0006725//cellular aromatic compound metabolic process;GO:0090304//nucleic acid metabolic process;GO:0043170//macromolecule metabolic process;GO:0016072//rRNA metabolic process;GO:0006364//rRNA processing;GO:0034660//ncRNA metabolic process;GO:0046483//heterocycle metabolic process;GO:0034470//ncRNA processing…
FRAEX38873_v2_000380870	0	6.07	6.60634	1.68814e-10	1.87483e-12	UP		XP_022897536.1|7.2e-40|DNA polymerase epsilon subunit B [Olea europaea var. sylvestris]	K02325//DNA polymerase epsilon subunit 2 [EC:2.7.7.7]+ko03420//Nucleotide excision repair+ko03030//DNA replication+ko03410//Base excision repair;K02325//DNA polymerase epsilon subunit 2 [EC:2.7.7.7]+ko03420//Nucleotide excision repair+ko03030//DNA replication+ko03410//Base excision repair	GO:0044237//cellular metabolic process;GO:0044260//cellular macromolecule metabolic process;GO:0009058//biosynthetic process;GO:0006260//DNA replication;GO:0008152//metabolic process;GO:0006259//DNA metabolic process;GO:0034645//cellular macromolecule biosynthetic process;GO:0044249//cellular biosynthetic process;GO:0006261//DNA-dependent DNA replication;GO:0009987//cellular process;GO:1901360//o…
FRAEX38873_v2_000380800	3.596	1.49	-1.09729	0.00274577	0.000213081	Down		XP_022876391.1|2.3e-251|pentatricopeptide repeat-containing protein At2g06000 [Olea europaea var. sylvestris]	K17964//leucine-rich PPR motif-containing protein, mitochondrial
FRAEX38873_v2_000380610	4.58	1.85	-1.14287	0.00110831	7.08365e-05	Down		XP_022879981.1|0.0e+00|DNA mismatch repair protein MSH5 isoform X1 [Olea europaea var. sylvestris]	K08741//DNA mismatch repair protein MSH5;K08741//DNA mismatch repair protein MSH5;K08741//DNA mismatch repair protein MSH5;K08741//DNA mismatch repair protein MSH5;K08741//DNA mismatch repair protein MSH5;K08741//DNA mismatch repair protein MSH5
FRAEX38873_v2_000380530	6.37	2.423	-1.2237	0.00653639	0.000607693	Down		XP_019161087.1|6.5e-274|PREDICTED: zinc phosphodiesterase ELAC protein 2-like isoform X1 [Ipomoea nil]	K00784//ribonuclease Z [EC:3.1.26.11]+ko03013//RNA transport;K00784//ribonuclease Z [EC:3.1.26.11]+ko03013//RNA transport;K00784//ribonuclease Z [EC:3.1.26.11]+ko03013//RNA transport;K00784//ribonuclease Z [EC:3.1.26.11]+ko03013//RNA transport;K00784//ribonuclease Z [EC:3.1.26.11]+ko03013//RNA transport	GO:0009987//cellular process;GO:0071704//organic substance metabolic process;GO:0006139//nucleobase-containing compound metabolic process;GO:0046483//heterocycle metabolic process;GO:0010467//gene expression;GO:0090304//nucleic acid metabolic process;GO:0090305//nucleic acid phosphodiester bond hydrolysis;GO:0090501//RNA phosphodiester bond hydrolysis;GO:0006807//nitrogen compound metabolic proce…
FRAEX38873_v2_000380350	4.813	2.326	-0.871188	0.0494197	0.00792302	No		XP_022846937.1|2.0e-89|LON peptidase N-terminal domain and RING finger protein 3-like isoform X1 [Olea europaea var. sylvestris]	K22651//E3 ubiquitin-protein ligase RNF4 [EC:2.3.2.27]
FRAEX38873_v2_000380070	0	5.84	6.5579	3.07679e-10	3.60313e-12	UP		XP_022864322.1|1.1e-75|basic form of pathogenesis-related protein 1-like [Olea europaea var. sylvestris]	K13449//pathogenesis-related protein 1+ko04016//MAPK signaling pathway - plant+ko04626//Plant-pathogen interaction+ko04075//Plant hormone signal transduction
FRAEX38873_v2_000380050	1.063	2.56	1.3829	0.00766489	0.000739371	UP		XP_022849365.1|2.5e-178|solute carrier family 25 member 44-like isoform X1 [Olea europaea var. sylvestris]	K15121//solute carrier family 25, member 44	GO:0016020//membrane;GO:0016021//integral component of membrane;GO:0031224//intrinsic component of membrane;GO:0044425//membrane part;GO:0005215//transporter activity;GO:0022857//transmembrane transporter activity;
FRAEX38873_v2_000379910	2.566	0.023	-4.34928	0.00058422	3.33569e-05	Down		XP_022886780.1|1.2e-135|bidirectional sugar transporter SWEET9-like [Olea europaea var. sylvestris]	K15382//solute carrier family 50 (sugar transporter)
FRAEX38873_v2_000379890	1.18	0.476	-1.05417	0.0167126	0.00196083	Down		XP_022885487.1|5.8e-47|SWI/SNF complex subunit SWI3A [Olea europaea var. sylvestris]	K11649//SWI/SNF related-matrix-associated actin-dependent regulator of chromatin subfamily C;K11649//SWI/SNF related-matrix-associated actin-dependent regulator of chromatin subfamily C	GO:0005623//cell;GO:0005622//intracellular;GO:0043227//membrane-bounded organelle;GO:0005634//nucleus;GO:0044464//cell part;GO:0044424//intracellular part;GO:0043231//intracellular membrane-bounded organelle;GO:0043229//intracellular organelle;GO:0043226//organelle;GO:0005488//binding;GO:1901363//heterocyclic compound binding;GO:0003677//DNA binding;GO:0003676//nucleic acid binding;GO:0097159//or…
FRAEX38873_v2_000379650	11.973	2.426	-2.00054	0.00569987	0.000516289	Down		XP_022862309.1|5.8e-167|probable carboxylesterase 120 isoform X1 [Olea europaea var. sylvestris]	K14493//gibberellin receptor GID1 [EC:3.-.-.-]+ko04075//Plant hormone signal transduction;K07874//Ras-related protein Rab-1A	GO:0003824//catalytic activity;GO:0016787//hydrolase activity;GO:0080030//methyl indole-3-acetate esterase activity;GO:0052689//carboxylic ester hydrolase activity;GO:0016788//hydrolase activity, acting on ester bonds;
FRAEX38873_v2_000379480	1.393	12.676	3.26547	2.89966e-15	1.51452e-17	UP		XP_022847274.1|7.0e-199|uncharacterized protein LOC111369831 isoform X5 [Olea europaea var. sylvestris]
FRAEX38873_v2_000379400	8.233	1.786	-1.83851	0.0461117	0.00722282	Down		XP_022847302.1|2.2e-158|E3 ubiquitin-protein ligase BAH1-like [Olea europaea var. sylvestris]	K16275//E3 ubiquitin-protein ligase BAH [EC:2.3.2.27]
FRAEX38873_v2_000379310	7.86	15.05	1.05981	0.00828626	0.000815711	UP		XP_022888481.1|4.8e-134|stress-response A/B barrel domain-containing protein UP3 [Olea europaea var. sylvestris]	K13346//peroxin-10+ko04146//Peroxisome
FRAEX38873_v2_000379260	36.046	8.966	-1.78708	3.59467e-06	9.83632e-08	Down		XP_022851208.1|0.0e+00|probable LRR receptor-like serine/threonine-protein kinase At1g56140 isoform X2 [Olea europaea var. sylvestris]	K04733//interleukin-1 receptor-associated kinase 4 [EC:2.7.11.1];K22698//protein SEY1 [EC:3.6.5.-];K04733//interleukin-1 receptor-associated kinase 4 [EC:2.7.11.1];K22698//protein SEY1 [EC:3.6.5.-];K04733//interleukin-1 receptor-associated kinase 4 [EC:2.7.11.1];K22698//protein SEY1 [EC:3.6.5.-];K04733//interleukin-1 receptor-associated kinase 4 [EC:2.7.11.1];K22698//protein SEY1 [EC:3.6.5.-];K04…
FRAEX38873_v2_000379230	20.616	0.823	-3.67225	0.000581744	3.31516e-05	Down		XP_022850495.1|1.2e-282|cytochrome P450 78A5-like [Olea europaea var. sylvestris]	K20619//cytochrome P450 family 78 subfamily A	GO:0016020//membrane;GO:0016021//integral component of membrane;GO:0031224//intrinsic component of membrane;GO:0044425//membrane part;GO:0005506//iron ion binding;GO:0046906//tetrapyrrole binding;GO:0046872//metal ion binding;GO:0043167//ion binding;GO:0043169//cation binding;GO:0016491//oxidoreductase activity;GO:0016705//oxidoreductase activity, acting on paired donors, with incorporation or re…
FRAEX38873_v2_000379220	0.666	2.32	1.93385	9.09201e-09	1.42715e-10	UP		XP_022895676.1|1.6e-204|uncharacterized protein LOC111409832 [Olea europaea var. sylvestris]		GO:0005634//nucleus;GO:0005622//intracellular;GO:0043226//organelle;GO:0044424//intracellular part;GO:0043231//intracellular membrane-bounded organelle;GO:0044464//cell part;GO:0043229//intracellular organelle;GO:0043227//membrane-bounded organelle;GO:0005623//cell;GO:0097159//organic cyclic compound binding;GO:0003677//DNA binding;GO:0005488//binding;GO:1901363//heterocyclic compound binding;GO:…
FRAEX38873_v2_000378840	8.323	3.5	-1.09078	0.000653083	3.80248e-05	Down		XP_022889988.1|0.0e+00|nuclear pore complex protein NUP1-like isoform X2 [Olea europaea var. sylvestris]	K14317//nuclear pore complex protein Nup214+ko03013//RNA transport;K14317//nuclear pore complex protein Nup214+ko03013//RNA transport;K14317//nuclear pore complex protein Nup214+ko03013//RNA transport;K14317//nuclear pore complex protein Nup214+ko03013//RNA transport;K14317//nuclear pore complex protein Nup214+ko03013//RNA transport
FRAEX38873_v2_000378820	4.476	0.426	-2.76917	0.0060013	0.000548873	Down		XP_022889986.1|7.1e-187|uncharacterized protein At5g39865-like [Olea europaea var. sylvestris]	K17479//glutaredoxin domain-containing cysteine-rich protein 1
FRAEX38873_v2_000378780	0.406	1.893	2.2417	0.00225304	0.000167846	UP		XP_022889977.1|5.9e-138|uncharacterized protein LOC111405375 [Olea europaea var. sylvestris]		GO:0031224//intrinsic component of membrane;GO:0044425//membrane part;GO:0016021//integral component of membrane;GO:0016020//membrane;GO:0016788//hydrolase activity, acting on ester bonds;GO:0008138//protein tyrosine/serine/threonine phosphatase activity;GO:0003824//catalytic activity;GO:0004721//phosphoprotein phosphatase activity;GO:0140096//catalytic activity, acting on a protein;GO:0016787//h…
FRAEX38873_v2_000378700	1.023	0.036	-3.20013	0.0232935	0.00297116	Down		XP_027111373.1|1.5e-245|cytochrome P450 77A2-like [Coffea arabica]	K21995//unsaturated fatty acid epoxidase [EC:1.14.-.-]	GO:0016021//integral component of membrane;GO:0016020//membrane;GO:0031224//intrinsic component of membrane;GO:0044425//membrane part;GO:0046914//transition metal ion binding;GO:0020037//heme binding;GO:0046872//metal ion binding;GO:0048037//cofactor binding;GO:0003824//catalytic activity;GO:0016491//oxidoreductase activity;GO:0005506//iron ion binding;GO:0046906//tetrapyrrole binding;GO:0016705/…
FRAEX38873_v2_000378670	18.036	6.863	-1.20955	0.0022942	0.000171639	Down		XP_022841443.1|1.8e-83|uncharacterized protein LOC111365255 isoform X2 [Olea europaea var. sylvestris]	K18342//OTU domain-containing protein 6 [EC:3.4.19.12];K18342//OTU domain-containing protein 6 [EC:3.4.19.12]
FRAEX38873_v2_000378600	4.89	1.976	-1.13627	0.0160845	0.00187034	Down		XP_022855000.1|0.0e+00|protein SCAI-like [Olea europaea var. sylvestris]		GO:0044237//cellular metabolic process;GO:0071704//organic substance metabolic process;GO:1901576//organic substance biosynthetic process;GO:0006139//nucleobase-containing compound metabolic process;GO:0097659//nucleic acid-templated transcription;GO:0044271//cellular nitrogen compound biosynthetic process;GO:0009059//macromolecule biosynthetic process;GO:0044260//cellular macromolecule metabolic…
FRAEX38873_v2_000378580	15.103	5.563	-1.25141	0.0274033	0.00366487	Down		XP_022846406.1|2.7e-105|BEL1-like homeodomain protein 4, partial [Olea europaea var. sylvestris]		GO:0019219//regulation of nucleobase-containing compound metabolic process;GO:0050794//regulation of cellular process;GO:0051171//regulation of nitrogen compound metabolic process;GO:0009889//regulation of biosynthetic process;GO:0080090//regulation of primary metabolic process;GO:0006355//regulation of transcription, DNA-templated;GO:2000112//regulation of cellular macromolecule biosynthetic pro…
FRAEX38873_v2_000378350	4.51	0.093	-4.34735	2.87967e-06	7.63912e-08	Down		XP_022854320.1|2.4e-52|uncharacterized protein LOC111375685 isoform X1 [Olea europaea var. sylvestris]		GO:0031224//intrinsic component of membrane;GO:0016020//membrane;GO:0016021//integral component of membrane;GO:0044425//membrane part;
FRAEX38873_v2_000378250	5.293	1.536	-1.56613	0.00349679	0.000283476	Down		XP_022863507.1|4.4e-225|lysine histidine transporter-like 8 [Olea europaea var. sylvestris]	K14209//solute carrier family 36 (proton-coupled amino acid transporter);K15015//solute carrier family 32 (vesicular inhibitory amino acid transporter);K19476//vacuolar protein sorting-associated protein IST1+ko04144//Endocytosis;K14209//solute carrier family 36 (proton-coupled amino acid transporter);K15015//solute carrier family 32 (vesicular inhibitory amino acid transporter);K19476//vacuolar …	GO:0031224//intrinsic component of membrane;GO:0044425//membrane part;GO:0016021//integral component of membrane;GO:0016020//membrane;
FRAEX38873_v2_000378220	0.753	0	-3.57351	0.0168274	0.00198082	Down		XP_022847382.1|1.7e-59|uncharacterized protein LOC111369899 [Olea europaea var. sylvestris]	K14306//nuclear pore complex protein Nup62+ko03013//RNA transport	GO:0044425//membrane part;GO:0031224//intrinsic component of membrane;GO:0016021//integral component of membrane;GO:0016020//membrane;
FRAEX38873_v2_000378210	15.956	4.583	-1.61788	0.00061495	3.54834e-05	Down		XP_022842039.1|8.0e-223|putative late blight resistance protein homolog R1A-10, partial [Olea europaea var. sylvestris]	K13457//disease resistance protein RPM1+ko04626//Plant-pathogen interaction
FRAEX38873_v2_000378100	3.546	0.34	-3.18755	1.63188e-06	4.0464e-08	Down		XP_022894564.1|6.2e-72|serpin-ZX-like [Olea europaea var. sylvestris]	K13963//serpin B;K13963//serpin B	GO:0044421//extracellular region part;GO:0005576//extracellular region;GO:0005615//extracellular space;
FRAEX38873_v2_000378070	1.25	0.086	-3.03141	0.0133061	0.00147863	Down		XP_022883146.1|7.4e-63|probable disease resistance protein At4g27220 [Olea europaea var. sylvestris]	K13459//disease resistance protein RPS2+ko04626//Plant-pathogen interaction
FRAEX38873_v2_000378000	2.823	8.456	1.68293	5.24151e-05	2.04894e-06	UP		POO01563.1|1.0e-70|Actin-related protein 2/3 complex subunit [Trema orientale]	K05756//actin related protein 2/3 complex, subunit 3+ko04144//Endocytosis;K05756//actin related protein 2/3 complex, subunit 3+ko04144//Endocytosis	GO:0032273//positive regulation of protein polymerization;GO:0034314//Arp2/3 complex-mediated actin nucleation;GO:0090066//regulation of anatomical structure size;GO:1901137//carbohydrate derivative biosynthetic process;GO:0043254//regulation of protein complex assembly;GO:0050789//regulation of biological process;GO:0006664//glycolipid metabolic process;GO:0044249//cellular biosynthetic process;…
FRAEX38873_v2_000377890	381.973	870.156	1.30734	0.0314452	0.00437226	UP		ANW12205.1|4.2e-106|putative dehydrin [Olea europaea subsp. europaea]	K18626//trichohyalin	GO:0009415//response to water;GO:0042221//response to chemical;GO:0001101//response to acid chemical;GO:0009628//response to abiotic stimulus;GO:0010035//response to inorganic substance;GO:1901700//response to oxygen-containing compound;GO:0050896//response to stimulus;
FRAEX38873_v2_000377830	1.193	0.043	-3.32314	0.0111508	0.00118935	Down		XP_022883023.1|0.0e+00|protein SMAX1-LIKE 3-like [Olea europaea var. sylvestris]	K03695//ATP-dependent Clp protease ATP-binding subunit ClpB
FRAEX38873_v2_000377740	6.4	1.173	-2.18195	9.97153e-05	4.27347e-06	Down		XP_022852497.1|6.1e-117|LRR receptor-like serine/threonine-protein kinase GSO1 [Olea europaea var. sylvestris]	K20718//LRR receptor-like serine/threonine-protein kinase ERECTA [EC:2.7.11.1]+ko04016//MAPK signaling pathway - plant;K17422//large subunit ribosomal protein L41	GO:0031224//intrinsic component of membrane;GO:0016021//integral component of membrane;GO:0016020//membrane;GO:0044425//membrane part;GO:0016740//transferase activity;GO:0097367//carbohydrate derivative binding;GO:0043168//anion binding;GO:0008144//drug binding;GO:0030554//adenyl nucleotide binding;GO:0043167//ion binding;GO:0004672//protein kinase activity;GO:0097159//organic cyclic compound bin…
FRAEX38873_v2_000377730	1.573	0.233	-2.215	0.0431943	0.00662267	Down		XP_022852497.1|2.6e-54|LRR receptor-like serine/threonine-protein kinase GSO1 [Olea europaea var. sylvestris]	K00924//kinase [EC:2.7.1.-]	GO:0016020//membrane;GO:0031224//intrinsic component of membrane;GO:0044425//membrane part;GO:0016021//integral component of membrane;GO:0005524//ATP binding;GO:0016740//transferase activity;GO:0016772//transferase activity, transferring phosphorus-containing groups;GO:0097159//organic cyclic compound binding;GO:1901363//heterocyclic compound binding;GO:0000166//nucleotide binding;GO:0030554//ade…
FRAEX38873_v2_000377700	17.28	4.43	-1.73926	0.000262931	1.30392e-05	Down		XP_022852492.1|0.0e+00|CTP synthase 1-like [Olea europaea var. sylvestris]	K01937//CTP synthase [EC:6.3.4.2]+ko01100//Metabolic pathways+ko00240//Pyrimidine metabolism	GO:1901657//glycosyl compound metabolic process;GO:0006082//organic acid metabolic process;GO:0009147//pyrimidine nucleoside triphosphate metabolic process;GO:0072527//pyrimidine-containing compound metabolic process;GO:0009218//pyrimidine ribonucleotide metabolic process;GO:1901659//glycosyl compound biosynthetic process;GO:0009117//nucleotide metabolic process;GO:0009987//cellular process;GO:00…
FRAEX38873_v2_000377650	11.93	2.276	-2.18666	5.49497e-08	9.86397e-10	Down		XP_022889837.1|1.0e-171|muscle M-line assembly protein unc-89-like isoform X2 [Olea europaea var. sylvestris]
FRAEX38873_v2_000377550	1.96	6.19	1.77126	6.88902e-05	2.7921e-06	UP		XP_022868800.1|5.6e-256|geranylgeranyl diphosphate reductase, chloroplastic [Olea europaea var. sylvestris]	K10960//geranylgeranyl diphosphate/geranylgeranyl-bacteriochlorophyllide a reductase [EC:1.3.1.83 1.3.1.111]+ko00900//Terpenoid backbone biosynthesis+ko00860//Porphyrin and chlorophyll metabolism+ko01100//Metabolic pathways+ko01110//Biosynthesis of secondary metabolites	GO:0044237//cellular metabolic process;GO:1901362//organic cyclic compound biosynthetic process;GO:0033013//tetrapyrrole metabolic process;GO:0046483//heterocycle metabolic process;GO:0071704//organic substance metabolic process;GO:0006779//porphyrin-containing compound biosynthetic process;GO:1901576//organic substance biosynthetic process;GO:1901566//organonitrogen compound biosynthetic process…
FRAEX38873_v2_000377530	1.693	4.8	1.55322	0.0237733	0.00304805	UP		PSR95799.1|5.7e-15|hypothetical protein CEY00_Acc21931 [Actinidia chinensis var. chinensis]		GO:0043229//intracellular organelle;GO:0043228//non-membrane-bounded organelle;GO:0044464//cell part;GO:0005737//cytoplasm;GO:0043226//organelle;GO:0032991//protein-containing complex;GO:0043232//intracellular non-membrane-bounded organelle;GO:1990904//ribonucleoprotein complex;GO:0005840//ribosome;GO:0044444//cytoplasmic part;GO:0005623//cell;GO:0005622//intracellular;GO:0044424//intracellular p…
FRAEX38873_v2_000377520	34.733	72.516	1.1654	0.0281405	0.00379905	UP	C2C2-Dof	XP_022867395.1|3.1e-248|cyclic dof factor 1-like [Olea europaea var. sylvestris]	K16222//Dof zinc finger protein DOF5.5+ko04712//Circadian rhythm - plant	GO:0060255//regulation of macromolecule metabolic process;GO:0080090//regulation of primary metabolic process;GO:0050794//regulation of cellular process;GO:0065007//biological regulation;GO:0051171//regulation of nitrogen compound metabolic process;GO:2001141//regulation of RNA biosynthetic process;GO:0019219//regulation of nucleobase-containing compound metabolic process;GO:2000112//regulation o…
FRAEX38873_v2_000377500	2.62	11.846	2.27465	9.44085e-06	2.94824e-07	UP	NAC	XP_022889828.1|4.5e-185|NAC domain-containing protein 100-like [Olea europaea var. sylvestris]	K00521//ferric-chelate reductase [EC:1.16.1.7];K13126//polyadenylate-binding protein+ko03015//mRNA surveillance pathway+ko03018//RNA degradation+ko03013//RNA transport;K16296//serine carboxypeptidase-like clade I [EC:3.4.16.-];K12862//pleiotropic regulator 1+ko03040//Spliceosome;K00521//ferric-chelate reductase [EC:1.16.1.7];K13126//polyadenylate-binding protein+ko03015//mRNA surveillance pathway…	GO:0051171//regulation of nitrogen compound metabolic process;GO:0051252//regulation of RNA metabolic process;GO:0009889//regulation of biosynthetic process;GO:0050794//regulation of cellular process;GO:0006355//regulation of transcription, DNA-templated;GO:0019222//regulation of metabolic process;GO:0080090//regulation of primary metabolic process;GO:0019219//regulation of nucleobase-containing …
FRAEX38873_v2_000377380	0.25	0.793	1.71653	0.0128538	0.00141976	UP		KZV19455.1|6.8e-175|putative sugar phosphate/phosphate translocator [Dorcoceras hygrometricum]	K15286//solute carrier family 35, member E4;K15285//solute carrier family 35, member E3	GO:0016021//integral component of membrane;GO:0044425//membrane part;GO:0016020//membrane;GO:0031224//intrinsic component of membrane;
FRAEX38873_v2_000377320	5.726	2.44	-1.06839	5.52085e-05	2.16724e-06	Down		XP_022886148.1|4.9e-249|uncharacterized protein LOC111402218 [Olea europaea var. sylvestris]	K13094//RNA-binding protein 5/10;K13094//RNA-binding protein 5/10	GO:0005488//binding;GO:0003676//nucleic acid binding;GO:1901363//heterocyclic compound binding;GO:0097159//organic cyclic compound binding;
FRAEX38873_v2_000377300	0.423	0.006	-4.07174	0.000696963	4.09629e-05	Down		XP_022865147.1|0.0e+00|protein MODIFIER OF SNC1 1 isoform X1 [Olea europaea var. sylvestris]
FRAEX38873_v2_000377260	21.113	65.133	1.6873	0.0204265	0.00251731	UP		XP_011072673.1|3.8e-37|17.4 kDa class III heat shock protein [Sesamum indicum]	K13993//HSP20 family protein+ko04141//Protein processing in endoplasmic reticulum	GO:0009628//response to abiotic stimulus;GO:0006950//response to stress;GO:0050896//response to stimulus;GO:0009266//response to temperature stimulus;GO:0009408//response to heat;
FRAEX38873_v2_000377180	5.316	0.21	-3.58223	0.00156957	0.000108304	Down	NAC	XP_022877816.1|2.0e-149|NAC domain-containing protein 21/22-like [Olea europaea var. sylvestris]	K00521//ferric-chelate reductase [EC:1.16.1.7];K13126//polyadenylate-binding protein+ko03015//mRNA surveillance pathway+ko03018//RNA degradation+ko03013//RNA transport;K05941//glutathione gamma-glutamylcysteinyltransferase [EC:2.3.2.15];K16296//serine carboxypeptidase-like clade I [EC:3.4.16.-]	GO:0031326//regulation of cellular biosynthetic process;GO:0051171//regulation of nitrogen compound metabolic process;GO:1903506//regulation of nucleic acid-templated transcription;GO:0050794//regulation of cellular process;GO:0065007//biological regulation;GO:0080090//regulation of primary metabolic process;GO:0031323//regulation of cellular metabolic process;GO:0010556//regulation of macromolec…
FRAEX38873_v2_000377150	0.776	0	-4.51993	0.000457098	2.50181e-05	Down		XP_022861307.1|3.8e-45|probable serine/threonine-protein kinase PBL3 isoform X1 [Olea europaea var. sylvestris]	K04733//interleukin-1 receptor-associated kinase 4 [EC:2.7.11.1];K04733//interleukin-1 receptor-associated kinase 4 [EC:2.7.11.1]	GO:0032555//purine ribonucleotide binding;GO:0043168//anion binding;GO:0097367//carbohydrate derivative binding;GO:0140096//catalytic activity, acting on a protein;GO:0004672//protein kinase activity;GO:0016773//phosphotransferase activity, alcohol group as acceptor;GO:0016740//transferase activity;GO:0035639//purine ribonucleoside triphosphate binding;GO:0004674//protein serine/threonine kinase …
FRAEX38873_v2_000377110	65.463	189.01	1.6415	1.4355e-06	3.52789e-08	UP		XP_022856164.1|1.0e-85|uncharacterized protein LOC111377320 [Olea europaea var. sylvestris]
FRAEX38873_v2_000377060	16.6	5.836	-1.3216	0.00193505	0.000138784	Down		XP_022854985.1|2.9e-84|putative disease resistance protein At4g10780 [Olea europaea var. sylvestris]	K13459//disease resistance protein RPS2+ko04626//Plant-pathogen interaction
FRAEX38873_v2_000377000	0	0.77	4.15359	0.00205135	0.000148873	UP		XP_022884840.1|1.8e-42|protein DOG1-like 4 [Olea europaea var. sylvestris]		GO:0034645//cellular macromolecule biosynthetic process;GO:0044249//cellular biosynthetic process;GO:0010467//gene expression;GO:1901576//organic substance biosynthetic process;GO:0046483//heterocycle metabolic process;GO:0006139//nucleobase-containing compound metabolic process;GO:0071704//organic substance metabolic process;GO:0034654//nucleobase-containing compound biosynthetic process;GO:0044…
FRAEX38873_v2_000376800	5.913	0.486	-3.26716	5.58101e-09	8.36147e-11	Down		XP_022854320.1|3.3e-16|uncharacterized protein LOC111375685 isoform X1 [Olea europaea var. sylvestris]
FRAEX38873_v2_000376740	12.893	0.613	-3.58358	0.000321344	1.64511e-05	Down		XP_022849438.1|9.5e-97|E3 ubiquitin-protein ligase BRE1A-like [Olea europaea var. sylvestris]	K13173//arginine and glutamate-rich protein 1;K18626//trichohyalin
FRAEX38873_v2_000376730	0.046	1.07	3.87423	0.000491235	2.717e-05	UP		XP_011091378.2|1.2e-197|probable indole-3-pyruvate monooxygenase YUCCA3 [Sesamum indicum]	K11816//indole-3-pyruvate monooxygenase [EC:1.14.13.168]+ko00380//Tryptophan metabolism+ko01100//Metabolic pathways;K11816//indole-3-pyruvate monooxygenase [EC:1.14.13.168]+ko00380//Tryptophan metabolism+ko01100//Metabolic pathways	GO:0016491//oxidoreductase activity;GO:0050661//NADP binding;GO:0004497//monooxygenase activity;GO:0005488//binding;GO:0016709//oxidoreductase activity, acting on paired donors, with incorporation or reduction of molecular oxygen, NAD(P)H as one donor, and incorporation of one atom of oxygen;GO:1901363//heterocyclic compound binding;GO:0004499//N,N-dimethylaniline monooxygenase activity;GO:005066…
FRAEX38873_v2_000376530	4.523	2.083	-0.953231	0.0195581	0.00238986	No		XP_022890929.1|0.0e+00|homeobox-DDT domain protein RLT3-like [Olea europaea var. sylvestris]
FRAEX38873_v2_000376430	1.513	7.606	2.24013	0.0270243	0.00359635	UP		XP_022842778.1|1.1e-129|syntaxin-121-like [Olea europaea var. sylvestris]	K08486//syntaxin 1B/2/3+ko04130//SNARE interactions in vesicular transport
FRAEX38873_v2_000376380	0.87	2.71	1.71881	0.00644431	0.000597548	UP		PIN04001.1|1.2e-73|hypothetical protein CDL12_23468 [Handroanthus impetiginosus]
FRAEX38873_v2_000376360	3.606	0.45	-2.38727	0.0380635	0.00561373	Down		XP_022842435.1|6.8e-112|NDR1/HIN1-like protein 1 [Olea europaea var. sylvestris]
FRAEX38873_v2_000376240	12.493	5.24	-1.08441	0.000460634	2.52243e-05	Down		XP_022852294.1|7.7e-202|acetolactate synthase 2, chloroplastic-like [Olea europaea var. sylvestris]	K01652//acetolactate synthase I/II/III large subunit [EC:2.2.1.6]+ko00290//Valine, leucine and isoleucine biosynthesis+ko00770//Pantothenate and CoA biosynthesis+ko01230//Biosynthesis of amino acids+ko01100//Metabolic pathways+ko00650//Butanoate metabolism+ko01110//Biosynthesis of secondary metabolites+ko01210//2-Oxocarboxylic acid metabolism+ko00660//C5-Branched dibasic acid metabolism	GO:1901564//organonitrogen compound metabolic process;GO:0071704//organic substance metabolic process;GO:0043436//oxoacid metabolic process;GO:0046394//carboxylic acid biosynthetic process;GO:0006520//cellular amino acid metabolic process;GO:0009082//branched-chain amino acid biosynthetic process;GO:0016053//organic acid biosynthetic process;GO:0008652//cellular amino acid biosynthetic process;GO…
FRAEX38873_v2_000375750	12.78	5.71	-1.00645	0.027598	0.00370001	Down		XP_022861427.1|2.5e-77|tetratricopeptide repeat protein 38 isoform X1 [Olea europaea var. sylvestris]
FRAEX38873_v2_000375740	0.733	0.04	-3.66634	0.00130772	8.67453e-05	Down		XP_022889048.1|3.3e-92|glutathione S-transferase U17-like [Olea europaea var. sylvestris]	K00799//glutathione S-transferase [EC:2.5.1.18]+ko00480//Glutathione metabolism;K00799//glutathione S-transferase [EC:2.5.1.18]+ko00480//Glutathione metabolism;K00799//glutathione S-transferase [EC:2.5.1.18]+ko00480//Glutathione metabolism	GO:0051186//cofactor metabolic process;GO:0009987//cellular process;GO:0008152//metabolic process;GO:0006790//sulfur compound metabolic process;GO:0043603//cellular amide metabolic process;GO:0006749//glutathione metabolic process;GO:0006807//nitrogen compound metabolic process;GO:0034641//cellular nitrogen compound metabolic process;GO:0071704//organic substance metabolic process;GO:1901564//org…
FRAEX38873_v2_000375600	43.763	0.233	-6.25949	2.824e-13	2.03394e-15	Down		XP_019238770.1|3.2e-25|PREDICTED: probable galactinol--sucrose galactosyltransferase 2 [Nicotiana attenuata]	K06617//raffinose synthase [EC:2.4.1.82]+ko00052//Galactose metabolism;K06617//raffinose synthase [EC:2.4.1.82]+ko00052//Galactose metabolism	GO:0016052//carbohydrate catabolic process;GO:1901575//organic substance catabolic process;GO:0009628//response to abiotic stimulus;GO:0044238//primary metabolic process;GO:0006950//response to stress;GO:0050896//response to stimulus;GO:0008152//metabolic process;GO:0009311//oligosaccharide metabolic process;GO:0005975//carbohydrate metabolic process;GO:0009056//catabolic process;GO:0033530//raff…
FRAEX38873_v2_000375440	1.66	0.033	-4.06018	0.000590881	3.38285e-05	Down		XP_022872252.1|4.5e-176|MATH domain and coiled-coil domain-containing protein At3g58360-like isoform X2 [Olea europaea var. sylvestris]	K11838//ubiquitin carboxyl-terminal hydrolase 7 [EC:3.4.19.12];K11838//ubiquitin carboxyl-terminal hydrolase 7 [EC:3.4.19.12];K11838//ubiquitin carboxyl-terminal hydrolase 7 [EC:3.4.19.12];K11838//ubiquitin carboxyl-terminal hydrolase 7 [EC:3.4.19.12]
FRAEX38873_v2_000375220	0.536	0	-3.56333	0.0158521	0.00183765	Down		XP_022860815.1|5.8e-74|presequence protease 1, chloroplastic/mitochondrial-like [Olea europaea var. sylvestris]	K06972//presequence protease [EC:3.4.24.-];K06972//presequence protease [EC:3.4.24.-]	GO:0009987//cellular process;GO:0043170//macromolecule metabolic process;GO:0050789//regulation of biological process;GO:0071704//organic substance metabolic process;GO:0048523//negative regulation of cellular process;GO:0022402//cell cycle process;GO:0006508//proteolysis;GO:1901564//organonitrogen compound metabolic process;GO:0045786//negative regulation of cell cycle;GO:0051726//regulation of …
FRAEX38873_v2_000375110	6.62	17.25	1.48848	0.000181353	8.46021e-06	UP		XP_022860215.1|2.6e-228|MORN repeat-containing protein 1-like [Olea europaea var. sylvestris]	K19755//radial spoke head protein 1	GO:0044425//membrane part;GO:0016020//membrane;GO:0031224//intrinsic component of membrane;GO:0016021//integral component of membrane;GO:0016772//transferase activity, transferring phosphorus-containing groups;GO:0016308//1-phosphatidylinositol-4-phosphate 5-kinase activity;GO:0016301//kinase activity;GO:0003824//catalytic activity;GO:0016307//phosphatidylinositol phosphate kinase activity;GO:001…
FRAEX38873_v2_000374960	10.273	19.956	1.10423	0.00251652	0.000192041	UP		XP_022888727.1|3.0e-248|sugar carrier protein A-like [Olea europaea var. sylvestris]	K08150//MFS transporter, SP family, solute carrier family 2 (myo-inositol transporter), member 13;K08150//MFS transporter, SP family, solute carrier family 2 (myo-inositol transporter), member 13;K08150//MFS transporter, SP family, solute carrier family 2 (myo-inositol transporter), member 13;K08150//MFS transporter, SP family, solute carrier family 2 (myo-inositol transporter), member 13;K08150/…	GO:0051234//establishment of localization;GO:0071702//organic substance transport;GO:0008643//carbohydrate transport;GO:0051179//localization;GO:0006810//transport;GO:0016020//membrane;GO:0016021//integral component of membrane;GO:0044425//membrane part;GO:0031224//intrinsic component of membrane;GO:0022857//transmembrane transporter activity;GO:0005215//transporter activity;
FRAEX38873_v2_000374940	3.463	35.436	3.36673	3.22698e-12	2.69676e-14	UP		XP_022872911.1|1.8e-240|probable arabinosyltransferase ARAD1 isoform X1 [Olea europaea var. sylvestris]	K01228//mannosyl-oligosaccharide glucosidase [EC:3.2.1.106]+ko04141//Protein processing in endoplasmic reticulum+ko00510//N-Glycan biosynthesis+ko01100//Metabolic pathways;K22846//S-sulfo-L-cysteine synthase (O-acetyl-L-serine-dependent) [EC:2.5.1.144]+ko01100//Metabolic pathways+ko00270//Cysteine and methionine metabolism;K01738//cysteine synthase [EC:2.5.1.47]+ko00920//Sulfur metabolism+ko01230…	GO:0009058//biosynthetic process;GO:0009059//macromolecule biosynthetic process;GO:0044249//cellular biosynthetic process;GO:1901576//organic substance biosynthetic process;GO:0019538//protein metabolic process;GO:0009100//glycoprotein metabolic process;GO:0043412//macromolecule modification;GO:1901564//organonitrogen compound metabolic process;GO:0043413//macromolecule glycosylation;GO:0006486//…
FRAEX38873_v2_000374810	2.803	0.9	-1.50425	0.00522582	0.000463223	Down		XP_022841736.1|1.4e-134|EID1-like F-box protein 2 [Olea europaea var. sylvestris]
FRAEX38873_v2_000374790	38.2	16.87	-1.0248	3.79547e-07	8.26351e-09	Down		XP_011098694.1|0.0e+00|probable ubiquitin conjugation factor E4 [Sesamum indicum]	K10597//ubiquitin conjugation factor E4 B [EC:2.3.2.27]+ko04141//Protein processing in endoplasmic reticulum+ko04120//Ubiquitin mediated proteolysis	GO:0008152//metabolic process;GO:0043170//macromolecule metabolic process;GO:0006511//ubiquitin-dependent protein catabolic process;GO:1901565//organonitrogen compound catabolic process;GO:0044265//cellular macromolecule catabolic process;GO:0019941//modification-dependent protein catabolic process;GO:0009056//catabolic process;GO:0006508//proteolysis;GO:0044267//cellular protein metabolic proces…
FRAEX38873_v2_000374780	0.083	3.703	3.51361	0.0141649	0.00160118	UP		XP_022850743.1|2.0e-78|lamin-like protein [Olea europaea var. sylvestris]
FRAEX38873_v2_000374720	4.156	8.266	1.12824	0.0175186	0.002079	UP		XP_022861295.1|1.3e-91|methyltransferase-like protein 7A isoform X2 [Olea europaea var. sylvestris]	K17803//methyltransferase OMS1, mitochondrial [EC:2.1.1.-];K07755//arsenite methyltransferase [EC:2.1.1.137]	GO:0003824//catalytic activity;GO:0016740//transferase activity;GO:0008168//methyltransferase activity;GO:0016741//transferase activity, transferring one-carbon groups;
FRAEX38873_v2_000374690	2.49	0.256	-2.4922	0.0494197	0.0079213	Down		XP_022889085.1|4.3e-179|G-type lectin S-receptor-like serine/threonine-protein kinase LECRK1 [Olea europaea var. sylvestris]	K04733//interleukin-1 receptor-associated kinase 4 [EC:2.7.11.1]	GO:0044425//membrane part;GO:0031224//intrinsic component of membrane;GO:0016021//integral component of membrane;GO:0016020//membrane;GO:0004672//protein kinase activity;GO:0097159//organic cyclic compound binding;GO:0004674//protein serine/threonine kinase activity;GO:0043167//ion binding;GO:0032553//ribonucleotide binding;GO:1901265//nucleoside phosphate binding;GO:0016301//kinase activity;GO:1…
FRAEX38873_v2_000374570	0.323	0.016	-3.03855	0.0177935	0.00212386	Down		XP_022873249.1|0.0e+00|probable transcriptional regulator SLK2 isoform X1 [Olea europaea var. sylvestris]	K08272//calcium binding protein 39;K11517//(S)-2-hydroxy-acid oxidase [EC:1.1.3.15]+ko04146//Peroxisome+ko01100//Metabolic pathways+ko01110//Biosynthesis of secondary metabolites+ko01200//Carbon metabolism+ko00630//Glyoxylate and dicarboxylate metabolism;K14486//auxin response factor+ko04075//Plant hormone signal transduction
FRAEX38873_v2_000374550	22.64	41.31	1.20684	0.00314643	0.000250317	UP		XP_022881258.1|1.2e-153|60S acidic ribosomal protein P0-like [Olea europaea var. sylvestris]	K02941//large subunit ribosomal protein LP0+ko03010//Ribosome;K02941//large subunit ribosomal protein LP0+ko03010//Ribosome;K02941//large subunit ribosomal protein LP0+ko03010//Ribosome	GO:0044271//cellular nitrogen compound biosynthetic process;GO:0008152//metabolic process;GO:0065003//protein-containing complex assembly;GO:0034641//cellular nitrogen compound metabolic process;GO:0043603//cellular amide metabolic process;GO:0016043//cellular component organization;GO:0044085//cellular component biogenesis;GO:0009059//macromolecule biosynthetic process;GO:1901566//organonitrogen…
FRAEX38873_v2_000374500	9.863	4.343	-1.04927	0.00592771	0.000541327	Down		XP_012835467.1|9.2e-259|PREDICTED: uncharacterized protein LOC105956176 isoform X1 [Erythranthe guttata]
FRAEX38873_v2_000374420	0	2.686	4.20926	0.00175257	0.000123287	UP		XP_022846590.1|4.6e-48|U-box domain-containing protein 11-like [Olea europaea var. sylvestris]		GO:0004842//ubiquitin-protein transferase activity;GO:0003824//catalytic activity;GO:0016874//ligase activity;GO:0140096//catalytic activity, acting on a protein;GO:0019787//ubiquitin-like protein transferase activity;GO:0016740//transferase activity;
FRAEX38873_v2_000374290	8.423	27.423	1.72083	0.0274346	0.00367132	UP		XP_022858586.1|2.3e-187|probable voltage-gated potassium channel subunit beta [Olea europaea var. sylvestris]	K17744//L-galactose dehydrogenase [EC:1.1.1.316]+ko01100//Metabolic pathways+ko00053//Ascorbate and aldarate metabolism+ko01110//Biosynthesis of secondary metabolites;K17744//L-galactose dehydrogenase [EC:1.1.1.316]+ko01100//Metabolic pathways+ko00053//Ascorbate and aldarate metabolism+ko01110//Biosynthesis of secondary metabolites;K17744//L-galactose dehydrogenase [EC:1.1.1.316]+ko01100//Metabol…	GO:0016491//oxidoreductase activity;GO:0043167//ion binding;GO:0016773//phosphotransferase activity, alcohol group as acceptor;GO:0016740//transferase activity;GO:0016616//oxidoreductase activity, acting on the CH-OH group of donors, NAD or NADP as acceptor;GO:1901265//nucleoside phosphate binding;GO:1901363//heterocyclic compound binding;GO:0035639//purine ribonucleoside triphosphate binding;GO:…
FRAEX38873_v2_000374260	30.853	16.26	-1.05917	1.45029e-07	2.84661e-09	Down		XP_022869062.1|7.0e-96|N-terminal acetyltransferase B complex catalytic subunit NAA20 [Olea europaea var. sylvestris]	K17972//N-terminal acetyltransferase B complex catalytic subunit [EC:2.3.1.254];K17972//N-terminal acetyltransferase B complex catalytic subunit [EC:2.3.1.254]	GO:0017196//N-terminal peptidyl-methionine acetylation;GO:0006464//cellular protein modification process;GO:0018206//peptidyl-methionine modification;GO:0043412//macromolecule modification;GO:0019538//protein metabolic process;GO:0043543//protein acylation;GO:0071704//organic substance metabolic process;GO:0044237//cellular metabolic process;GO:0006474//N-terminal protein amino acid acetylation;G…
FRAEX38873_v2_000374130	4.77	2.52	-0.759735	0.0288413	0.00392457	No		PSS08235.1|5.1e-172|Serine/threonine-protein kinase [Actinidia chinensis var. chinensis]	K04733//interleukin-1 receptor-associated kinase 4 [EC:2.7.11.1]	GO:0030554//adenyl nucleotide binding;GO:0005524//ATP binding;GO:0032559//adenyl ribonucleotide binding;GO:0016740//transferase activity;GO:1901363//heterocyclic compound binding;GO:0032555//purine ribonucleotide binding;GO:0016301//kinase activity;GO:0004672//protein kinase activity;GO:0017076//purine nucleotide binding;GO:0016773//phosphotransferase activity, alcohol group as acceptor;GO:000467…
FRAEX38873_v2_000374100	14.593	38.47	1.5373	1.04319e-05	3.30362e-07	UP		XP_022885564.1|2.5e-119|photosystem I reaction center subunit III, chloroplastic [Olea europaea var. sylvestris]	K02694//photosystem I subunit III+ko01100//Metabolic pathways+ko00195//Photosynthesis	GO:0008152//metabolic process;GO:0009987//cellular process;GO:0015979//photosynthesis;GO:0044237//cellular metabolic process;GO:0034357//photosynthetic membrane;GO:0005623//cell;GO:0009522//photosystem I;GO:0044424//intracellular part;GO:0044425//membrane part;GO:0016020//membrane;GO:0098796//membrane protein complex;GO:0044436//thylakoid part;GO:0032991//protein-containing complex;GO:0009579//th…
FRAEX38873_v2_000374000	1.176	2.636	1.28316	0.0229628	0.00291483	UP		XP_022886209.1|1.6e-212|pheophytinase, chloroplastic [Olea europaea var. sylvestris]		GO:0016787//hydrolase activity;GO:0003824//catalytic activity;
FRAEX38873_v2_000373810	13.223	3.393	-1.78363	0.000235536	1.15382e-05	Down	TIG	XP_022846514.1|0.0e+00|calmodulin-binding transcription activator 4-like isoform X3 [Olea europaea var. sylvestris]	K21596//calmodulin-binding transcription activator;K21596//calmodulin-binding transcription activator;K21596//calmodulin-binding transcription activator;K21596//calmodulin-binding transcription activator;K21596//calmodulin-binding transcription activator;K21596//calmodulin-binding transcription activator;K21596//calmodulin-binding transcription activator;K21596//calmodulin-binding transcription a…
FRAEX38873_v2_000373770	3.456	7.203	1.20709	2.27614e-05	7.95275e-07	UP		XP_022847028.1|7.0e-176|serine/threonine-protein phosphatase PP1 isozyme 2 [Olea europaea var. sylvestris]	K06269//serine/threonine-protein phosphatase PP1 catalytic subunit [EC:3.1.3.16]+ko03015//mRNA surveillance pathway;K06269//serine/threonine-protein phosphatase PP1 catalytic subunit [EC:3.1.3.16]+ko03015//mRNA surveillance pathway	GO:0003824//catalytic activity;GO:0043169//cation binding;GO:0042578//phosphoric ester hydrolase activity;GO:0043167//ion binding;GO:0016791//phosphatase activity;GO:0046872//metal ion binding;GO:0140096//catalytic activity, acting on a protein;GO:0016788//hydrolase activity, acting on ester bonds;GO:0016787//hydrolase activity;GO:0005488//binding;GO:0004721//phosphoprotein phosphatase activity;
FRAEX38873_v2_000373730	8.53	1.756	-2.03122	0.000816863	4.92673e-05	Down		XP_022863647.1|5.2e-209|lysM domain receptor-like kinase 3 isoform X1 [Olea europaea var. sylvestris]	K04733//interleukin-1 receptor-associated kinase 4 [EC:2.7.11.1]	GO:0000166//nucleotide binding;GO:0017076//purine nucleotide binding;GO:0036094//small molecule binding;GO:0004672//protein kinase activity;GO:1901265//nucleoside phosphate binding;GO:0016301//kinase activity;GO:0016773//phosphotransferase activity, alcohol group as acceptor;GO:0032555//purine ribonucleotide binding;GO:0030554//adenyl nucleotide binding;GO:0008144//drug binding;GO:1901363//hetero…
FRAEX38873_v2_000373430	7.253	0.15	-4.54184	2.19799e-06	5.64951e-08	Down		XP_022895734.1|1.1e-58|uncharacterized protein LOC111409876 [Olea europaea var. sylvestris]
FRAEX38873_v2_000373380	1.843	4.926	1.53656	0.00617211	0.000566869	UP		XP_022848435.1|3.6e-58|probable beta-1,3-galactosyltransferase 2, partial [Olea europaea var. sylvestris]	K20855//beta-1,3-galactosyltransferase 1/2/3/4/5/7/8 [EC:2.4.1.-];K20855//beta-1,3-galactosyltransferase 1/2/3/4/5/7/8 [EC:2.4.1.-];K20855//beta-1,3-galactosyltransferase 1/2/3/4/5/7/8 [EC:2.4.1.-]	GO:0006464//cellular protein modification process;GO:0043170//macromolecule metabolic process;GO:0044260//cellular macromolecule metabolic process;GO:0009058//biosynthetic process;GO:0034645//cellular macromolecule biosynthetic process;GO:1901564//organonitrogen compound metabolic process;GO:0008152//metabolic process;GO:0044267//cellular protein metabolic process;GO:0070085//glycosylation;GO:000…
FRAEX38873_v2_000373160	53.13	4.803	-3.18192	3.72665e-08	6.4643e-10	Down		XP_022875321.1|0.0e+00|sulfate transporter 1.3 [Olea europaea var. sylvestris]	K17470//sulfate transporter 1, high-affinity;K17470//sulfate transporter 1, high-affinity;K17470//sulfate transporter 1, high-affinity	GO:0044425//membrane part;GO:0016020//membrane;GO:0016021//integral component of membrane;GO:0044464//cell part;GO:0005623//cell;GO:0031224//intrinsic component of membrane;GO:0071944//cell periphery;GO:0005886//plasma membrane;GO:0008509//anion transmembrane transporter activity;GO:0015103//inorganic anion transmembrane transporter activity;GO:0015116//sulfate transmembrane transporter activity;…
FRAEX38873_v2_000373110	9.12	27.89	1.63347	0.0290329	0.0039609	UP		XP_022884507.1|1.2e-113|actin-7-like [Olea europaea var. sylvestris]	K10355//actin, other eukaryote	GO:0036094//small molecule binding;GO:0005488//binding;GO:0035639//purine ribonucleoside triphosphate binding;GO:0000166//nucleotide binding;GO:0043167//ion binding;GO:0097367//carbohydrate derivative binding;GO:0017076//purine nucleotide binding;GO:0043168//anion binding;GO:0032553//ribonucleotide binding;GO:0030554//adenyl nucleotide binding;GO:1901265//nucleoside phosphate binding;GO:0032555//…
FRAEX38873_v2_000372930	107.11	255.576	1.36353	0.000571824	3.24605e-05	UP		XP_022867607.1|9.6e-164|uncharacterized protein LOC111387292 isoform X2 [Olea europaea var. sylvestris]		GO:0051179//localization;GO:0051234//establishment of localization;GO:0006810//transport;GO:0016192//vesicle-mediated transport;GO:0048193//Golgi vesicle transport;GO:0016021//integral component of membrane;GO:0031224//intrinsic component of membrane;GO:0044425//membrane part;GO:0016020//membrane;
FRAEX38873_v2_000372710	5.92	1.26	-2.00118	0.02453	0.00318282	Down		XP_022852429.1|1.7e-83|uncharacterized protein LOC111374039 [Olea europaea var. sylvestris]		GO:0005488//binding;GO:0003676//nucleic acid binding;GO:0003677//DNA binding;GO:1901363//heterocyclic compound binding;GO:0097159//organic cyclic compound binding;
FRAEX38873_v2_000372640	3.026	0.18	-2.81076	0.0434404	0.00667694	Down	C2H2	XP_022852427.1|4.7e-227|protein indeterminate-domain 9-like [Olea europaea var. sylvestris]	K22410//PR domain zinc finger protein 16;K12309//beta-galactosidase [EC:3.2.1.23]+ko00600//Sphingolipid metabolism+ko00604//Glycosphingolipid biosynthesis - ganglio series+ko00531//Glycosaminoglycan degradation+ko00511//Other glycan degradation+ko01100//Metabolic pathways+ko00052//Galactose metabolism	GO:0005488//binding;GO:0003676//nucleic acid binding;GO:0140110//transcription regulator activity;GO:0043167//ion binding;GO:0046872//metal ion binding;GO:0043169//cation binding;GO:0003700//DNA-binding transcription factor activity;GO:0097159//organic cyclic compound binding;GO:1901363//heterocyclic compound binding;
FRAEX38873_v2_000372540	64.01	122.036	1.06969	0.0147876	0.00169352	UP		XP_022878153.1|7.0e-116|60S ribosomal protein L15-1 [Olea europaea var. sylvestris]	K02877//large subunit ribosomal protein L15e+ko03010//Ribosome	GO:0043170//macromolecule metabolic process;GO:0044238//primary metabolic process;GO:0043043//peptide biosynthetic process;GO:0019538//protein metabolic process;GO:0044249//cellular biosynthetic process;GO:0010467//gene expression;GO:0009058//biosynthetic process;GO:0006807//nitrogen compound metabolic process;GO:0044260//cellular macromolecule metabolic process;GO:0006518//peptide metabolic proc…
FRAEX38873_v2_000372300	0.17	1.413	2.73342	0.00872513	0.000871902	UP		XP_022859538.1|5.6e-85|auxin-induced protein 22D-like [Olea europaea var. sylvestris]	K14484//auxin-responsive protein IAA+ko04075//Plant hormone signal transduction	GO:0080090//regulation of primary metabolic process;GO:0051171//regulation of nitrogen compound metabolic process;GO:0060255//regulation of macromolecule metabolic process;GO:0071495//cellular response to endogenous stimulus;GO:0042221//response to chemical;GO:0009889//regulation of biosynthetic process;GO:2001141//regulation of RNA biosynthetic process;GO:0050896//response to stimulus;GO:0032870…
FRAEX38873_v2_000372290	41.763	8.796	-2.0046	0.000174946	8.08692e-06	Down		XP_022878158.1|1.8e-277|cytochrome P450 CYP72A219-like [Olea europaea var. sylvestris]	K07426//cytochrome P450 family 4 subfamily B polypeptide 1 [EC:1.14.14.1];K07425//long-chain fatty acid omega-monooxygenase [EC:1.14.14.80]+ko00590//Arachidonic acid metabolism+ko01100//Metabolic pathways+ko00071//Fatty acid degradation;K07428//cytochrome P450 family 4 subfamily X [EC:1.14.14.1]	GO:0016021//integral component of membrane;GO:0031224//intrinsic component of membrane;GO:0016020//membrane;GO:0044425//membrane part;GO:0046906//tetrapyrrole binding;GO:0046914//transition metal ion binding;GO:1901363//heterocyclic compound binding;GO:0016705//oxidoreductase activity, acting on paired donors, with incorporation or reduction of molecular oxygen;GO:0020037//heme binding;GO:0003824…
FRAEX38873_v2_000372240	7.523	3.116	-1.13412	4.08052e-05	1.53453e-06	Down		XP_020549474.1|0.0e+00|WD repeat-containing protein 11 [Sesamum indicum]	K01456//peptide-N4-(N-acetyl-beta-glucosaminyl)asparagine amidase [EC:3.5.1.52]+ko04141//Protein processing in endoplasmic reticulum;K01456//peptide-N4-(N-acetyl-beta-glucosaminyl)asparagine amidase [EC:3.5.1.52]+ko04141//Protein processing in endoplasmic reticulum;K01456//peptide-N4-(N-acetyl-beta-glucosaminyl)asparagine amidase [EC:3.5.1.52]+ko04141//Protein processing in endoplasmic reticulum;…
FRAEX38873_v2_000372160	0.613	15.276	4.30291	9.37904e-09	1.47478e-10	UP		OAO94511.1|3.8e-16|hypothetical protein AXX17_AT5G07490 [Arabidopsis thaliana]	K02184//formin 2	GO:0016791//phosphatase activity;GO:0140096//catalytic activity, acting on a protein;GO:0003824//catalytic activity;GO:0042578//phosphoric ester hydrolase activity;GO:0016787//hydrolase activity;GO:0004721//phosphoprotein phosphatase activity;GO:0016788//hydrolase activity, acting on ester bonds;
FRAEX38873_v2_000371930	17.796	41.65	1.31882	0.0135835	0.00152014	UP		XP_022882367.1|2.5e-167|D-galacturonate reductase-like [Olea europaea var. sylvestris]	K19642//D-galacturonate reductase [EC:1.1.1.365]+ko00053//Ascorbate and aldarate metabolism
FRAEX38873_v2_000371820	6.993	0.056	-5.03266	7.89956e-06	2.40988e-07	Down		XP_022849076.1|1.2e-142|protein SODIUM POTASSIUM ROOT DEFECTIVE 1-like [Olea europaea var. sylvestris]	K14292//trimethylguanosine synthase [EC:2.1.1.-]+ko03013//RNA transport;K07213//copper chaperone	GO:0051179//localization;GO:0051234//establishment of localization;GO:0030001//metal ion transport;GO:0006811//ion transport;GO:0006812//cation transport;GO:0006810//transport;GO:0043169//cation binding;GO:0005488//binding;GO:0043167//ion binding;GO:0046872//metal ion binding;
FRAEX38873_v2_000371710	13.493	0.5	-3.41944	0.00707523	0.000671211	Down		XP_022898772.1|3.8e-124|60S ribosomal protein L10-like [Olea europaea var. sylvestris]	K02866//large subunit ribosomal protein L10e+ko03010//Ribosome	GO:0010467//gene expression;GO:1901564//organonitrogen compound metabolic process;GO:0043170//macromolecule metabolic process;GO:0043043//peptide biosynthetic process;GO:0044249//cellular biosynthetic process;GO:1901576//organic substance biosynthetic process;GO:0044271//cellular nitrogen compound biosynthetic process;GO:0009987//cellular process;GO:0044267//cellular protein metabolic process;GO:…
FRAEX38873_v2_000371670	3.33	1.303	-1.18324	0.00508379	0.000447811	Down		XP_022864025.1|2.9e-159|seipin-2-like, partial [Olea europaea var. sylvestris]	K19365//seipin;K19365//seipin	GO:0065007//biological regulation;GO:0033036//macromolecule localization;GO:0019915//lipid storage;GO:0065008//regulation of biological quality;GO:0051179//localization;GO:0051235//maintenance of location;GO:0010876//lipid localization;GO:0044425//membrane part;GO:0031224//intrinsic component of membrane;GO:0016021//integral component of membrane;GO:0016020//membrane;
FRAEX38873_v2_000371500	16.333	2.2	-2.45423	0.00518377	0.000458712	Down		XP_011030137.1|6.3e-15|PREDICTED: uncharacterized protein LOC105129667 [Populus euphratica]	K02183//calmodulin+ko04016//MAPK signaling pathway - plant+ko04626//Plant-pathogen interaction+ko04070//Phosphatidylinositol signaling system	GO:0046872//metal ion binding;GO:0043169//cation binding;GO:0043167//ion binding;GO:0005509//calcium ion binding;GO:0005488//binding;
FRAEX38873_v2_000371470	1.843	0.07	-4.21067	1.94366e-05	6.61477e-07	Down		XP_022879864.1|9.8e-127|uncharacterized protein LOC111397266 isoform X1 [Olea europaea var. sylvestris]	K15891//NAD+-dependent farnesol dehydrogenase [EC:1.1.1.354]+ko00900//Terpenoid backbone biosynthesis+ko00909//Sesquiterpenoid and triterpenoid biosynthesis;K15891//NAD+-dependent farnesol dehydrogenase [EC:1.1.1.354]+ko00900//Terpenoid backbone biosynthesis+ko00909//Sesquiterpenoid and triterpenoid biosynthesis;K15891//NAD+-dependent farnesol dehydrogenase [EC:1.1.1.354]+ko00900//Terpenoid backb…	GO:0003824//catalytic activity;GO:0048037//cofactor binding;GO:0005488//binding;GO:0050662//coenzyme binding;
FRAEX38873_v2_000371460	7.26	18.676	1.69762	3.32288e-13	2.4572e-15	UP		XP_022879863.1|2.5e-211|uncharacterized protein LOC111397264 isoform X2 [Olea europaea var. sylvestris]	K15891//NAD+-dependent farnesol dehydrogenase [EC:1.1.1.354]+ko00900//Terpenoid backbone biosynthesis+ko00909//Sesquiterpenoid and triterpenoid biosynthesis;K15891//NAD+-dependent farnesol dehydrogenase [EC:1.1.1.354]+ko00900//Terpenoid backbone biosynthesis+ko00909//Sesquiterpenoid and triterpenoid biosynthesis;K15891//NAD+-dependent farnesol dehydrogenase [EC:1.1.1.354]+ko00900//Terpenoid backb…
FRAEX38873_v2_000371410	0.78	3.136	2.03492	0.00390464	0.000326451	UP		XP_022851235.1|3.8e-181|probable carboxylesterase 2 [Olea europaea var. sylvestris]	K20506//tuliposide A-converting enzyme [EC:4.2.99.22];K13258//2-hydroxyisoflavanone dehydratase [EC:4.2.1.105]+ko01110//Biosynthesis of secondary metabolites+ko00943//Isoflavonoid biosynthesis	GO:0003824//catalytic activity;GO:0016787//hydrolase activity;
FRAEX38873_v2_000371400	0.04	2.953	5.77407	3.73817e-09	5.38472e-11	UP		XP_022851235.1|6.3e-182|probable carboxylesterase 2 [Olea europaea var. sylvestris]	K20506//tuliposide A-converting enzyme [EC:4.2.99.22];K13258//2-hydroxyisoflavanone dehydratase [EC:4.2.1.105]+ko01110//Biosynthesis of secondary metabolites+ko00943//Isoflavonoid biosynthesis	GO:0003824//catalytic activity;GO:0016787//hydrolase activity;
FRAEX38873_v2_000371390	0.36	3.206	3.22563	1.86155e-11	1.76038e-13	UP		XP_022894348.1|3.5e-164|probable carboxylesterase 2 [Olea europaea var. sylvestris]	K20506//tuliposide A-converting enzyme [EC:4.2.99.22];K13258//2-hydroxyisoflavanone dehydratase [EC:4.2.1.105]+ko01110//Biosynthesis of secondary metabolites+ko00943//Isoflavonoid biosynthesis	GO:0003824//catalytic activity;GO:0016787//hydrolase activity;
FRAEX38873_v2_000371350	4.773	15.653	1.50604	0.000376498	1.98718e-05	UP		XP_022894354.1|1.9e-227|polyadenylate-binding protein RBP47-like [Olea europaea var. sylvestris]	K03231//elongation factor 1-alpha+ko03013//RNA transport;K13201//nucleolysin TIA-1/TIAR;K03231//elongation factor 1-alpha+ko03013//RNA transport;K13201//nucleolysin TIA-1/TIAR;K20506//tuliposide A-converting enzyme [EC:4.2.99.22];K13258//2-hydroxyisoflavanone dehydratase [EC:4.2.1.105]+ko01110//Biosynthesis of secondary metabolites+ko00943//Isoflavonoid biosynthesis	GO:0097159//organic cyclic compound binding;GO:0016787//hydrolase activity;GO:0003723//RNA binding;GO:0005488//binding;GO:0003824//catalytic activity;GO:0003676//nucleic acid binding;GO:1901363//heterocyclic compound binding;
FRAEX38873_v2_000371310	9.323	2.5	-1.76011	0.000936525	5.79519e-05	Down		XP_022858236.1|5.0e-197|1-aminocyclopropane-1-carboxylate oxidase homolog 1-like [Olea europaea var. sylvestris]	K13229//2,4-dihydroxy-1,4-benzoxazin-3-one-glucoside dioxygenase [EC:1.14.11.59]+ko00402//Benzoxazinoid biosynthesis;K06892//feruloyl-CoA ortho-hydroxylase [EC:1.14.11.-]+ko01110//Biosynthesis of secondary metabolites+ko00940//Phenylpropanoid biosynthesis;K06892//feruloyl-CoA ortho-hydroxylase [EC:1.14.11.-]+ko01110//Biosynthesis of secondary metabolites+ko00940//Phenylpropanoid biosynthesis;K132…	GO:0043169//cation binding;GO:0046872//metal ion binding;GO:0016491//oxidoreductase activity;GO:0005488//binding;GO:0043167//ion binding;GO:0003824//catalytic activity;
FRAEX38873_v2_000370870	20.753	45.18	1.24681	0.00110208	7.02566e-05	UP		XP_022872950.1|8.4e-186|E3 ubiquitin-protein ligase SIRP1-like [Olea europaea var. sylvestris]	K11982//E3 ubiquitin-protein ligase RNF115/126 [EC:2.3.2.27];K11982//E3 ubiquitin-protein ligase RNF115/126 [EC:2.3.2.27];K11982//E3 ubiquitin-protein ligase RNF115/126 [EC:2.3.2.27];K11982//E3 ubiquitin-protein ligase RNF115/126 [EC:2.3.2.27]	GO:0061659//ubiquitin-like protein ligase activity;GO:0016874//ligase activity;GO:0004842//ubiquitin-protein transferase activity;GO:0003824//catalytic activity;GO:0061630//ubiquitin protein ligase activity;GO:0140096//catalytic activity, acting on a protein;GO:0019787//ubiquitin-like protein transferase activity;GO:0016740//transferase activity;
FRAEX38873_v2_000370790	1.053	0.113	-2.73753	0.00115294	7.43549e-05	Down		XP_022896344.1|0.0e+00|SNF2 domain-containing protein CLASSY 4-like [Olea europaea var. sylvestris]	K10875//DNA repair and recombination protein RAD54 and RAD54-like protein [EC:3.6.4.-]+ko03440//Homologous recombination;K10875//DNA repair and recombination protein RAD54 and RAD54-like protein [EC:3.6.4.-]+ko03440//Homologous recombination;K10875//DNA repair and recombination protein RAD54 and RAD54-like protein [EC:3.6.4.-]+ko03440//Homologous recombination;K10875//DNA repair and recombination…
FRAEX38873_v2_000370580	3.083	0.88	-1.62362	0.0189173	0.00229023	Down		XP_022873632.1|1.5e-146|aldehyde dehydrogenase family 3 member F1-like [Olea europaea var. sylvestris]	K00128//aldehyde dehydrogenase (NAD+) [EC:1.2.1.3]+ko00410//beta-Alanine metabolism+ko00310//Lysine degradation+ko00010//Glycolysis / Gluconeogenesis+ko00903//Limonene and pinene degradation+ko00380//Tryptophan metabolism+ko00330//Arginine and proline metabolism+ko00280//Valine, leucine and isoleucine degradation+ko01100//Metabolic pathways+ko00053//Ascorbate and aldarate metabolism+ko00340//Hist…	GO:0008152//metabolic process;GO:0006081//cellular aldehyde metabolic process;GO:0071704//organic substance metabolic process;GO:0009987//cellular process;GO:0044237//cellular metabolic process;GO:0016903//oxidoreductase activity, acting on the aldehyde or oxo group of donors;GO:0043878//glyceraldehyde-3-phosphate dehydrogenase (NAD+) (non-phosphorylating) activity;GO:0016620//oxidoreductase acti…
FRAEX38873_v2_000370540	9.866	3.346	-1.351	0.0108884	0.00115407	Down		XP_022898301.1|1.3e-128|epithelial splicing regulatory protein 1-like isoform X1 [Olea europaea var. sylvestris]	K12898//heterogeneous nuclear ribonucleoprotein F/H	GO:0097159//organic cyclic compound binding;GO:1901363//heterocyclic compound binding;GO:0003676//nucleic acid binding;GO:0003723//RNA binding;GO:0005488//binding;
FRAEX38873_v2_000370530	2.816	0.38	-2.52608	0.000526105	2.95181e-05	Down		XP_022899245.1|6.9e-61|cyclin-dependent protein kinase inhibitor SMR9-like [Olea europaea var. sylvestris]		GO:0051171//regulation of nitrogen compound metabolic process;GO:0032875//regulation of DNA endoreduplication;GO:0019222//regulation of metabolic process;GO:0009889//regulation of biosynthetic process;GO:0080090//regulation of primary metabolic process;GO:0010564//regulation of cell cycle process;GO:0051052//regulation of DNA metabolic process;GO:0006275//regulation of DNA replication;GO:0060255/…
FRAEX38873_v2_000370500	0.126	1.4	3.15659	0.000858466	5.23665e-05	UP		XP_022873645.1|6.3e-41|photosystem II 5 kDa protein, chloroplastic-like [Olea europaea var. sylvestris]
FRAEX38873_v2_000370310	0.48	1.746	2.03037	0.0310927	0.00430517	UP		KYP49660.1|3.2e-24|hypothetical protein KK1_028632 [Cajanus cajan]	K09458//3-oxoacyl-[acyl-carrier-protein] synthase II [EC:2.3.1.179]+ko01100//Metabolic pathways+ko00061//Fatty acid biosynthesis+ko01212//Fatty acid metabolism+ko00780//Biotin metabolism;K09458//3-oxoacyl-[acyl-carrier-protein] synthase II [EC:2.3.1.179]+ko01100//Metabolic pathways+ko00061//Fatty acid biosynthesis+ko01212//Fatty acid metabolism+ko00780//Biotin metabolism	GO:1901576//organic substance biosynthetic process;GO:0043436//oxoacid metabolic process;GO:0008152//metabolic process;GO:0006629//lipid metabolic process;GO:0072330//monocarboxylic acid biosynthetic process;GO:0044238//primary metabolic process;GO:0046394//carboxylic acid biosynthetic process;GO:0008610//lipid biosynthetic process;GO:0009058//biosynthetic process;GO:0006082//organic acid metabol…
FRAEX38873_v2_000370300	4.063	8.753	1.23598	9.42551e-05	4.0006e-06	UP		XP_022844756.1|2.6e-149|protein ABHD17C-like [Olea europaea var. sylvestris]	K01076//abhydrolase domain-containing protein 17 [EC:3.1.2.22]+ko00062//Fatty acid elongation	GO:0016787//hydrolase activity;GO:0003824//catalytic activity;
FRAEX38873_v2_000370120	3.93	0.803	-1.93158	0.0311105	0.00430948	Down		XP_022844788.1|4.3e-188|proline dehydrogenase 2, mitochondrial-like [Olea europaea var. sylvestris]	K00318//proline dehydrogenase [EC:1.5.-.-]+ko00330//Arginine and proline metabolism+ko01100//Metabolic pathways+ko01110//Biosynthesis of secondary metabolites;K00318//proline dehydrogenase [EC:1.5.-.-]+ko00330//Arginine and proline metabolism+ko01100//Metabolic pathways+ko01110//Biosynthesis of secondary metabolites	GO:0044281//small molecule metabolic process;GO:0006562//proline catabolic process;GO:0009065//glutamine family amino acid catabolic process;GO:1901605//alpha-amino acid metabolic process;GO:0046700//heterocycle catabolic process;GO:0044237//cellular metabolic process;GO:1901575//organic substance catabolic process;GO:0006520//cellular amino acid metabolic process;GO:0006082//organic acid metabol…
FRAEX38873_v2_000370080	74.84	23.343	-1.47521	0.000302993	1.53508e-05	Down		XP_012851495.1|1.4e-222|PREDICTED: multicopper oxidase LPR1-like [Erythranthe guttata]		GO:0046914//transition metal ion binding;GO:0005488//binding;GO:0046872//metal ion binding;GO:0043167//ion binding;GO:0016491//oxidoreductase activity;GO:0005507//copper ion binding;GO:0016627//oxidoreductase activity, acting on the CH-CH group of donors;GO:0016634//oxidoreductase activity, acting on the CH-CH group of donors, oxygen as acceptor;GO:0003824//catalytic activity;GO:0043169//cation b…
FRAEX38873_v2_000369910	0	0.59	3.23416	0.0352697	0.0050805	UP		XP_022853393.1|1.8e-44|uncharacterized protein LOC111374869 [Olea europaea var. sylvestris]	K09338//homeobox-leucine zipper protein	GO:0044249//cellular biosynthetic process;GO:0071704//organic substance metabolic process;GO:0043604//amide biosynthetic process;GO:0044238//primary metabolic process;GO:0010467//gene expression;GO:0044271//cellular nitrogen compound biosynthetic process;GO:0009058//biosynthetic process;GO:1901576//organic substance biosynthetic process;GO:0006412//translation;GO:0044237//cellular metabolic proce…
FRAEX38873_v2_000369700	0.043	0.84	4.21406	8.35127e-09	1.30169e-10	UP		XP_022895916.1|0.0e+00|U-box domain-containing protein 33 [Olea europaea var. sylvestris]	K04733//interleukin-1 receptor-associated kinase 4 [EC:2.7.11.1];K04733//interleukin-1 receptor-associated kinase 4 [EC:2.7.11.1];K04733//interleukin-1 receptor-associated kinase 4 [EC:2.7.11.1];K04733//interleukin-1 receptor-associated kinase 4 [EC:2.7.11.1]	GO:0004674//protein serine/threonine kinase activity;GO:0030554//adenyl nucleotide binding;GO:0004842//ubiquitin-protein transferase activity;GO:0016301//kinase activity;GO:0016773//phosphotransferase activity, alcohol group as acceptor;GO:0035639//purine ribonucleoside triphosphate binding;GO:0017076//purine nucleotide binding;GO:1901265//nucleoside phosphate binding;GO:0003824//catalytic activi…
FRAEX38873_v2_000369590	3.343	0.123	-2.95204	0.0487259	0.00777026	Down		XP_022846780.1|1.6e-165|adenylate isopentenyltransferase 5, chloroplastic-like [Olea europaea var. sylvestris]	K10760//adenylate dimethylallyltransferase (cytokinin synthase) [EC:2.5.1.27 2.5.1.112]+ko00908//Zeatin biosynthesis+ko01100//Metabolic pathways+ko01110//Biosynthesis of secondary metabolites;K10760//adenylate dimethylallyltransferase (cytokinin synthase) [EC:2.5.1.27 2.5.1.112]+ko00908//Zeatin biosynthesis+ko01100//Metabolic pathways+ko01110//Biosynthesis of secondary metabolites;K10760//adenyla…	GO:0034470//ncRNA processing;GO:0010467//gene expression;GO:0016070//RNA metabolic process;GO:0034660//ncRNA metabolic process;GO:0006399//tRNA metabolic process;GO:1901360//organic cyclic compound metabolic process;GO:0006725//cellular aromatic compound metabolic process;GO:0090304//nucleic acid metabolic process;GO:0008152//metabolic process;GO:0006139//nucleobase-containing compound metabolic …
FRAEX38873_v2_000369510	0.02	1.046	4.29076	0.000177637	8.24777e-06	UP	WRKY	XP_022853959.1|6.6e-146|probable WRKY transcription factor 40 [Olea europaea var. sylvestris]	K18835//WRKY transcription factor 2+ko04626//Plant-pathogen interaction	GO:0043226//organelle;GO:0005623//cell;GO:0043229//intracellular organelle;GO:0044424//intracellular part;GO:0043231//intracellular membrane-bounded organelle;GO:0005634//nucleus;GO:0005622//intracellular;GO:0044464//cell part;GO:0043227//membrane-bounded organelle;GO:0140110//transcription regulator activity;GO:0003700//DNA-binding transcription factor activity;GO:0003677//DNA binding;GO:0043565…
FRAEX38873_v2_000369500	26.35	6.883	-1.62695	0.04764	0.00756132	Down		XP_022853952.1|0.0e+00|ABC transporter C family member 13 isoform X4 [Olea europaea var. sylvestris]	K05674//ATP-binding cassette, subfamily C (CFTR/MRP), member 10+ko02010//ABC transporters;K05674//ATP-binding cassette, subfamily C (CFTR/MRP), member 10+ko02010//ABC transporters;K05674//ATP-binding cassette, subfamily C (CFTR/MRP), member 10+ko02010//ABC transporters;K05674//ATP-binding cassette, subfamily C (CFTR/MRP), member 10+ko02010//ABC transporters;K05674//ATP-binding cassette, subfamily…
FRAEX38873_v2_000369490	7.7	1.316	-2.20865	0.00260883	0.000200878	Down		XP_022853960.1|0.0e+00|putative receptor-like protein kinase At1g80870 [Olea europaea var. sylvestris]	K04730//interleukin-1 receptor-associated kinase 1 [EC:2.7.11.1];K04733//interleukin-1 receptor-associated kinase 4 [EC:2.7.11.1]
FRAEX38873_v2_000369360	0	1.146	4.0834	0.00309159	0.000244509	UP		XP_022893580.1|1.2e-57|heavy metal-associated isoprenylated plant protein 6-like [Olea europaea var. sylvestris]
FRAEX38873_v2_000369240	4.313	0.22	-3.09702	0.016061	0.00186673	Down	C2C2-Dof	XP_022853247.1|3.0e-160|dof zinc finger protein DOF5.6 [Olea europaea var. sylvestris]	K20043//clathrin coat assembly protein AP180;K09326//homeobox protein OTX1;K16222//Dof zinc finger protein DOF5.5+ko04712//Circadian rhythm - plant;K04733//interleukin-1 receptor-associated kinase 4 [EC:2.7.11.1]
FRAEX38873_v2_000369180	7.403	0	-5.8404	3.32639e-07	7.14164e-09	Down		AYN74351.1|1.2e-111|glucosyltransferase [Osmanthus fragrans]	K22706//(R)-mandelonitrile beta-glucosyltransferase [EC:2.4.1.354]+ko00460//Cyanoamino acid metabolism;K13030//cyanohydrin beta-glucosyltransferase [EC:2.4.1.85]+ko01110//Biosynthesis of secondary metabolites+ko00460//Cyanoamino acid metabolism;K00699//glucuronosyltransferase [EC:2.4.1.17]+ko00860//Porphyrin and chlorophyll metabolism+ko00040//Pentose and glucuronate interconversions+ko01100//Met…
FRAEX38873_v2_000369150	1.746	3.116	1.05685	0.0103111	0.00107755	UP		XP_022864912.1|3.7e-113|uncharacterized protein LOC111384813 isoform X1 [Olea europaea var. sylvestris]		GO:0097659//nucleic acid-templated transcription;GO:0043170//macromolecule metabolic process;GO:0006139//nucleobase-containing compound metabolic process;GO:0044260//cellular macromolecule metabolic process;GO:1901576//organic substance biosynthetic process;GO:0006353//DNA-templated transcription, termination;GO:0032774//RNA biosynthetic process;GO:0044271//cellular nitrogen compound biosynthetic…
FRAEX38873_v2_000368870	33.363	94.76	1.6068	0.0223561	0.00282271	UP		XP_022855145.1|5.2e-80|zinc finger A20 and AN1 domain-containing stress-associated protein 5-like [Olea europaea var. sylvestris]		GO:0016020//membrane;GO:0044423//virion part;GO:0019031//viral envelope;GO:0019012//virion;GO:0019867//outer membrane;GO:0036338//viral membrane;GO:0043169//cation binding;GO:0043167//ion binding;GO:0005488//binding;GO:0046872//metal ion binding;GO:0008270//zinc ion binding;GO:0046914//transition metal ion binding;
FRAEX38873_v2_000368760	31.656	0.083	-7.33261	9.56643e-22	1.94605e-24	Down		XP_022841781.1|9.5e-118|putative late blight resistance protein homolog R1A-10 [Olea europaea var. sylvestris]	K13457//disease resistance protein RPM1+ko04626//Plant-pathogen interaction
FRAEX38873_v2_000368740	4.22	1.103	-1.7585	2.47297e-05	8.70165e-07	Down		XP_022870494.1|0.0e+00|ABC transporter B family member 11-like [Olea europaea var. sylvestris]	K05658//ATP-binding cassette, subfamily B (MDR/TAP), member 1 [EC:7.6.2.2]+ko02010//ABC transporters;K05658//ATP-binding cassette, subfamily B (MDR/TAP), member 1 [EC:7.6.2.2]+ko02010//ABC transporters;K05658//ATP-binding cassette, subfamily B (MDR/TAP), member 1 [EC:7.6.2.2]+ko02010//ABC transporters;K05658//ATP-binding cassette, subfamily B (MDR/TAP), member 1 [EC:7.6.2.2]+ko02010//ABC transpor…	GO:0031224//intrinsic component of membrane;GO:0044425//membrane part;GO:0016020//membrane;GO:0016021//integral component of membrane;GO:1901363//heterocyclic compound binding;GO:0042623//ATPase activity, coupled;GO:0042910//xenobiotic transmembrane transporter activity;GO:1901265//nucleoside phosphate binding;GO:0015399//primary active transmembrane transporter activity;GO:0005215//transporter a…
FRAEX38873_v2_000368640	16.13	3.856	-1.88522	6.03829e-09	9.14615e-11	Down		XP_022851765.1|2.4e-152|8-hydroxygeraniol dehydrogenase-like [Olea europaea var. sylvestris]	K00083//cinnamyl-alcohol dehydrogenase [EC:1.1.1.195]+ko01100//Metabolic pathways+ko01110//Biosynthesis of secondary metabolites+ko00940//Phenylpropanoid biosynthesis;K00083//cinnamyl-alcohol dehydrogenase [EC:1.1.1.195]+ko01100//Metabolic pathways+ko01110//Biosynthesis of secondary metabolites+ko00940//Phenylpropanoid biosynthesis	GO:0046914//transition metal ion binding;GO:0008270//zinc ion binding;GO:0016616//oxidoreductase activity, acting on the CH-OH group of donors, NAD or NADP as acceptor;GO:0043169//cation binding;GO:0005488//binding;GO:0043167//ion binding;GO:0016491//oxidoreductase activity;GO:0016614//oxidoreductase activity, acting on CH-OH group of donors;GO:0003824//catalytic activity;GO:0102311//8-hydroxyger…
FRAEX38873_v2_000368580	0.723	0.016	-3.70296	0.00366059	0.00030068	Down		XP_022842516.1|7.2e-243|uncharacterized protein LOC111366094 [Olea europaea var. sylvestris]		GO:0005975//carbohydrate metabolic process;GO:0008152//metabolic process;GO:0044238//primary metabolic process;GO:0071704//organic substance metabolic process;GO:0016021//integral component of membrane;GO:0016020//membrane;GO:0044425//membrane part;GO:0031224//intrinsic component of membrane;GO:0016798//hydrolase activity, acting on glycosyl bonds;GO:0003824//catalytic activity;GO:0033943//galact…
FRAEX38873_v2_000368080	10.803	22.946	1.21871	0.00039215	2.08381e-05	UP		XP_022897865.1|3.3e-73|sodium channel modifier 1-like [Olea europaea var. sylvestris]		GO:0006725//cellular aromatic compound metabolic process;GO:0044237//cellular metabolic process;GO:1901360//organic cyclic compound metabolic process;GO:0046483//heterocycle metabolic process;GO:0010467//gene expression;GO:0090304//nucleic acid metabolic process;GO:0071704//organic substance metabolic process;GO:0008380//RNA splicing;GO:0006807//nitrogen compound metabolic process;GO:0006396//RNA…
FRAEX38873_v2_000368060	14.77	2.236	-2.33916	0.00527648	0.000469817	Down		XP_022845780.1|0.0e+00|carotenoid cleavage dioxygenase 8 homolog B, chloroplastic-like [Olea europaea var. sylvestris]	K17913//carlactone synthase / all-trans-10'-apo-beta-carotenal 13,14-cleaving dioxygenase [EC:1.13.11.69 1.13.11.70]+ko00906//Carotenoid biosynthesis+ko01110//Biosynthesis of secondary metabolites;K17913//carlactone synthase / all-trans-10'-apo-beta-carotenal 13,14-cleaving dioxygenase [EC:1.13.11.69 1.13.11.70]+ko00906//Carotenoid biosynthesis+ko01110//Biosynthesis of secondary metabolites	GO:0005488//binding;GO:0046872//metal ion binding;GO:0016491//oxidoreductase activity;GO:0016701//oxidoreductase activity, acting on single donors with incorporation of molecular oxygen;GO:0016702//oxidoreductase activity, acting on single donors with incorporation of molecular oxygen, incorporation of two atoms of oxygen;GO:0003824//catalytic activity;GO:0043169//cation binding;GO:0051213//dioxy…
FRAEX38873_v2_000367850	1.07	0.04	-3.51259	0.00274385	0.000212632	Down		XP_027109095.1|4.5e-54|protein BPS1, chloroplastic-like [Coffea arabica]		GO:0016021//integral component of membrane;GO:0031224//intrinsic component of membrane;GO:0044425//membrane part;GO:0016020//membrane;
FRAEX38873_v2_000367820	9.28	1.193	-2.3166	0.0458384	0.00716992	Down		XP_022891195.1|7.5e-138|cytosolic sulfotransferase 12-like [Olea europaea var. sylvestris]	K22312//hydroxyjasmonate sulfotransferase [EC:2.8.2.39];K22312//hydroxyjasmonate sulfotransferase [EC:2.8.2.39];K22312//hydroxyjasmonate sulfotransferase [EC:2.8.2.39];K01025//sulfotransferase [EC:2.8.2.-]	GO:0016782//transferase activity, transferring sulfur-containing groups;GO:0016740//transferase activity;GO:0008146//sulfotransferase activity;GO:0003824//catalytic activity;
FRAEX38873_v2_000367720	1.016	6.543	2.68027	5.79942e-06	1.70426e-07	UP		XP_022889784.1|4.0e-167|magnesium protoporphyrin IX methyltransferase, chloroplastic [Olea europaea var. sylvestris]	K03428//magnesium-protoporphyrin O-methyltransferase [EC:2.1.1.11]+ko00860//Porphyrin and chlorophyll metabolism+ko01100//Metabolic pathways+ko01110//Biosynthesis of secondary metabolites;K03428//magnesium-protoporphyrin O-methyltransferase [EC:2.1.1.11]+ko00860//Porphyrin and chlorophyll metabolism+ko01100//Metabolic pathways+ko01110//Biosynthesis of secondary metabolites	GO:0042440//pigment metabolic process;GO:0046148//pigment biosynthetic process;GO:0006778//porphyrin-containing compound metabolic process;GO:0019438//aromatic compound biosynthetic process;GO:0044249//cellular biosynthetic process;GO:0006807//nitrogen compound metabolic process;GO:0051186//cofactor metabolic process;GO:0051188//cofactor biosynthetic process;GO:0018130//heterocycle biosynthetic p…
FRAEX38873_v2_000367420	0.523	2.433	2.1261	0.0312911	0.00434654	UP		XP_022844709.1|7.0e-183|uncharacterized protein LOC111367867 [Olea europaea var. sylvestris]		GO:0044425//membrane part;GO:0031224//intrinsic component of membrane;GO:0016020//membrane;GO:0016021//integral component of membrane;GO:0008146//sulfotransferase activity;GO:0016740//transferase activity;GO:0003824//catalytic activity;GO:0016782//transferase activity, transferring sulfur-containing groups;
FRAEX38873_v2_000366990	0.323	1.883	2.59963	1.58395e-07	3.12637e-09	UP	HSF	XP_022882132.1|6.7e-183|heat stress transcription factor A-8 [Olea europaea var. sylvestris]	K09419//heat shock transcription factor, other eukaryote	GO:0043226//organelle;GO:0044464//cell part;GO:0005634//nucleus;GO:0043229//intracellular organelle;GO:0043227//membrane-bounded organelle;GO:0005622//intracellular;GO:0043231//intracellular membrane-bounded organelle;GO:0005623//cell;GO:0044424//intracellular part;GO:0003700//DNA-binding transcription factor activity;GO:0097159//organic cyclic compound binding;GO:0140110//transcription regulator…
FRAEX38873_v2_000366980	2.923	0.566	-2.02664	0.00390464	0.000326523	Down		XP_022878643.1|5.7e-121|vacuolar iron transporter 1 [Olea europaea var. sylvestris]	K22736//vacuolar iron transporter family protein;K22736//vacuolar iron transporter family protein	GO:0031224//intrinsic component of membrane;GO:0016020//membrane;GO:0016021//integral component of membrane;GO:0044425//membrane part;
FRAEX38873_v2_000366940	0.33	3.446	2.68846	7.59895e-05	3.12297e-06	UP		XP_022889788.1|2.2e-231|ATP-dependent Clp protease ATP-binding subunit ClpA homolog CD4B, chloroplastic-like [Olea europaea var. sylvestris]	K03696//ATP-dependent Clp protease ATP-binding subunit ClpC;K03696//ATP-dependent Clp protease ATP-binding subunit ClpC	GO:0071704//organic substance metabolic process;GO:1901564//organonitrogen compound metabolic process;GO:0043170//macromolecule metabolic process;GO:0006807//nitrogen compound metabolic process;GO:0044238//primary metabolic process;GO:0019538//protein metabolic process;GO:0008152//metabolic process;GO:0043168//anion binding;GO:0000166//nucleotide binding;GO:0036094//small molecule binding;GO:0032…
FRAEX38873_v2_000366620	8.483	0.086	-4.58208	0.000221614	1.07161e-05	Down		XP_022875994.1|1.7e-230|UPF0481 protein At3g47200-like [Olea europaea var. sylvestris]	K07393//glutathionyl-hydroquinone reductase [EC:1.8.5.7];K09422//transcription factor MYB, plant;K07393//glutathionyl-hydroquinone reductase [EC:1.8.5.7];K09422//transcription factor MYB, plant	GO:0016021//integral component of membrane;GO:0044425//membrane part;GO:0016020//membrane;GO:0031224//intrinsic component of membrane;
FRAEX38873_v2_000366100	0	1.45	6.26488	4.12171e-09	5.99385e-11	UP		CBI25315.3|2.0e-07|unnamed protein product, partial [Vitis vinifera]
FRAEX38873_v2_000366010	4.266	15.1	1.88525	0.000304525	1.54451e-05	UP	LOB	XP_022876321.1|1.4e-65|LOB domain-containing protein 37-like [Olea europaea var. sylvestris]	K13945//LOB domain-containing protein 29
FRAEX38873_v2_000365980	18.953	8.373	-1.00577	0.0254679	0.00333813	Down		XP_022846855.1|2.5e-214|uncharacterized protein LOC111369530 isoform X1 [Olea europaea var. sylvestris]
FRAEX38873_v2_000365970	0	3.056	6.14216	9.87577e-09	1.55832e-10	UP		XP_022885653.1|9.5e-131|photosynthetic NDH subunit of subcomplex B 1, chloroplastic [Olea europaea var. sylvestris]
FRAEX38873_v2_000365790	5.066	14.71	1.58281	0.0299588	0.0041137	UP		PIM99370.1|5.4e-11|hypothetical protein CDL12_28137 [Handroanthus impetiginosus]		GO:0016020//membrane;GO:0031224//intrinsic component of membrane;GO:0044425//membrane part;GO:0016021//integral component of membrane;
FRAEX38873_v2_000365780	6.73	1.456	-1.98975	0.000617341	3.56553e-05	Down		XP_022867277.1|4.6e-171|uncharacterized protein LOC111386995 isoform X1 [Olea europaea var. sylvestris]	K18643//katanin p80 WD40 repeat-containing subunit B1;K03676//glutaredoxin 3;K18643//katanin p80 WD40 repeat-containing subunit B1;K03676//glutaredoxin 3;K18643//katanin p80 WD40 repeat-containing subunit B1;K03676//glutaredoxin 3;K18643//katanin p80 WD40 repeat-containing subunit B1;K03676//glutaredoxin 3
FRAEX38873_v2_000365760	0.963	0.066	-2.79404	0.03152	0.004387	Down		XP_022867269.1|0.0e+00|protein CTR9 homolog [Olea europaea var. sylvestris]	K15176//RNA polymerase-associated protein CTR9;K15176//RNA polymerase-associated protein CTR9;K15176//RNA polymerase-associated protein CTR9	GO:0016043//cellular component organization;GO:0060255//regulation of macromolecule metabolic process;GO:0009889//regulation of biosynthetic process;GO:0016569//covalent chromatin modification;GO:0036211//protein modification process;GO:0006355//regulation of transcription, DNA-templated;GO:0019222//regulation of metabolic process;GO:0051276//chromosome organization;GO:0019219//regulation of nucl…
FRAEX38873_v2_000365740	5.19	1.82	-1.31095	0.0146966	0.00167946	Down		XP_022891106.1|6.0e-32|ABC transporter C family member 10-like [Olea europaea var. sylvestris]	K05666//ATP-binding cassette, subfamily C (CFTR/MRP), member 2+ko02010//ABC transporters;K05666//ATP-binding cassette, subfamily C (CFTR/MRP), member 2+ko02010//ABC transporters;K05666//ATP-binding cassette, subfamily C (CFTR/MRP), member 2+ko02010//ABC transporters;K05666//ATP-binding cassette, subfamily C (CFTR/MRP), member 2+ko02010//ABC transporters	GO:0031224//intrinsic component of membrane;GO:0016021//integral component of membrane;GO:0044425//membrane part;GO:0016020//membrane;GO:0005524//ATP binding;GO:0016787//hydrolase activity;GO:0015405//P-P-bond-hydrolysis-driven transmembrane transporter activity;GO:0015399//primary active transmembrane transporter activity;GO:0016887//ATPase activity;GO:0042626//ATPase activity, coupled to transm…
FRAEX38873_v2_000365710	2.306	8.606	1.88497	0.0152838	0.00176337	UP		XP_022855117.1|2.0e-29|uncharacterized protein LOC111376389 [Olea europaea var. sylvestris]
FRAEX38873_v2_000365670	9.406	1.22	-2.60151	0.000116142	5.06692e-06	Down	AP2-EREBP	XP_022854380.1|1.4e-95|ethylene-responsive transcription factor ERF003-like [Olea europaea var. sylvestris]	K09286//EREBP-like factor	GO:0043231//intracellular membrane-bounded organelle;GO:0044424//intracellular part;GO:0043226//organelle;GO:0005634//nucleus;GO:0043227//membrane-bounded organelle;GO:0005623//cell;GO:0043229//intracellular organelle;GO:0005622//intracellular;GO:0044464//cell part;GO:0003676//nucleic acid binding;GO:0003677//DNA binding;GO:1901363//heterocyclic compound binding;GO:0005488//binding;GO:0097159//or…
FRAEX38873_v2_000365650	4.516	1.493	-1.27911	0.00138881	9.33798e-05	Down		XP_022871810.1|0.0e+00|tRNA(adenine(34)) deaminase, chloroplastic-like [Olea europaea var. sylvestris]	K11991//tRNA(adenine34) deaminase [EC:3.5.4.33];K11991//tRNA(adenine34) deaminase [EC:3.5.4.33];K11991//tRNA(adenine34) deaminase [EC:3.5.4.33]	GO:0016070//RNA metabolic process;GO:0034641//cellular nitrogen compound metabolic process;GO:0016553//base conversion or substitution editing;GO:0009451//RNA modification;GO:0034470//ncRNA processing;GO:0008033//tRNA processing;GO:0006139//nucleobase-containing compound metabolic process;GO:0046483//heterocycle metabolic process;GO:0008152//metabolic process;GO:0006382//adenosine to inosine edit…
FRAEX38873_v2_000365580	1.673	6.086	1.99363	2.05862e-10	2.33722e-12	UP		XP_011076383.1|1.7e-304|structural maintenance of chromosomes protein 6B isoform X1 [Sesamum indicum]	K22804//structural maintenance of chromosomes protein 6;K22804//structural maintenance of chromosomes protein 6	GO:0006807//nitrogen compound metabolic process;GO:0006302//double-strand break repair;GO:0044260//cellular macromolecule metabolic process;GO:0033554//cellular response to stress;GO:0016043//cellular component organization;GO:0006310//DNA recombination;GO:0000724//double-strand break repair via homologous recombination;GO:0044237//cellular metabolic process;GO:0050896//response to stimulus;GO:00…
FRAEX38873_v2_000365500	14.54	51.193	1.88405	0.000229229	1.11536e-05	UP		XP_011083658.1|5.3e-192|mannan endo-1,4-beta-mannosidase 7-like [Sesamum indicum]	K19355//mannan endo-1,4-beta-mannosidase [EC:3.2.1.78]+ko00051//Fructose and mannose metabolism	GO:0044036//cell wall macromolecule metabolic process;GO:0005976//polysaccharide metabolic process;GO:0071554//cell wall organization or biogenesis;GO:0044237//cellular metabolic process;GO:0009056//catabolic process;GO:0044264//cellular polysaccharide metabolic process;GO:0044238//primary metabolic process;GO:0043170//macromolecule metabolic process;GO:1901575//organic substance catabolic proces…
FRAEX38873_v2_000365430	0.923	0.013	-3.74735	0.00559014	0.0005042	Down	MYB	XP_022870557.1|3.5e-131|transcription factor MYB52-like [Olea europaea var. sylvestris]	K09422//transcription factor MYB, plant;K09422//transcription factor MYB, plant	GO:0044424//intracellular part;GO:0044464//cell part;GO:0043226//organelle;GO:0005622//intracellular;GO:0005623//cell;GO:0043229//intracellular organelle;GO:0043231//intracellular membrane-bounded organelle;GO:0005634//nucleus;GO:0043227//membrane-bounded organelle;GO:0003677//DNA binding;GO:0097159//organic cyclic compound binding;GO:1901363//heterocyclic compound binding;GO:0003676//nucleic aci…
FRAEX38873_v2_000365300	0.976	2.52	1.47508	0.017677	0.00210356	UP		XP_011095934.1|5.9e-142|leucine-rich repeat flightless-interacting protein 2 isoform X2 [Sesamum indicum]
FRAEX38873_v2_000365280	198.366	456.82	1.35391	0.00582035	0.000529545	UP		XP_022893584.1|2.2e-96|CASP-like protein 2B1 [Olea europaea var. sylvestris]	K02923//large subunit ribosomal protein L38e+ko03010//Ribosome;K20855//beta-1,3-galactosyltransferase 1/2/3/4/5/7/8 [EC:2.4.1.-];K02923//large subunit ribosomal protein L38e+ko03010//Ribosome;K20855//beta-1,3-galactosyltransferase 1/2/3/4/5/7/8 [EC:2.4.1.-]
FRAEX38873_v2_000365220	18.526	296.046	3.73087	1.44759e-06	3.56157e-08	UP		KGN62455.1|2.4e-16|hypothetical protein Csa_2G354810 [Cucumis sativus]	K14306//nuclear pore complex protein Nup62+ko03013//RNA transport	GO:0044237//cellular metabolic process;GO:0044283//small molecule biosynthetic process;GO:0006542//glutamine biosynthetic process;GO:0006082//organic acid metabolic process;GO:0043436//oxoacid metabolic process;GO:0009058//biosynthetic process;GO:0006520//cellular amino acid metabolic process;GO:1901605//alpha-amino acid metabolic process;GO:0071704//organic substance metabolic process;GO:1901566…
FRAEX38873_v2_000365170	10.103	1.7	-2.24213	0.0013696	9.17156e-05	Down		XP_022887042.1|1.7e-103|uncharacterized protein LOC111402943 [Olea europaea var. sylvestris]	K04733//interleukin-1 receptor-associated kinase 4 [EC:2.7.11.1]
FRAEX38873_v2_000365090	5.03	1.846	-1.21074	0.000314313	1.60453e-05	Down		XP_022886538.1|3.8e-151|uncharacterized protein LOC111402454 isoform X2 [Olea europaea var. sylvestris]	K15198//transcription factor TFIIIB component B'';K15198//transcription factor TFIIIB component B'';K15198//transcription factor TFIIIB component B'';K15198//transcription factor TFIIIB component B''	GO:0000126//transcription factor TFIIIB complex;GO:0043226//organelle;GO:0005623//cell;GO:0043227//membrane-bounded organelle;GO:0044464//cell part;GO:0044422//organelle part;GO:0005634//nucleus;GO:0043231//intracellular membrane-bounded organelle;GO:0090576//RNA polymerase III transcription factor complex;GO:0044424//intracellular part;GO:0005667//transcription factor complex;GO:0044428//nuclear…
FRAEX38873_v2_000365080	0.786	0	-3.94201	0.00416807	0.000353364	Down		XP_022844623.1|1.0e-154|putative receptor-like protein kinase At5g39000 [Olea europaea var. sylvestris]	K04733//interleukin-1 receptor-associated kinase 4 [EC:2.7.11.1]
FRAEX38873_v2_000364780	2.48	5.936	1.36742	0.0448144	0.00694201	UP		XP_022873021.1|1.5e-96|uncharacterized protein LOC111391973 [Olea europaea var. sylvestris]
FRAEX38873_v2_000364430	3.953	0.73	-2.16376	0.000121239	5.32589e-06	Down		XP_022874455.1|6.8e-189|inner membrane protein PPF-1, chloroplastic-like [Olea europaea var. sylvestris]	K03217//YidC/Oxa1 family membrane protein insertase+ko03060//Protein export;K03217//YidC/Oxa1 family membrane protein insertase+ko03060//Protein export;K03217//YidC/Oxa1 family membrane protein insertase+ko03060//Protein export;K03217//YidC/Oxa1 family membrane protein insertase+ko03060//Protein export	GO:0016020//membrane;GO:0016021//integral component of membrane;GO:0044425//membrane part;GO:0031224//intrinsic component of membrane;GO:0008565//protein transporter activity;GO:0005215//transporter activity;GO:0032977//membrane insertase activity;
FRAEX38873_v2_000364310	1.833	7.573	2.17188	0.000265545	1.31907e-05	UP		XP_022861165.1|5.1e-77|thebaine 6-O-demethylase-like [Olea europaea var. sylvestris]	K05278//flavonol synthase [EC:1.14.20.6]+ko01100//Metabolic pathways+ko01110//Biosynthesis of secondary metabolites+ko00941//Flavonoid biosynthesis	GO:0003824//catalytic activity;GO:0043167//ion binding;GO:0043169//cation binding;GO:0046872//metal ion binding;GO:0016491//oxidoreductase activity;GO:0005488//binding;
FRAEX38873_v2_000364300	61.61	15.416	-1.75816	0.00248089	0.000188844	Down		XP_022898524.1|1.4e-37|putative phytosulfokines 6 [Olea europaea var. sylvestris]		GO:0008283//cell proliferation;GO:0005576//extracellular region;GO:0005515//protein binding;GO:0005488//binding;GO:0048018//receptor ligand activity;GO:0008083//growth factor activity;GO:0098772//molecular function regulator;GO:0030545//receptor regulator activity;GO:0005102//signaling receptor binding;
FRAEX38873_v2_000364260	4.823	2.153	-1.31945	1.5424e-06	3.82029e-08	Down		XP_022894187.1|1.1e-210|pentatricopeptide repeat-containing protein At4g39620, chloroplastic-like [Olea europaea var. sylvestris]	K17964//leucine-rich PPR motif-containing protein, mitochondrial;K17964//leucine-rich PPR motif-containing protein, mitochondrial;K17964//leucine-rich PPR motif-containing protein, mitochondrial;K17964//leucine-rich PPR motif-containing protein, mitochondrial
FRAEX38873_v2_000364000	0.05	0.54	2.70689	0.0421183	0.00642363	UP		P14674.1|6.1e-205|RecName: Full=Alcohol dehydrogenase 2	K18857//alcohol dehydrogenase class-P [EC:1.1.1.1]+ko00010//Glycolysis / Gluconeogenesis+ko00350//Tyrosine metabolism+ko00592//alpha-Linolenic acid metabolism+ko01100//Metabolic pathways+ko01110//Biosynthesis of secondary metabolites+ko00071//Fatty acid degradation	GO:0044424//intracellular part;GO:0044464//cell part;GO:0005623//cell;GO:0005737//cytoplasm;GO:0005622//intracellular;GO:0003824//catalytic activity;GO:0043167//ion binding;GO:0004022//alcohol dehydrogenase (NAD) activity;GO:0043169//cation binding;GO:0005488//binding;GO:0016616//oxidoreductase activity, acting on the CH-OH group of donors, NAD or NADP as acceptor;GO:0016614//oxidoreductase activ…
FRAEX38873_v2_000363810	0.026	0.56	3.43429	0.00475591	0.000413268	UP		XP_011090359.1|3.5e-225|alcohol-forming fatty acyl-CoA reductase [Sesamum indicum]	K13356//alcohol-forming fatty acyl-CoA reductase [EC:1.2.1.84]+ko04146//Peroxisome+ko00073//Cutin, suberine and wax biosynthesis	GO:0071704//organic substance metabolic process;GO:0008152//metabolic process;GO:0006629//lipid metabolic process;GO:0044238//primary metabolic process;GO:0003824//catalytic activity;GO:0016903//oxidoreductase activity, acting on the aldehyde or oxo group of donors;GO:0016620//oxidoreductase activity, acting on the aldehyde or oxo group of donors, NAD or NADP as acceptor;GO:0016491//oxidoreductas…
FRAEX38873_v2_000363770	3.23	0.54	-2.24236	0.00227595	0.000169866	Down		XP_022872291.1|4.9e-231|serine/threonine-protein kinase D6PKL2 [Olea europaea var. sylvestris]	K08286//protein-serine/threonine kinase [EC:2.7.11.-]	GO:0032559//adenyl ribonucleotide binding;GO:1901363//heterocyclic compound binding;GO:0017076//purine nucleotide binding;GO:0043167//ion binding;GO:0032553//ribonucleotide binding;GO:0097367//carbohydrate derivative binding;GO:1901265//nucleoside phosphate binding;GO:0030554//adenyl nucleotide binding;GO:0140096//catalytic activity, acting on a protein;GO:0016301//kinase activity;GO:0004674//pro…
FRAEX38873_v2_000363730	2.393	0.706	-1.66931	7.42535e-08	1.37089e-09	Down		XP_022898530.1|1.7e-146|uncharacterized protein LOC111412027 [Olea europaea var. sylvestris]	K22909//zinc finger CCCH domain-containing protein 13;K22909//zinc finger CCCH domain-containing protein 13;K22909//zinc finger CCCH domain-containing protein 13	GO:0050789//regulation of biological process;GO:0031047//gene silencing by RNA;GO:0065007//biological regulation;GO:0010605//negative regulation of macromolecule metabolic process;GO:0016458//gene silencing;GO:0010468//regulation of gene expression;GO:0009892//negative regulation of metabolic process;GO:0010629//negative regulation of gene expression;GO:0009987//cellular process;GO:0048519//negat…
FRAEX38873_v2_000363710	7.603	20.133	1.52818	7.79925e-08	1.45149e-09	UP		XP_022859874.1|6.4e-305|aldehyde oxidase GLOX, partial [Olea europaea var. sylvestris]		GO:0016491//oxidoreductase activity;GO:0045480//galactose oxidase activity;GO:0016614//oxidoreductase activity, acting on CH-OH group of donors;GO:0016899//oxidoreductase activity, acting on the CH-OH group of donors, oxygen as acceptor;GO:0003824//catalytic activity;
FRAEX38873_v2_000363640	1.146	5.386	2.22564	0.00155691	0.000107255	UP		XP_011099256.1|8.3e-48|uncharacterized protein LOC105177716 [Sesamum indicum]
FRAEX38873_v2_000363520	3.68	158.653	5.3968	3.92158e-28	4.09655e-31	UP		GAV69632.1|1.0e-51|hypothetical protein CFOL_v3_13133 [Cephalotus follicularis]	K14649//transcription initiation factor TFIID subunit 8+ko03022//Basal transcription factors	GO:0031224//intrinsic component of membrane;GO:0016020//membrane;GO:0016021//integral component of membrane;GO:0044425//membrane part;
FRAEX38873_v2_000363370	0.06	6.086	6.90803	1.55665e-18	4.87832e-21	UP		XP_022884769.1|7.4e-09|uncharacterized protein LOC111401313 isoform X1 [Olea europaea var. sylvestris]
FRAEX38873_v2_000363180	6.916	20.15	1.68251	1.21792e-11	1.11825e-13	UP		XP_022854688.1|2.5e-191|phytochrome A-associated F-box protein-like [Olea europaea var. sylvestris]
FRAEX38873_v2_000363130	0.366	1.35	1.84678	0.0492708	0.0078829	UP		XP_022854693.1|8.5e-41|protein SENESCENCE-ASSOCIATED GENE 21, mitochondrial-like [Olea europaea var. sylvestris]
FRAEX38873_v2_000362810	13.606	29.323	1.25219	8.47707e-07	1.96914e-08	UP		XP_016438059.1|5.1e-52|PREDICTED: uncharacterized protein LOC107764046 [Nicotiana tabacum]	K11254//histone H4	GO:0006996//organelle organization;GO:0044249//cellular biosynthetic process;GO:0022607//cellular component assembly;GO:0034641//cellular nitrogen compound metabolic process;GO:0071824//protein-DNA complex subunit organization;GO:1901360//organic cyclic compound metabolic process;GO:0034654//nucleobase-containing compound biosynthetic process;GO:0034645//cellular macromolecule biosynthetic proces…
FRAEX38873_v2_000362720	4.36	1.153	-1.68769	6.55802e-06	1.95242e-07	Down		XP_022853987.1|1.6e-197|probable beta-1,4-xylosyltransferase IRX14H [Olea europaea var. sylvestris]	K20871//putative beta-1,4-xylosyltransferase IRX14 [EC:2.4.2.-];K20871//putative beta-1,4-xylosyltransferase IRX14 [EC:2.4.2.-];K20871//putative beta-1,4-xylosyltransferase IRX14 [EC:2.4.2.-]	GO:0009987//cellular process;GO:0071554//cell wall organization or biogenesis;GO:0071555//cell wall organization;GO:0071840//cellular component organization or biogenesis;GO:0045229//external encapsulating structure organization;GO:0016043//cellular component organization;GO:0000139//Golgi membrane;GO:0044446//intracellular organelle part;GO:0016021//integral component of membrane;GO:0044425//mem…
FRAEX38873_v2_000362710	3.293	0.823	-1.80107	1.22227e-05	3.93403e-07	Down
FRAEX38873_v2_000362630	1.43	0.57	-1.11919	0.0383766	0.00567275	Down			K12606//CCR4-NOT transcription complex subunit 9+ko03018//RNA degradation
FRAEX38873_v2_000362610	1.716	5.37	1.62699	0.000398094	2.12305e-05	UP		XP_022859935.1|1.1e-248|cytochrome P450 90A1 [Olea europaea var. sylvestris]	K09588//cytochrome P450 family 90 subfamily A polypeptide 1 [EC:1.14.-.-]+ko00905//Brassinosteroid biosynthesis+ko01110//Biosynthesis of secondary metabolites;K09588//cytochrome P450 family 90 subfamily A polypeptide 1 [EC:1.14.-.-]+ko00905//Brassinosteroid biosynthesis+ko01110//Biosynthesis of secondary metabolites;K09588//cytochrome P450 family 90 subfamily A polypeptide 1 [EC:1.14.-.-]+ko00905…	GO:0016021//integral component of membrane;GO:0031224//intrinsic component of membrane;GO:0044425//membrane part;GO:0016020//membrane;GO:0016491//oxidoreductase activity;GO:0097159//organic cyclic compound binding;GO:0048037//cofactor binding;GO:0020037//heme binding;GO:0004497//monooxygenase activity;GO:0005506//iron ion binding;GO:0003824//catalytic activity;GO:0046906//tetrapyrrole binding;GO:…
FRAEX38873_v2_000362480	3.33	9.443	1.60491	6.95932e-05	2.82375e-06	UP		XP_022869824.1|1.1e-91|succinate dehydrogenase [ubiquinone] iron-sulfur subunit 2, mitochondrial-like [Olea europaea var. sylvestris]	K00235//succinate dehydrogenase (ubiquinone) iron-sulfur subunit [EC:1.3.5.1]+ko00020//Citrate cycle (TCA cycle)+ko01100//Metabolic pathways+ko00190//Oxidative phosphorylation+ko01110//Biosynthesis of secondary metabolites+ko01200//Carbon metabolism	GO:0008152//metabolic process;GO:0009060//aerobic respiration;GO:0009987//cellular process;GO:0055114//oxidation-reduction process;GO:0044281//small molecule metabolic process;GO:0006099//tricarboxylic acid cycle;GO:0017144//drug metabolic process;GO:0006082//organic acid metabolic process;GO:0072350//tricarboxylic acid metabolic process;GO:0044237//cellular metabolic process;GO:0044238//primary …
FRAEX38873_v2_000362430	8.883	16.133	1.18824	0.000569415	3.2307e-05	UP		XP_022869810.1|3.1e-170|CMP-sialic acid transporter 4 [Olea europaea var. sylvestris]	K15272//solute carrier family 35 (UDP-sugar transporter), member A1/2/3;K15272//solute carrier family 35 (UDP-sugar transporter), member A1/2/3;K15272//solute carrier family 35 (UDP-sugar transporter), member A1/2/3;K15272//solute carrier family 35 (UDP-sugar transporter), member A1/2/3;K15272//solute carrier family 35 (UDP-sugar transporter), member A1/2/3;K15272//solute carrier family 35 (UDP-s…	GO:0044446//intracellular organelle part;GO:0016020//membrane;GO:0005623//cell;GO:0043231//intracellular membrane-bounded organelle;GO:0044424//intracellular part;GO:0043229//intracellular organelle;GO:0043227//membrane-bounded organelle;GO:0000139//Golgi membrane;GO:0005737//cytoplasm;GO:0044422//organelle part;GO:0012505//endomembrane system;GO:0044431//Golgi apparatus part;GO:0031984//organell…
FRAEX38873_v2_000362400	0.08	1.33	3.57588	0.00100438	6.29789e-05	UP		XP_022892631.1|2.4e-54|delta-1-pyrroline-5-carboxylate synthase-like isoform X1 [Olea europaea var. sylvestris]	K12657//delta-1-pyrroline-5-carboxylate synthetase [EC:2.7.2.11 1.2.1.41]+ko00330//Arginine and proline metabolism+ko01230//Biosynthesis of amino acids+ko01100//Metabolic pathways+ko01110//Biosynthesis of secondary metabolites;K12657//delta-1-pyrroline-5-carboxylate synthetase [EC:2.7.2.11 1.2.1.41]+ko00330//Arginine and proline metabolism+ko01230//Biosynthesis of amino acids+ko01100//Metabolic p…
FRAEX38873_v2_000362250	1.283	3.096	1.35121	0.0495235	0.00795098	UP
FRAEX38873_v2_000362210	0	1.48	4.82001	0.000131971	5.87715e-06	UP		XP_022877540.1|4.7e-112|NEP1-interacting protein 1-like [Olea europaea var. sylvestris]	K19041//E3 ubiquitin-protein ligase RNF38/44 [EC:2.3.2.27];K19041//E3 ubiquitin-protein ligase RNF38/44 [EC:2.3.2.27];K19041//E3 ubiquitin-protein ligase RNF38/44 [EC:2.3.2.27]	GO:0044425//membrane part;GO:0016020//membrane;GO:0016021//integral component of membrane;GO:0031224//intrinsic component of membrane;
FRAEX38873_v2_000362140	12.096	22.39	1.03956	8.49223e-11	8.94115e-13	UP		XP_022898092.1|0.0e+00|BRASSINOSTEROID INSENSITIVE 1-associated receptor kinase 1-like [Olea europaea var. sylvestris]	K13416//brassinosteroid insensitive 1-associated receptor kinase 1 [EC:2.7.10.1 2.7.11.1]+ko04016//MAPK signaling pathway - plant+ko04626//Plant-pathogen interaction+ko04075//Plant hormone signal transduction;K13416//brassinosteroid insensitive 1-associated receptor kinase 1 [EC:2.7.10.1 2.7.11.1]+ko04016//MAPK signaling pathway - plant+ko04626//Plant-pathogen interaction+ko04075//Plant hormone s…	GO:0007154//cell communication;GO:0050789//regulation of biological process;GO:0007165//signal transduction;GO:0023052//signaling;GO:0009987//cellular process;GO:0050794//regulation of cellular process;GO:0050896//response to stimulus;GO:0051716//cellular response to stimulus;GO:0065007//biological regulation;GO:0031224//intrinsic component of membrane;GO:0044425//membrane part;GO:0016021//integr…
FRAEX38873_v2_000361960	3.746	6.99	1.04614	0.00550898	0.000495365	UP		PON90748.1|4.3e-272|Very-long-chain 3-ketoacyl-CoA synthase [Trema orientale]	K15397//3-ketoacyl-CoA synthase [EC:2.3.1.199]+ko01100//Metabolic pathways+ko01110//Biosynthesis of secondary metabolites+ko00062//Fatty acid elongation	GO:0016053//organic acid biosynthetic process;GO:0032787//monocarboxylic acid metabolic process;GO:0006631//fatty acid metabolic process;GO:0009058//biosynthetic process;GO:0008610//lipid biosynthetic process;GO:0046394//carboxylic acid biosynthetic process;GO:0044283//small molecule biosynthetic process;GO:0006629//lipid metabolic process;GO:0044255//cellular lipid metabolic process;GO:0006633//…
FRAEX38873_v2_000361950	13.326	4.13	-1.42056	0.0493522	0.00790201	Down		XP_022862834.1|3.2e-245|CDP-diacylglycerol--serine O-phosphatidyltransferase 1-like isoform X1 [Olea europaea var. sylvestris]	K08730//phosphatidylserine synthase 2 [EC:2.7.8.29]+ko01100//Metabolic pathways+ko01110//Biosynthesis of secondary metabolites+ko00564//Glycerophospholipid metabolism;K08730//phosphatidylserine synthase 2 [EC:2.7.8.29]+ko01100//Metabolic pathways+ko01110//Biosynthesis of secondary metabolites+ko00564//Glycerophospholipid metabolism	GO:1901566//organonitrogen compound biosynthetic process;GO:0008610//lipid biosynthetic process;GO:1901576//organic substance biosynthetic process;GO:0019637//organophosphate metabolic process;GO:0045017//glycerolipid biosynthetic process;GO:0006658//phosphatidylserine metabolic process;GO:0008152//metabolic process;GO:0006807//nitrogen compound metabolic process;GO:0006796//phosphate-containing …
FRAEX38873_v2_000361890	4.956	1.57	-0.824551	0.0245154	0.00317823	No		XP_022875934.1|6.5e-19|probable magnesium transporter NIPA6 isoform X5 [Olea europaea var. sylvestris]	K22733//magnesium transporter;K22733//magnesium transporter;K22733//magnesium transporter	GO:0016021//integral component of membrane;GO:0005622//intracellular;GO:0043229//intracellular organelle;GO:0044424//intracellular part;GO:0005769//early endosome;GO:0097708//intracellular vesicle;GO:0012505//endomembrane system;GO:0043227//membrane-bounded organelle;GO:0031410//cytoplasmic vesicle;GO:0044425//membrane part;GO:0031982//vesicle;GO:0005623//cell;GO:0043226//organelle;GO:0044464//ce…
FRAEX38873_v2_000361840	0.15	8.206	5.09434	8.24822e-09	1.2811e-10	UP		XP_022854457.1|3.1e-35|protein LAZ1-like [Olea europaea var. sylvestris]		GO:0051716//cellular response to stimulus;GO:0034050//host programmed cell death induced by symbiont;GO:0006950//response to stress;GO:0050896//response to stimulus;GO:0008219//cell death;GO:0033554//cellular response to stress;GO:0009987//cellular process;GO:0012501//programmed cell death;GO:0006955//immune response;GO:0009626//plant-type hypersensitive response;GO:0002376//immune system process…
FRAEX38873_v2_000361590	0	0.486	3.25267	0.0340564	0.0048561	UP		XP_022866311.1|7.3e-86|cytochrome P450 734A1 [Olea europaea var. sylvestris]	K14999//cytochrome P450 family 6 [EC:1.14.-.-];K15639//PHYB activation tagged suppressor 1 [EC:1.14.-.-]+ko00905//Brassinosteroid biosynthesis	GO:1901363//heterocyclic compound binding;GO:0046914//transition metal ion binding;GO:0004497//monooxygenase activity;GO:0097159//organic cyclic compound binding;GO:0048037//cofactor binding;GO:0043169//cation binding;GO:0043167//ion binding;GO:0005506//iron ion binding;GO:0003824//catalytic activity;GO:0046906//tetrapyrrole binding;GO:0016705//oxidoreductase activity, acting on paired donors, wi…
FRAEX38873_v2_000361470	18.106	37.126	1.17203	0.000143837	6.46885e-06	UP		XP_022887821.1|3.1e-33|cytochrome b-c1 complex subunit 9-like [Olea europaea var. sylvestris]	K00419//ubiquinol-cytochrome c reductase subunit 9+ko01100//Metabolic pathways+ko00190//Oxidative phosphorylation;K00419//ubiquinol-cytochrome c reductase subunit 9+ko01100//Metabolic pathways+ko00190//Oxidative phosphorylation	GO:0009161//ribonucleoside monophosphate metabolic process;GO:0009150//purine ribonucleotide metabolic process;GO:0034641//cellular nitrogen compound metabolic process;GO:0006725//cellular aromatic compound metabolic process;GO:1901564//organonitrogen compound metabolic process;GO:0055086//nucleobase-containing small molecule metabolic process;GO:0055114//oxidation-reduction process;GO:0009205//p…
FRAEX38873_v2_000361210	7.666	0.11	-4.84531	1.91322e-06	4.83868e-08	Down		XP_022862521.1|7.6e-213|ferruginol synthase-like [Olea europaea var. sylvestris]	K20556//cytochrome P450 family 76 subfamily C
FRAEX38873_v2_000361100	14.75	27.98	1.07282	0.000687587	4.03362e-05	UP		XP_022875307.1|1.3e-161|nudix hydrolase 9 [Olea europaea var. sylvestris]		GO:0003824//catalytic activity;GO:0016787//hydrolase activity;
FRAEX38873_v2_000361050	18.81	0.523	-3.60734	0.00528118	0.0004706	Down		XP_022849149.1|3.4e-130|uncharacterized protein LOC111371408 [Olea europaea var. sylvestris]	K10523//speckle-type POZ protein;K10523//speckle-type POZ protein;K10523//speckle-type POZ protein
FRAEX38873_v2_000360940	8.276	17.663	1.19313	0.0212696	0.00265395	UP		XP_022878654.1|7.4e-95|protein LIGHT-DEPENDENT SHORT HYPOCOTYLS 10-like [Olea europaea var. sylvestris]	K13413//mitogen-activated protein kinase kinase 4/5 [EC:2.7.12.2]+ko04016//MAPK signaling pathway - plant+ko04626//Plant-pathogen interaction+ko04075//Plant hormone signal transduction;K01184//polygalacturonase [EC:3.2.1.15]+ko00040//Pentose and glucuronate interconversions+ko01100//Metabolic pathways
FRAEX38873_v2_000360830	0	0.546	3.14315	0.0440344	0.00678734	UP		XP_022891969.1|6.4e-93|calmodulin-like protein 6 [Olea europaea var. sylvestris]	K02183//calmodulin+ko04016//MAPK signaling pathway - plant+ko04626//Plant-pathogen interaction+ko04070//Phosphatidylinositol signaling system	GO:0005509//calcium ion binding;GO:0043167//ion binding;GO:0046872//metal ion binding;GO:0005488//binding;GO:0043169//cation binding;
FRAEX38873_v2_000360760	4.37	0.563	-2.46117	0.0151822	0.00174957	Down		XP_022856174.1|2.1e-111|BURP domain-containing protein 16-like [Olea europaea var. sylvestris]
FRAEX38873_v2_000360730	0	0.41	3.08289	0.0494197	0.00792203	UP		XP_022856174.1|2.3e-102|BURP domain-containing protein 16-like [Olea europaea var. sylvestris]
FRAEX38873_v2_000360550	3.633	1.976	-0.677026	0.018156	0.00218409	No		XP_022885948.1|4.4e-15|pentatricopeptide repeat-containing protein At5g65560-like [Olea europaea var. sylvestris]	K17964//leucine-rich PPR motif-containing protein, mitochondrial;K17964//leucine-rich PPR motif-containing protein, mitochondrial;K17964//leucine-rich PPR motif-containing protein, mitochondrial
FRAEX38873_v2_000360420	1.866	0.03	-3.47373	0.0146221	0.00166853	Down		XP_022867552.1|7.4e-72|uncharacterized protein LOC111387240 [Olea europaea var. sylvestris]	K03350//anaphase-promoting complex subunit 3+ko04120//Ubiquitin mediated proteolysis
FRAEX38873_v2_000360330	17.54	45.393	1.52042	1.87303e-12	1.51379e-14	UP		XP_022889652.1|2.1e-165|auxin-responsive protein IAA27-like [Olea europaea var. sylvestris]	K14484//auxin-responsive protein IAA+ko04075//Plant hormone signal transduction;K14484//auxin-responsive protein IAA+ko04075//Plant hormone signal transduction	GO:0050896//response to stimulus;GO:0010468//regulation of gene expression;GO:0007154//cell communication;GO:0023052//signaling;GO:0009734//auxin-activated signaling pathway;GO:0010556//regulation of macromolecule biosynthetic process;GO:2000112//regulation of cellular macromolecule biosynthetic process;GO:0080090//regulation of primary metabolic process;GO:0032870//cellular response to hormone s…
FRAEX38873_v2_000360310	0.793	0.113	-2.25512	0.042713	0.00653076	Down		XP_022889788.1|7.7e-237|ATP-dependent Clp protease ATP-binding subunit ClpA homolog CD4B, chloroplastic-like [Olea europaea var. sylvestris]	K03696//ATP-dependent Clp protease ATP-binding subunit ClpC	GO:0071704//organic substance metabolic process;GO:0044238//primary metabolic process;GO:0006807//nitrogen compound metabolic process;GO:1901564//organonitrogen compound metabolic process;GO:0008152//metabolic process;GO:0019538//protein metabolic process;GO:0043170//macromolecule metabolic process;GO:0097367//carbohydrate derivative binding;GO:1901265//nucleoside phosphate binding;GO:0097159//or…
FRAEX38873_v2_000360240	0.016	0.35	3.20804	0.0167817	0.00197263	UP		KMZ66204.1|7.7e-17|hypothetical protein ZOSMA_2G02140 [Zostera marina]	K04733//interleukin-1 receptor-associated kinase 4 [EC:2.7.11.1];K04733//interleukin-1 receptor-associated kinase 4 [EC:2.7.11.1]
FRAEX38873_v2_000360220	11.493	3.813	-1.36816	0.0251713	0.00329094	Down		XP_022847363.1|7.0e-106|probable disease resistance protein RXW24L isoform X2 [Olea europaea var. sylvestris]		GO:0034504//protein localization to nucleus;GO:0051170//import into nucleus;GO:0051234//establishment of localization;GO:0033365//protein localization to organelle;GO:0033036//macromolecule localization;GO:0006810//transport;GO:0006913//nucleocytoplasmic transport;GO:0008104//protein localization;GO:0046907//intracellular transport;GO:0051179//localization;GO:0034613//cellular protein localizatio…
FRAEX38873_v2_000360160	0.06	6.283	5.56592	1.05193e-06	2.48752e-08	UP		XP_022854573.1|2.7e-49|GDP-Man:Man(3)GlcNAc(2)-PP-Dol alpha-1,2-mannosyltransferase-like isoform X1 [Olea europaea var. sylvestris]	K03844//alpha-1,2-mannosyltransferase [EC:2.4.1.131]+ko00510//N-Glycan biosynthesis+ko01100//Metabolic pathways	GO:0016021//integral component of membrane;GO:0044422//organelle part;GO:0005623//cell;GO:0044446//intracellular organelle part;GO:0043226//organelle;GO:0044464//cell part;GO:0043231//intracellular membrane-bounded organelle;GO:0044432//endoplasmic reticulum part;GO:0042175//nuclear outer membrane-endoplasmic reticulum membrane network;GO:0005737//cytoplasm;GO:0098827//endoplasmic reticulum subco…
FRAEX38873_v2_000360090	0	3.103	5.35153	4.75765e-06	1.36542e-07	UP		XP_022871910.1|9.7e-40|LOW QUALITY PROTEIN: DDB1- and CUL4-associated factor homolog 1 [Olea europaea var. sylvestris]	K11789//HIV-1 Vpr-binding protein [EC:2.7.11.1]	GO:0070647//protein modification by small protein conjugation or removal;GO:1901564//organonitrogen compound metabolic process;GO:0044237//cellular metabolic process;GO:0071704//organic substance metabolic process;GO:0032446//protein modification by small protein conjugation;GO:0006464//cellular protein modification process;GO:0043412//macromolecule modification;GO:0019538//protein metabolic proc…
FRAEX38873_v2_000360030	0	0.553	3.44331	0.0218625	0.00274596	UP		XP_022843603.1|5.5e-76|putative late blight resistance protein homolog R1A-10 isoform X1 [Olea europaea var. sylvestris]	K13457//disease resistance protein RPM1+ko04626//Plant-pathogen interaction
FRAEX38873_v2_000359750	9.003	0.43	-3.32022	0.00467112	0.000404231	Down		XP_022857185.1|1.3e-253|protein DETOXIFICATION 40-like [Olea europaea var. sylvestris]	K03327//multidrug resistance protein, MATE family	GO:0016021//integral component of membrane;GO:0031224//intrinsic component of membrane;GO:0044425//membrane part;GO:0016020//membrane;GO:0015291//secondary active transmembrane transporter activity;GO:0022804//active transmembrane transporter activity;GO:0022857//transmembrane transporter activity;GO:0005215//transporter activity;GO:0015238//drug transmembrane transporter activity;GO:0015297//ant…
FRAEX38873_v2_000359560	1.003	0.13	-2.49488	0.0065923	0.000614342	Down	WRKY	XP_022849953.1|1.2e-163|probable WRKY transcription factor 28 [Olea europaea var. sylvestris]	K12835//ATP-dependent RNA helicase DDX42 [EC:3.6.4.13]+ko03040//Spliceosome;K13424//WRKY transcription factor 33+ko04016//MAPK signaling pathway - plant+ko04626//Plant-pathogen interaction;K12835//ATP-dependent RNA helicase DDX42 [EC:3.6.4.13]+ko03040//Spliceosome;K13424//WRKY transcription factor 33+ko04016//MAPK signaling pathway - plant+ko04626//Plant-pathogen interaction	GO:0043227//membrane-bounded organelle;GO:0005634//nucleus;GO:0044464//cell part;GO:0043229//intracellular organelle;GO:0043226//organelle;GO:0005622//intracellular;GO:0044424//intracellular part;GO:0043231//intracellular membrane-bounded organelle;GO:0005623//cell;GO:1901363//heterocyclic compound binding;GO:0043565//sequence-specific DNA binding;GO:0003677//DNA binding;GO:0140110//transcription…
FRAEX38873_v2_000359500	62.93	122.963	1.07716	0.0411869	0.00623855	UP		XP_011082898.1|1.5e-175|3-hydroxyisobutyryl-CoA hydrolase-like protein 5 [Sesamum indicum]	K05605//3-hydroxyisobutyryl-CoA hydrolase [EC:3.1.2.4]+ko00410//beta-Alanine metabolism+ko00280//Valine, leucine and isoleucine degradation+ko00640//Propanoate metabolism+ko01100//Metabolic pathways+ko01200//Carbon metabolism;K05605//3-hydroxyisobutyryl-CoA hydrolase [EC:3.1.2.4]+ko00410//beta-Alanine metabolism+ko00280//Valine, leucine and isoleucine degradation+ko00640//Propanoate metabolism+ko…	GO:0003860//3-hydroxyisobutyryl-CoA hydrolase activity;GO:0016787//hydrolase activity;GO:0016289//CoA hydrolase activity;GO:0016790//thiolester hydrolase activity;GO:0003824//catalytic activity;GO:0016788//hydrolase activity, acting on ester bonds;
FRAEX38873_v2_000359450	0.09	6.706	5.64116	5.27861e-13	4.03402e-15	UP		XP_021800149.1|1.7e-170|protein TOO MANY MOUTHS [Prunus avium]	K13420//LRR receptor-like serine/threonine-protein kinase FLS2 [EC:2.7.11.1]+ko04016//MAPK signaling pathway - plant+ko04626//Plant-pathogen interaction	GO:0016020//membrane;GO:0044425//membrane part;GO:0031224//intrinsic component of membrane;GO:0016021//integral component of membrane;
FRAEX38873_v2_000359350	4.08	7.503	1.29275	0.000416322	2.242e-05	UP		XP_022893991.1|7.0e-150|uncharacterized protein LOC111408468 [Olea europaea var. sylvestris]	K07573//exosome complex component CSL4+ko03018//RNA degradation;K03320//ammonium transporter, Amt family;K07573//exosome complex component CSL4+ko03018//RNA degradation;K03320//ammonium transporter, Amt family;K07573//exosome complex component CSL4+ko03018//RNA degradation;K03320//ammonium transporter, Amt family;K07573//exosome complex component CSL4+ko03018//RNA degradation;K07573//exosome comp…	GO:0016021//integral component of membrane;GO:0044425//membrane part;GO:0016020//membrane;GO:0031224//intrinsic component of membrane;
FRAEX38873_v2_000358990	10.88	75.356	2.91245	1.42843e-35	9.42417e-39	UP		XP_022849413.1|5.7e-105|F-box protein PP2-B10-like [Olea europaea var. sylvestris]	K04733//interleukin-1 receptor-associated kinase 4 [EC:2.7.11.1];K03188//urease accessory protein;K04733//interleukin-1 receptor-associated kinase 4 [EC:2.7.11.1];K03188//urease accessory protein
FRAEX38873_v2_000358960	13.32	3.18	-1.80736	0.00326984	0.000261775	Down		XP_022846311.1|5.7e-300|putative disease resistance protein RGA3 [Olea europaea var. sylvestris]	K15078//structure-specific endonuclease subunit SLX1 [EC:3.6.1.-];K22038//volume-regulated anion channel
FRAEX38873_v2_000358800	2.083	0.056	-3.57661	0.00465089	0.000402096	Down		XP_011082943.1|3.2e-68|DNA replication licensing factor MCM6 [Sesamum indicum]	K02542//DNA replication licensing factor MCM6 [EC:3.6.4.12]+ko03030//DNA replication	GO:1901360//organic cyclic compound metabolic process;GO:0034645//cellular macromolecule biosynthetic process;GO:0034641//cellular nitrogen compound metabolic process;GO:0006725//cellular aromatic compound metabolic process;GO:1901576//organic substance biosynthetic process;GO:0044249//cellular biosynthetic process;GO:0009987//cellular process;GO:0044260//cellular macromolecule metabolic process;…
FRAEX38873_v2_000358780	0	3.353	6.19358	7.15515e-09	1.09559e-10	UP		XP_022842637.1|3.9e-56|protein Brevis radix-like 2 isoform X2 [Olea europaea var. sylvestris]	K04733//interleukin-1 receptor-associated kinase 4 [EC:2.7.11.1]
FRAEX38873_v2_000358660	8.48	1.236	-2.50083	4.40665e-07	9.69106e-09	Down		XP_022894518.1|7.0e-170|transcription factor TGA7-like isoform X5 [Olea europaea var. sylvestris]	K14431//transcription factor TGA+ko04075//Plant hormone signal transduction;K14431//transcription factor TGA+ko04075//Plant hormone signal transduction;K14431//transcription factor TGA+ko04075//Plant hormone signal transduction;K14431//transcription factor TGA+ko04075//Plant hormone signal transduction;K14431//transcription factor TGA+ko04075//Plant hormone signal transduction
FRAEX38873_v2_000358610	11.863	67.75	2.34872	0.0107924	0.00113985	UP		XP_022894321.1|0.0e+00|laccase-15-like [Olea europaea var. sylvestris]	K05909//laccase [EC:1.10.3.2];K05909//laccase [EC:1.10.3.2]
FRAEX38873_v2_000358600	0.023	1.463	5.05848	3.7604e-08	6.53317e-10	UP		XP_022894322.1|0.0e+00|laccase-14-like [Olea europaea var. sylvestris]	K05909//laccase [EC:1.10.3.2]
FRAEX38873_v2_000358410	12.136	4.26	-1.31172	0.0110812	0.00118041	Down		XP_022895650.1|0.0e+00|uncharacterized protein At5g08430-like isoform X2 [Olea europaea var. sylvestris]	K01062//platelet-activating factor acetylhydrolase [EC:3.1.1.47]+ko01100//Metabolic pathways+ko01110//Biosynthesis of secondary metabolites+ko00565//Ether lipid metabolism;K10398//kinesin family member 11;K15223//upstream activation factor subunit UAF30;K01062//platelet-activating factor acetylhydrolase [EC:3.1.1.47]+ko01100//Metabolic pathways+ko01110//Biosynthesis of secondary metabolites+ko005…
FRAEX38873_v2_000358370	0.133	0.79	2.41333	0.0141558	0.00159937	UP		XP_022870586.1|0.0e+00|putative late blight resistance protein homolog R1A-3 [Olea europaea var. sylvestris]	K13457//disease resistance protein RPM1+ko04626//Plant-pathogen interaction;K07198//5'-AMP-activated protein kinase, catalytic alpha subunit [EC:2.7.11.11];K13453//disease resistance protein+ko04626//Plant-pathogen interaction
FRAEX38873_v2_000358360	4.68	29.203	2.57831	0.000376868	1.99017e-05	UP		XP_022842674.1|6.8e-44|uncharacterized protein LOC111366199 [Olea europaea var. sylvestris]
FRAEX38873_v2_000358210	102.433	519.023	2.22938	0.0115433	0.00124137	UP		XP_011074177.1|1.0e-157|annexin D1-like [Sesamum indicum]	K17098//annexin D	GO:0043168//anion binding;GO:0043167//ion binding;GO:0005509//calcium ion binding;GO:0005543//phospholipid binding;GO:0008289//lipid binding;GO:0046872//metal ion binding;GO:0005488//binding;GO:0005544//calcium-dependent phospholipid binding;GO:0043169//cation binding;
FRAEX38873_v2_000358180	23.706	55.193	1.32707	0.00123922	8.12474e-05	UP		XP_022861857.1|1.2e-96|adenine phosphoribosyltransferase 4-like [Olea europaea var. sylvestris]	K00759//adenine phosphoribosyltransferase [EC:2.4.2.7]+ko00230//Purine metabolism+ko01100//Metabolic pathways;K00759//adenine phosphoribosyltransferase [EC:2.4.2.7]+ko00230//Purine metabolism+ko01100//Metabolic pathways	GO:0071704//organic substance metabolic process;GO:0043101//purine-containing compound salvage;GO:0042440//pigment metabolic process;GO:1901362//organic cyclic compound biosynthetic process;GO:0072521//purine-containing compound metabolic process;GO:0034641//cellular nitrogen compound metabolic process;GO:0046483//heterocycle metabolic process;GO:0009058//biosynthetic process;GO:0046084//adenine …
FRAEX38873_v2_000358130	0	0.94	4.18394	0.00204407	0.000148289	UP		XP_022876163.1|4.5e-136|glucose-6-phosphate isomerase 1, chloroplastic isoform X1 [Olea europaea var. sylvestris]	K01810//glucose-6-phosphate isomerase [EC:5.3.1.9]+ko00010//Glycolysis / Gluconeogenesis+ko00030//Pentose phosphate pathway+ko00520//Amino sugar and nucleotide sugar metabolism+ko01100//Metabolic pathways+ko00500//Starch and sucrose metabolism+ko01110//Biosynthesis of secondary metabolites+ko01200//Carbon metabolism;K01810//glucose-6-phosphate isomerase [EC:5.3.1.9]+ko00010//Glycolysis / Gluconeo…	GO:0009179//purine ribonucleoside diphosphate metabolic process;GO:0046364//monosaccharide biosynthetic process;GO:0046483//heterocycle metabolic process;GO:0032787//monocarboxylic acid metabolic process;GO:0009141//nucleoside triphosphate metabolic process;GO:0043436//oxoacid metabolic process;GO:0009135//purine nucleoside diphosphate metabolic process;GO:0006139//nucleobase-containing compound …
FRAEX38873_v2_000358080	15.28	36.36	1.32896	0.0301706	0.00414872	UP		XP_022857320.1|9.9e-131|adenylate kinase 4 [Olea europaea var. sylvestris]	K00939//adenylate kinase [EC:2.7.4.3]+ko00230//Purine metabolism+ko01100//Metabolic pathways+ko01110//Biosynthesis of secondary metabolites+ko00730//Thiamine metabolism	GO:0008144//drug binding;GO:1901265//nucleoside phosphate binding;GO:0017076//purine nucleotide binding;GO:0030554//adenyl nucleotide binding;GO:0043167//ion binding;GO:0019205//nucleobase-containing compound kinase activity;GO:0035639//purine ribonucleoside triphosphate binding;GO:0097367//carbohydrate derivative binding;GO:0036094//small molecule binding;GO:0016740//transferase activity;GO:0003…
FRAEX38873_v2_000357890	2.343	0	-6.16274	1.23109e-08	1.96964e-10	Down		XP_011082374.1|1.7e-213|premnaspirodiene oxygenase [Sesamum indicum]	K00512//steroid 17alpha-monooxygenase / 17alpha-hydroxyprogesterone deacetylase [EC:1.14.14.19 1.14.14.32]+ko01100//Metabolic pathways;K15472//premnaspirodiene oxygenase [EC:1.14.14.151]+ko00909//Sesquiterpenoid and triterpenoid biosynthesis+ko01110//Biosynthesis of secondary metabolites	GO:0044425//membrane part;GO:0031224//intrinsic component of membrane;GO:0016021//integral component of membrane;GO:0016020//membrane;GO:0097159//organic cyclic compound binding;GO:0005506//iron ion binding;GO:0046914//transition metal ion binding;GO:0020037//heme binding;GO:0043169//cation binding;GO:0016705//oxidoreductase activity, acting on paired donors, with incorporation or reduction of mo…
FRAEX38873_v2_000357770	8.12	0.146	-3.50566	0.014201	0.00160721	Down	AP2-EREBP	XP_022842116.1|2.2e-80|ethylene-responsive transcription factor ERF003-like [Olea europaea var. sylvestris]	K09286//EREBP-like factor	GO:0043231//intracellular membrane-bounded organelle;GO:0043226//organelle;GO:0005634//nucleus;GO:0043227//membrane-bounded organelle;GO:0043229//intracellular organelle;GO:0005622//intracellular;GO:0005623//cell;GO:0044424//intracellular part;GO:0044464//cell part;GO:0005488//binding;GO:0097159//organic cyclic compound binding;GO:0003677//DNA binding;GO:0003700//DNA-binding transcription factor …
FRAEX38873_v2_000357760	4.823	29.986	2.76306	1.09442e-16	4.48272e-19	UP		XP_022890525.1|2.1e-60|bZIP transcription factor 53-like [Olea europaea var. sylvestris]	K09060//plant G-box-binding factor	GO:0003700//DNA-binding transcription factor activity;GO:0140110//transcription regulator activity;
FRAEX38873_v2_000357730	11.87	4.816	-1.13666	0.0138217	0.00155479	Down		XP_022844986.1|2.3e-72|translocon-associated protein subunit beta-like [Olea europaea var. sylvestris]	K13250//translocon-associated protein subunit beta+ko04141//Protein processing in endoplasmic reticulum;K13250//translocon-associated protein subunit beta+ko04141//Protein processing in endoplasmic reticulum;K13250//translocon-associated protein subunit beta+ko04141//Protein processing in endoplasmic reticulum	GO:0016021//integral component of membrane;GO:0044425//membrane part;GO:0016020//membrane;GO:0031224//intrinsic component of membrane;
FRAEX38873_v2_000357670	0.92	0.04	-3.50487	0.0175329	0.00208166	Down		XP_022871998.1|6.2e-53|uncharacterized protein LOC111391085 [Olea europaea var. sylvestris]
FRAEX38873_v2_000357490	1.736	0.23	-2.45823	0.00540283	0.000483146	Down		XP_022847745.1|7.3e-296|cytokinin dehydrogenase 6-like [Olea europaea var. sylvestris]	K00279//cytokinin dehydrogenase [EC:1.5.99.12]+ko00908//Zeatin biosynthesis;K00279//cytokinin dehydrogenase [EC:1.5.99.12]+ko00908//Zeatin biosynthesis	GO:0046483//heterocycle metabolic process;GO:0065007//biological regulation;GO:0009690//cytokinin metabolic process;GO:1901564//organonitrogen compound metabolic process;GO:0009987//cellular process;GO:0071704//organic substance metabolic process;GO:0006807//nitrogen compound metabolic process;GO:0008152//metabolic process;GO:0044237//cellular metabolic process;GO:0010817//regulation of hormone l…
FRAEX38873_v2_000357260	0.723	8.893	3.04455	6.19996e-17	2.47133e-19	UP		AMB57286.1|2.2e-116|plastid terpene synthase [Osmanthus fragrans]	K14175//(3S,6E)-nerolidol synthase [EC:4.2.3.48]+ko00909//Sesquiterpenoid and triterpenoid biosynthesis+ko01100//Metabolic pathways;K14175//(3S,6E)-nerolidol synthase [EC:4.2.3.48]+ko00909//Sesquiterpenoid and triterpenoid biosynthesis+ko01100//Metabolic pathways;K14175//(3S,6E)-nerolidol synthase [EC:4.2.3.48]+ko00909//Sesquiterpenoid and triterpenoid biosynthesis+ko01100//Metabolic pathways;K14…	GO:0046872//metal ion binding;GO:0016838//carbon-oxygen lyase activity, acting on phosphates;GO:0010333//terpene synthase activity;GO:0016829//lyase activity;GO:0043167//ion binding;GO:0043169//cation binding;GO:0003824//catalytic activity;GO:0016835//carbon-oxygen lyase activity;GO:0000287//magnesium ion binding;GO:0005488//binding;
FRAEX38873_v2_000357230	4.26	5.57	1.11519	0.00272502	0.000211098	UP		XP_022884285.1|0.0e+00|LOW QUALITY PROTEIN: multiple RNA-binding domain-containing protein 1-like [Olea europaea var. sylvestris]	K14787//multiple RNA-binding domain-containing protein 1;K14787//multiple RNA-binding domain-containing protein 1;K14787//multiple RNA-binding domain-containing protein 1;K14787//multiple RNA-binding domain-containing protein 1;K14787//multiple RNA-binding domain-containing protein 1;K14787//multiple RNA-binding domain-containing protein 1;K14787//multiple RNA-binding domain-containing protein 1;…	GO:0097159//organic cyclic compound binding;GO:1901363//heterocyclic compound binding;GO:0005488//binding;GO:0003676//nucleic acid binding;GO:0003723//RNA binding;
FRAEX38873_v2_000357190	8.343	18.47	1.27442	0.00159808	0.000110618	UP		XP_022851154.1|2.2e-174|nuclear pore complex protein NUP35 [Olea europaea var. sylvestris]	K14313//nuclear pore complex protein Nup53+ko03013//RNA transport	GO:0050658//RNA transport;GO:0046907//intracellular transport;GO:0008104//protein localization;GO:0033036//macromolecule localization;GO:0071702//organic substance transport;GO:0015931//nucleobase-containing compound transport;GO:0051169//nuclear transport;GO:0006913//nucleocytoplasmic transport;GO:0015833//peptide transport;GO:0051028//mRNA transport;GO:0051234//establishment of localization;GO:…
FRAEX38873_v2_000357110	12.59	36.596	1.58822	0.0159699	0.00185263	UP		XP_021831708.1|3.7e-50|leucine-rich repeat extensin-like protein 3 isoform X1 [Prunus avium]	K02184//formin 2	GO:0030001//metal ion transport;GO:0006811//ion transport;GO:0006810//transport;GO:0051234//establishment of localization;GO:0051179//localization;GO:0006812//cation transport;GO:0046872//metal ion binding;GO:0043167//ion binding;GO:0043169//cation binding;GO:0005488//binding;
FRAEX38873_v2_000357100	3.03	9.9	1.78719	0.00792307	0.00077277	UP		XP_011092426.1|2.6e-267|uncharacterized protein LOC105172605 [Sesamum indicum]
FRAEX38873_v2_000357090	16.016	3.213	-1.99263	0.00559014	0.000504157	Down		XP_022881020.1|1.6e-129|gamma-interferon-inducible lysosomal thiol reductase-like isoform X1 [Olea europaea var. sylvestris]	K08059//interferon, gamma-inducible protein 30
FRAEX38873_v2_000356940	5.73	0.346	-3.38691	0.000559435	3.16957e-05	Down		XP_022852446.1|1.6e-139|deSI-like protein At4g17486 [Olea europaea var. sylvestris]	K22763//deubiquitinase DESI2 [EC:3.4.19.12];K22763//deubiquitinase DESI2 [EC:3.4.19.12]
FRAEX38873_v2_000356850	12.263	2.636	-1.85426	0.0362309	0.00527075	Down		PIN25330.1|0.0e+00|Serine/threonine protein kinase [Handroanthus impetiginosus]	K13420//LRR receptor-like serine/threonine-protein kinase FLS2 [EC:2.7.11.1]+ko04016//MAPK signaling pathway - plant+ko04626//Plant-pathogen interaction	GO:0031224//intrinsic component of membrane;GO:0016020//membrane;GO:0016021//integral component of membrane;GO:0044425//membrane part;GO:0097367//carbohydrate derivative binding;GO:0016773//phosphotransferase activity, alcohol group as acceptor;GO:1901363//heterocyclic compound binding;GO:1901265//nucleoside phosphate binding;GO:0097159//organic cyclic compound binding;GO:0016740//transferase act…
FRAEX38873_v2_000356700	0.04	0.196	2.16051	0.0323363	0.0045255	UP		XP_011078340.1|0.0e+00|ABC transporter G family member 32 [Sesamum indicum]	K05681//ATP-binding cassette, subfamily G (WHITE), member 2+ko02010//ABC transporters	GO:0031224//intrinsic component of membrane;GO:0016020//membrane;GO:0016021//integral component of membrane;GO:0044425//membrane part;GO:0035639//purine ribonucleoside triphosphate binding;GO:1901363//heterocyclic compound binding;GO:0036094//small molecule binding;GO:0003824//catalytic activity;GO:0032559//adenyl ribonucleotide binding;GO:0000166//nucleotide binding;GO:0032555//purine ribonucleo…
FRAEX38873_v2_000356620	4.153	8.36	1.13245	0.00661409	0.000616859	UP		XP_022856359.1|1.5e-48|sec-independent protein translocase protein TATA, chloroplastic-like [Olea europaea var. sylvestris]	K03116//sec-independent protein translocase protein TatA+ko03060//Protein export	GO:0046903//secretion;GO:0009987//cellular process;GO:0071702//organic substance transport;GO:0051179//localization;GO:0032940//secretion by cell;GO:0071705//nitrogen compound transport;GO:0006810//transport;GO:0033036//macromolecule localization;GO:0008104//protein localization;GO:0042886//amide transport;GO:0045184//establishment of protein localization;GO:0015031//protein transport;GO:0051234/…
FRAEX38873_v2_000356560	0	0.133	3.23135	0.0353725	0.00510503	UP		XP_022857132.1|0.0e+00|uncharacterized protein LOC111378196 [Olea europaea var. sylvestris]	K09511//DnaJ homolog subfamily B member 5;K09566//peptidyl-prolyl isomerase G (cyclophilin G) [EC:5.2.1.8];K18626//trichohyalin
FRAEX38873_v2_000356480	28.573	0.1	-6.51769	4.18614e-12	3.53285e-14	Down		XP_022856174.1|6.6e-129|BURP domain-containing protein 16-like [Olea europaea var. sylvestris]	K06699//proteasome activator subunit 4+ko03050//Proteasome;K06699//proteasome activator subunit 4+ko03050//Proteasome;K06699//proteasome activator subunit 4+ko03050//Proteasome
FRAEX38873_v2_000356470	2.87	0.073	-4.10073	9.18068e-05	3.87397e-06	Down		XP_022856174.1|1.0e-128|BURP domain-containing protein 16-like [Olea europaea var. sylvestris]	K06699//proteasome activator subunit 4+ko03050//Proteasome
FRAEX38873_v2_000356210	6.076	1.133	-2.09216	0.0107719	0.00113709	Down		XP_022875058.1|1.7e-93|uncharacterized protein LOC111393645 [Olea europaea var. sylvestris]		GO:0016020//membrane;GO:0044425//membrane part;GO:0016021//integral component of membrane;GO:0031224//intrinsic component of membrane;
FRAEX38873_v2_000356130	5.223	1.806	-1.35649	4.30663e-05	1.63021e-06	Down		PON51878.1|5.9e-113|Tyrosine-protein kinase [Parasponia andersonii]	K13430//serine/threonine-protein kinase PBS1 [EC:2.7.11.1]+ko04626//Plant-pathogen interaction	GO:0031224//intrinsic component of membrane;GO:0016020//membrane;GO:0016021//integral component of membrane;GO:0044425//membrane part;GO:0005524//ATP binding;GO:0032555//purine ribonucleotide binding;GO:0004672//protein kinase activity;GO:0003824//catalytic activity;GO:0043167//ion binding;GO:0035639//purine ribonucleoside triphosphate binding;GO:0036094//small molecule binding;GO:0005488//bindin…
FRAEX38873_v2_000356030	8.163	1.843	-1.78299	0.00705192	0.00066803	Down		XP_022858480.1|0.0e+00|serine/threonine-protein kinase STN7, chloroplastic-like [Olea europaea var. sylvestris]	K07760//cyclin-dependent kinase [EC:2.7.11.22];K13412//calcium-dependent protein kinase [EC:2.7.11.1]+ko04626//Plant-pathogen interaction;K08838//serine/threonine-protein kinase 24/25/MST4 [EC:2.7.11.1];K07760//cyclin-dependent kinase [EC:2.7.11.22]	GO:0005488//binding;GO:0097367//carbohydrate derivative binding;GO:0004672//protein kinase activity;GO:0036094//small molecule binding;GO:0016740//transferase activity;GO:1901363//heterocyclic compound binding;GO:0032559//adenyl ribonucleotide binding;GO:0032553//ribonucleotide binding;GO:0097159//organic cyclic compound binding;GO:0000166//nucleotide binding;GO:0140096//catalytic activity, actin…
FRAEX38873_v2_000356020	138.08	24.433	-2.09063	0.0233157	0.00297527	Down		XP_022867613.1|7.1e-83|probable xyloglucan endotransglucosylase/hydrolase protein 23 [Olea europaea var. sylvestris]	K14504//xyloglucan:xyloglucosyl transferase TCH4 [EC:2.4.1.207]+ko04075//Plant hormone signal transduction;K08235//xyloglucan:xyloglucosyl transferase [EC:2.4.1.207]	GO:0071840//cellular component organization or biogenesis;GO:0010411//xyloglucan metabolic process;GO:0044264//cellular polysaccharide metabolic process;GO:0071704//organic substance metabolic process;GO:0008152//metabolic process;GO:0071554//cell wall organization or biogenesis;GO:0044036//cell wall macromolecule metabolic process;GO:0044237//cellular metabolic process;GO:0009987//cellular proce…
FRAEX38873_v2_000356010	2.026	25.283	3.04162	0.0114436	0.00122625	UP		XP_022867600.1|1.0e-166|xyloglucan endotransglucosylase/hydrolase protein 22-like [Olea europaea var. sylvestris]	K14504//xyloglucan:xyloglucosyl transferase TCH4 [EC:2.4.1.207]+ko04075//Plant hormone signal transduction;K08235//xyloglucan:xyloglucosyl transferase [EC:2.4.1.207]	GO:0044036//cell wall macromolecule metabolic process;GO:0005976//polysaccharide metabolic process;GO:0016043//cellular component organization;GO:0006073//cellular glucan metabolic process;GO:0042546//cell wall biogenesis;GO:0009987//cellular process;GO:0044237//cellular metabolic process;GO:0044264//cellular polysaccharide metabolic process;GO:0005975//carbohydrate metabolic process;GO:0044262//…
FRAEX38873_v2_000355920	0.08	7.38	5.87005	2.05339e-14	1.17975e-16	UP		XP_022862419.1|6.0e-110|uncharacterized protein LOC111382628 [Olea europaea var. sylvestris]		GO:0007165//signal transduction;GO:0065007//biological regulation;GO:0050896//response to stimulus;GO:0007154//cell communication;GO:0050789//regulation of biological process;GO:0051716//cellular response to stimulus;GO:0050794//regulation of cellular process;GO:0009987//cellular process;GO:0023052//signaling;GO:0036094//small molecule binding;GO:0097367//carbohydrate derivative binding;GO:003255…
FRAEX38873_v2_000355860	1.343	0.15	-2.58677	0.0102887	0.00107449	Down		XP_021609330.1|3.0e-207|fructose-bisphosphate aldolase 1, chloroplastic-like [Manihot esculenta]	K01623//fructose-bisphosphate aldolase, class I [EC:4.1.2.13]+ko00010//Glycolysis / Gluconeogenesis+ko00030//Pentose phosphate pathway+ko01230//Biosynthesis of amino acids+ko01100//Metabolic pathways+ko00051//Fructose and mannose metabolism+ko01110//Biosynthesis of secondary metabolites+ko00710//Carbon fixation in photosynthetic organisms+ko01200//Carbon metabolism	GO:0044248//cellular catabolic process;GO:0019693//ribose phosphate metabolic process;GO:1901137//carbohydrate derivative biosynthetic process;GO:0009179//purine ribonucleoside diphosphate metabolic process;GO:0034404//nucleobase-containing small molecule biosynthetic process;GO:0072522//purine-containing compound biosynthetic process;GO:0009126//purine nucleoside monophosphate metabolic process;…
FRAEX38873_v2_000355820	0.546	6.466	3.57264	1.9268e-11	1.82738e-13	UP		XP_022852109.1|1.3e-121|putative late blight resistance protein homolog R1A-3 [Olea europaea var. sylvestris]	K13457//disease resistance protein RPM1+ko04626//Plant-pathogen interaction;K07198//5'-AMP-activated protein kinase, catalytic alpha subunit [EC:2.7.11.11]
FRAEX38873_v2_000355660	0.313	2.46	2.88177	0.000987663	6.17137e-05	UP		XP_022879693.1|2.7e-10|glutamine synthetase cytosolic isozyme 2-like [Olea europaea var. sylvestris]	K01915//glutamine synthetase [EC:6.3.1.2]+ko00250//Alanine, aspartate and glutamate metabolism+ko00910//Nitrogen metabolism+ko00220//Arginine biosynthesis+ko01230//Biosynthesis of amino acids+ko01100//Metabolic pathways+ko00630//Glyoxylate and dicarboxylate metabolism;K01915//glutamine synthetase [EC:6.3.1.2]+ko00250//Alanine, aspartate and glutamate metabolism+ko00910//Nitrogen metabolism+ko0022…	GO:0044249//cellular biosynthetic process;GO:0006807//nitrogen compound metabolic process;GO:0009058//biosynthetic process;GO:1901566//organonitrogen compound biosynthetic process;GO:0044237//cellular metabolic process;GO:0019752//carboxylic acid metabolic process;GO:0046394//carboxylic acid biosynthetic process;GO:1901607//alpha-amino acid biosynthetic process;GO:0043436//oxoacid metabolic proce…
FRAEX38873_v2_000355560	37.72	6.62	-2.31092	7.12349e-10	8.96874e-12	Down	ARR-B	XP_022892756.1|1.3e-193|two-component response regulator-like APRR2 [Olea europaea var. sylvestris]	K14491//two-component response regulator ARR-B family+ko04075//Plant hormone signal transduction;K14491//two-component response regulator ARR-B family+ko04075//Plant hormone signal transduction;K14491//two-component response regulator ARR-B family+ko04075//Plant hormone signal transduction
FRAEX38873_v2_000355460	20.12	3.486	-2.08055	0.0301706	0.00414942	Down		PIN07875.1|1.6e-70|Iron binding protein involved in Fe-S cluster formation [Handroanthus impetiginosus]	K22068//iron-sulfur cluster assembly enzyme ISCU, mitochondrial	GO:0016226//iron-sulfur cluster assembly;GO:0009987//cellular process;GO:0071840//cellular component organization or biogenesis;GO:0051186//cofactor metabolic process;GO:0044237//cellular metabolic process;GO:0016043//cellular component organization;GO:0044085//cellular component biogenesis;GO:0031163//metallo-sulfur cluster assembly;GO:0008152//metabolic process;GO:0022607//cellular component as…
FRAEX38873_v2_000355380	1.233	7.003	2.57564	3.21424e-07	6.892e-09	UP		XP_022860048.1|8.0e-179|formimidoyltransferase-cyclodeaminase-like [Olea europaea var. sylvestris]		GO:0008144//drug binding;GO:0031406//carboxylic acid binding;GO:0003824//catalytic activity;GO:0097159//organic cyclic compound binding;GO:0043177//organic acid binding;GO:0016740//transferase activity;GO:0005542//folic acid binding;GO:0072341//modified amino acid binding;GO:0043167//ion binding;GO:0033218//amide binding;GO:0019842//vitamin binding;GO:0043168//anion binding;GO:1901363//heterocycl…
FRAEX38873_v2_000355220	1.226	0.06	-3.2202	0.00770912	0.000745121	Down		XP_021609989.1|2.7e-101|cytokinin riboside 5'-monophosphate phosphoribohydrolase LOG1 [Manihot esculenta]	K22522//cytokinin riboside 5'-monophosphate phosphoribohydrolase [EC:3.2.2.-]	GO:0046483//heterocycle metabolic process;GO:0009987//cellular process;GO:0009690//cytokinin metabolic process;GO:0065008//regulation of biological quality;GO:0006725//cellular aromatic compound metabolic process;GO:0071704//organic substance metabolic process;GO:0009308//amine metabolic process;GO:0010817//regulation of hormone levels;GO:0065007//biological regulation;GO:0042445//hormone metabol…
FRAEX38873_v2_000355160	18.92	6.586	-1.35814	0.00237488	0.000179143	Down		XP_022890172.1|2.3e-85|clathrin heavy chain 1 [Olea europaea var. sylvestris]	K04646//clathrin heavy chain+ko04144//Endocytosis;K04646//clathrin heavy chain+ko04144//Endocytosis;K04646//clathrin heavy chain+ko04144//Endocytosis;K04646//clathrin heavy chain+ko04144//Endocytosis;K04646//clathrin heavy chain+ko04144//Endocytosis;K04646//clathrin heavy chain+ko04144//Endocytosis;K04646//clathrin heavy chain+ko04144//Endocytosis;K04646//clathrin heavy chain+ko04144//Endocytosis…	GO:0006886//intracellular protein transport;GO:0016192//vesicle-mediated transport;GO:0046907//intracellular transport;GO:0071702//organic substance transport;GO:0051179//localization;GO:0006810//transport;GO:0033036//macromolecule localization;GO:0065003//protein-containing complex assembly;GO:0048268//clathrin coat assembly;GO:0015031//protein transport;GO:0098657//import into cell;GO:0045184//…
FRAEX38873_v2_000355010	10.766	4.616	-1.13958	3.13695e-07	6.70041e-09	Down		PIN11149.1|3.7e-24|hypothetical protein CDL12_16256 [Handroanthus impetiginosus]		GO:0031323//regulation of cellular metabolic process;GO:2001141//regulation of RNA biosynthetic process;GO:1903506//regulation of nucleic acid-templated transcription;GO:0050789//regulation of biological process;GO:0050794//regulation of cellular process;GO:0051171//regulation of nitrogen compound metabolic process;GO:0006357//regulation of transcription by RNA polymerase II;GO:0080090//regulatio…
FRAEX38873_v2_000354940	431.566	7.24	-3.35159	0.0259967	0.00342387	Down		XP_022868860.1|3.5e-53|pathogenesis-related protein STH-21-like [Olea europaea var. sylvestris]	K05387//glutamate receptor, ionotropic, plant;K05387//glutamate receptor, ionotropic, plant
FRAEX38873_v2_000354740	11.29	2.143	-2.03702	0.00916571	0.000932016	Down		XP_022845483.1|3.5e-246|spermidine hydroxycinnamoyl transferase-like [Olea europaea var. sylvestris]	K13065//shikimate O-hydroxycinnamoyltransferase [EC:2.3.1.133]+ko01100//Metabolic pathways+ko01110//Biosynthesis of secondary metabolites+ko00940//Phenylpropanoid biosynthesis+ko00941//Flavonoid biosynthesis+ko00945//Stilbenoid, diarylheptanoid and gingerol biosynthesis;K13065//shikimate O-hydroxycinnamoyltransferase [EC:2.3.1.133]+ko01100//Metabolic pathways+ko01110//Biosynthesis of secondary me…	GO:0016746//transferase activity, transferring acyl groups;GO:0016747//transferase activity, transferring acyl groups other than amino-acyl groups;GO:0003824//catalytic activity;GO:0016740//transferase activity;
FRAEX38873_v2_000354680	10.08	1.016	-2.95886	4.55646e-06	1.29438e-07	Down		KEH43333.1|1.2e-86|transmembrane protein, putative [Medicago truncatula]	K12121//phytochrome B+ko04712//Circadian rhythm - plant;K02184//formin 2	GO:0016020//membrane;GO:0016021//integral component of membrane;GO:0044425//membrane part;GO:0031224//intrinsic component of membrane;
FRAEX38873_v2_000353790	0.69	5.18	2.96059	3.08903e-08	5.33279e-10	UP		XP_022868184.1|0.0e+00|protein NRT1/ PTR FAMILY 1.2-like [Olea europaea var. sylvestris]	K14638//solute carrier family 15 (peptide/histidine transporter), member 3/4;K14638//solute carrier family 15 (peptide/histidine transporter), member 3/4	GO:0031224//intrinsic component of membrane;GO:0016020//membrane;GO:0044425//membrane part;GO:0016021//integral component of membrane;GO:0022857//transmembrane transporter activity;GO:0005215//transporter activity;
FRAEX38873_v2_000353770	0.503	0	-3.36462	0.0287938	0.00391179	Down		XP_022863837.1|8.4e-200|MLO-like protein 13 [Olea europaea var. sylvestris]	K08472//mlo protein	GO:0009607//response to biotic stimulus;GO:0050896//response to stimulus;GO:0006952//defense response;GO:0006950//response to stress;GO:0016021//integral component of membrane;GO:0031224//intrinsic component of membrane;GO:0044425//membrane part;GO:0016020//membrane;GO:0005515//protein binding;GO:0005516//calmodulin binding;GO:0005488//binding;
FRAEX38873_v2_000353740	5.413	0.686	-2.54821	0.00198311	0.000142831	Down		XP_022848901.1|1.8e-98|disease resistance response protein 206-like [Olea europaea var. sylvestris]	K19027//zinc finger FYVE domain-containing protein 26	GO:0048046//apoplast;GO:0005576//extracellular region;
FRAEX38873_v2_000353680	18.543	4.166	-1.83772	0.0253338	0.00331776	Down		XP_011074420.1|1.3e-257|uncharacterized protein LOC105159160 [Sesamum indicum]	K22455//estrogen receptor-binding fragment-associated gene 9 protein;K22455//estrogen receptor-binding fragment-associated gene 9 protein
FRAEX38873_v2_000353600	2.7	0.226	-3.27581	3.94057e-09	5.68711e-11	Down		XP_022854010.1|3.4e-18|coiled-coil domain-containing protein 94 homolog [Olea europaea var. sylvestris]	K01867//tryptophanyl-tRNA synthetase [EC:6.1.1.2]+ko00970//Aminoacyl-tRNA biosynthesis;K01867//tryptophanyl-tRNA synthetase [EC:6.1.1.2]+ko00970//Aminoacyl-tRNA biosynthesis;K01867//tryptophanyl-tRNA synthetase [EC:6.1.1.2]+ko00970//Aminoacyl-tRNA biosynthesis
FRAEX38873_v2_000353530	1.96	0.443	-1.92762	8.57094e-05	3.57898e-06	Down		XP_011074643.1|0.0e+00|probable LRR receptor-like serine/threonine-protein kinase At4g36180 [Sesamum indicum]	K13420//LRR receptor-like serine/threonine-protein kinase FLS2 [EC:2.7.11.1]+ko04016//MAPK signaling pathway - plant+ko04626//Plant-pathogen interaction	GO:0016020//membrane;GO:0031224//intrinsic component of membrane;GO:0016021//integral component of membrane;GO:0044425//membrane part;GO:0016301//kinase activity;GO:0003824//catalytic activity;GO:0030554//adenyl nucleotide binding;GO:0005524//ATP binding;GO:0140096//catalytic activity, acting on a protein;GO:1901265//nucleoside phosphate binding;GO:0008144//drug binding;GO:0043167//ion binding;GO…
FRAEX38873_v2_000353390	29.97	55	1.0174	3.5895e-06	9.8083e-08	UP		XP_022885421.1|7.3e-206|7-dehydrocholesterol reductase-like [Olea europaea var. sylvestris]	K00213//7-dehydrocholesterol reductase [EC:1.3.1.21]+ko01100//Metabolic pathways+ko01110//Biosynthesis of secondary metabolites+ko00100//Steroid biosynthesis	GO:0016021//integral component of membrane;GO:0016020//membrane;GO:0044425//membrane part;GO:0031224//intrinsic component of membrane;GO:0047598//7-dehydrocholesterol reductase activity;GO:0016628//oxidoreductase activity, acting on the CH-CH group of donors, NAD or NADP as acceptor;GO:0016627//oxidoreductase activity, acting on the CH-CH group of donors;GO:0016491//oxidoreductase activity;GO:000…
FRAEX38873_v2_000353210	0	1.233	3.85486	0.00629486	0.000580566	UP		XP_022864534.1|9.0e-21|endoribonuclease Dicer homolog 2 isoform X1 [Olea europaea var. sylvestris]	K11592//endoribonuclease Dicer [EC:3.1.26.-]	GO:0008152//metabolic process;GO:0010629//negative regulation of gene expression;GO:0065007//biological regulation;GO:0044237//cellular metabolic process;GO:0044238//primary metabolic process;GO:0019222//regulation of metabolic process;GO:0048519//negative regulation of biological process;GO:0010605//negative regulation of macromolecule metabolic process;GO:0010467//gene expression;GO:0009892//ne…
FRAEX38873_v2_000353170	0	1.296	3.98489	0.00373975	0.00030893	UP		EYU36368.1|7.8e-22|hypothetical protein MIMGU_mgv1a017259mg [Erythranthe guttata]
FRAEX38873_v2_000353140	8.42	29.853	1.87297	0.00776618	0.000752771	UP		XP_018501704.1|1.2e-63|PREDICTED: uncharacterized protein LOC108866852, partial [Pyrus x bretschneideri]	K22020//mucin-19
FRAEX38873_v2_000353080	2.243	0.126	-3.3523	0.00461352	0.000398231	Down		XP_022895692.1|1.2e-187|uncharacterized protein LOC111409842 [Olea europaea var. sylvestris]	K17573//meiosis arrest female protein 1	GO:0065007//biological regulation;GO:0019222//regulation of metabolic process;GO:0060255//regulation of macromolecule metabolic process;GO:0010468//regulation of gene expression;GO:0050789//regulation of biological process;GO:0005623//cell;GO:0005622//intracellular;GO:0044464//cell part;GO:0005737//cytoplasm;GO:0043231//intracellular membrane-bounded organelle;GO:0044444//cytoplasmic part;GO:0044…
FRAEX38873_v2_000352950	0.676	0	-3.52693	0.0169854	0.00200499	Down		XP_022860653.1|6.5e-117|uncharacterized protein LOC111381144 [Olea europaea var. sylvestris]	K04733//interleukin-1 receptor-associated kinase 4 [EC:2.7.11.1]
FRAEX38873_v2_000352790	2.066	4.7	1.2796	4.36242e-06	1.22801e-07	UP		XP_022850282.1|1.8e-98|mediator-associated protein 2-like [Olea europaea var. sylvestris]	K11649//SWI/SNF related-matrix-associated actin-dependent regulator of chromatin subfamily C;K11649//SWI/SNF related-matrix-associated actin-dependent regulator of chromatin subfamily C;K11649//SWI/SNF related-matrix-associated actin-dependent regulator of chromatin subfamily C;K11649//SWI/SNF related-matrix-associated actin-dependent regulator of chromatin subfamily C;K11649//SWI/SNF related-mat…
FRAEX38873_v2_000352730	1.723	0.303	-2.18464	0.00191342	0.000136917	Down		XP_022885392.1|1.1e-215|putative F-box protein At3g16210 [Olea europaea var. sylvestris]
FRAEX38873_v2_000352570	5.456	1.013	-2.17956	2.27021e-05	7.91332e-07	Down		XP_022852652.1|4.8e-176|lysine histidine transporter-like 8 [Olea europaea var. sylvestris]	K14209//solute carrier family 36 (proton-coupled amino acid transporter);K15015//solute carrier family 32 (vesicular inhibitory amino acid transporter);K19476//vacuolar protein sorting-associated protein IST1+ko04144//Endocytosis	GO:0016020//membrane;GO:0016021//integral component of membrane;GO:0044425//membrane part;GO:0031224//intrinsic component of membrane;
FRAEX38873_v2_000352540	13.15	2.093	-2.19353	0.0330514	0.00466264	Down		XP_022867697.1|5.0e-162|cytochrome P450 CYP82D47-like [Olea europaea var. sylvestris]	K23136//fraxetin 5-hydroxylase [EC:1.14.14.164];K23136//fraxetin 5-hydroxylase [EC:1.14.14.164]	GO:0031224//intrinsic component of membrane;GO:0044425//membrane part;GO:0016020//membrane;GO:0016021//integral component of membrane;GO:0005506//iron ion binding;GO:0043169//cation binding;GO:0046872//metal ion binding;GO:0043167//ion binding;GO:0097159//organic cyclic compound binding;GO:0016491//oxidoreductase activity;GO:0016705//oxidoreductase activity, acting on paired donors, with incorpor…
FRAEX38873_v2_000352530	5.73	70.14	3.39458	3.69205e-05	1.36306e-06	UP		XP_022884784.1|4.7e-272|cytochrome P450 CYP82D47-like isoform X2 [Olea europaea var. sylvestris]	K23136//fraxetin 5-hydroxylase [EC:1.14.14.164]	GO:0044425//membrane part;GO:0016021//integral component of membrane;GO:0016020//membrane;GO:0031224//intrinsic component of membrane;GO:1901363//heterocyclic compound binding;GO:0004497//monooxygenase activity;GO:0046872//metal ion binding;GO:0043167//ion binding;GO:0048037//cofactor binding;GO:0005488//binding;GO:0046906//tetrapyrrole binding;GO:0003824//catalytic activity;GO:0046914//transitio…
FRAEX38873_v2_000352510	134.003	59.39	-1.01046	0.000596234	3.42232e-05	Down		XP_022850300.1|1.2e-245|ACT domain-containing protein ACR3-like isoform X2 [Olea europaea var. sylvestris]	K00688//glycogen phosphorylase [EC:2.4.1.1]+ko01100//Metabolic pathways+ko00500//Starch and sucrose metabolism+ko01110//Biosynthesis of secondary metabolites;K00688//glycogen phosphorylase [EC:2.4.1.1]+ko01100//Metabolic pathways+ko00500//Starch and sucrose metabolism+ko01110//Biosynthesis of secondary metabolites;K00688//glycogen phosphorylase [EC:2.4.1.1]+ko01100//Metabolic pathways+ko00500//St…
FRAEX38873_v2_000352450	0	4.376	3.3128	0.0337772	0.00480515	UP		XP_022880623.1|8.3e-46|protein RIK-like [Olea europaea var. sylvestris]
FRAEX38873_v2_000352410	0.28	1.356	2.26392	0.00950629	0.000972397	UP		XP_022880322.1|0.0e+00|calcium-transporting ATPase 12, plasma membrane-type-like [Olea europaea var. sylvestris]	K01537//Ca2+-transporting ATPase [EC:3.6.3.8]	GO:0044425//membrane part;GO:0016020//membrane;GO:0031224//intrinsic component of membrane;GO:0016021//integral component of membrane;GO:0042625//ATPase coupled ion transmembrane transporter activity;GO:0022853//active ion transmembrane transporter activity;GO:0015399//primary active transmembrane transporter activity;GO:0016462//pyrophosphatase activity;GO:0015405//P-P-bond-hydrolysis-driven tra…
FRAEX38873_v2_000352350	10.78	21.04	1.16895	9.0729e-05	3.81851e-06	UP		XP_022881758.1|1.9e-259|NADPH:adrenodoxin oxidoreductase, mitochondrial-like isoform X1 [Olea europaea var. sylvestris]	K18914//adrenodoxin-NADP+ reductase [EC:1.18.1.6];K18914//adrenodoxin-NADP+ reductase [EC:1.18.1.6];K18914//adrenodoxin-NADP+ reductase [EC:1.18.1.6];K18914//adrenodoxin-NADP+ reductase [EC:1.18.1.6];K18914//adrenodoxin-NADP+ reductase [EC:1.18.1.6];K18914//adrenodoxin-NADP+ reductase [EC:1.18.1.6];K18914//adrenodoxin-NADP+ reductase [EC:1.18.1.6];K18914//adrenodoxin-NADP+ reductase [EC:1.18.1.6]	GO:0044444//cytoplasmic part;GO:0043229//intracellular organelle;GO:0043226//organelle;GO:0044424//intracellular part;GO:0005622//intracellular;GO:0043231//intracellular membrane-bounded organelle;GO:0005737//cytoplasm;GO:0005739//mitochondrion;GO:0044464//cell part;GO:0043227//membrane-bounded organelle;GO:0005623//cell;GO:0016491//oxidoreductase activity;GO:0003824//catalytic activity;GO:001503…
FRAEX38873_v2_000352210	1.843	0	-4.92753	0.000110363	4.76924e-06	Down		XP_022856829.1|6.2e-163|uncharacterized protein LOC111377908 [Olea europaea var. sylvestris]
FRAEX38873_v2_000351880	3	0.546	-2.19848	0.000123138	5.42251e-06	Down	bHLH	XP_022879065.1|1.0e-201|transcription factor bHLH130-like isoform X1 [Olea europaea var. sylvestris]	K04733//interleukin-1 receptor-associated kinase 4 [EC:2.7.11.1];K16189//phytochrome-interacting factor 4+ko04075//Plant hormone signal transduction;K12126//phytochrome-interacting factor 3+ko04712//Circadian rhythm - plant+ko04075//Plant hormone signal transduction;K11253//histone H3
FRAEX38873_v2_000351870	385.873	31.843	-2.95708	0.000380856	2.01542e-05	Down		XP_022879068.1|1.5e-140|feruloyl CoA ortho-hydroxylase 1 [Olea europaea var. sylvestris]	K23145//scopoletin 8-hydroxylase [EC:1.14.11.60];K23145//scopoletin 8-hydroxylase [EC:1.14.11.60]	GO:0003824//catalytic activity;GO:0046872//metal ion binding;GO:0043169//cation binding;GO:0016491//oxidoreductase activity;GO:0005488//binding;GO:0043167//ion binding;
FRAEX38873_v2_000351680	28.58	13.126	-1.0155	9.72488e-07	2.28572e-08	Down		XP_022862149.1|0.0e+00|uncharacterized protein LOC111382410 [Olea europaea var. sylvestris]	K20892//beta-arabinofuranosyltransferase [EC:2.4.2.-];K20892//beta-arabinofuranosyltransferase [EC:2.4.2.-];K20892//beta-arabinofuranosyltransferase [EC:2.4.2.-];K20892//beta-arabinofuranosyltransferase [EC:2.4.2.-];K20892//beta-arabinofuranosyltransferase [EC:2.4.2.-];K20892//beta-arabinofuranosyltransferase [EC:2.4.2.-];K20892//beta-arabinofuranosyltransferase [EC:2.4.2.-];K20892//beta-arabinof…	GO:0071554//cell wall organization or biogenesis;GO:0071669//plant-type cell wall organization or biogenesis;GO:0009987//cellular process;GO:0046910//pectinesterase inhibitor activity;GO:0004857//enzyme inhibitor activity;GO:0003824//catalytic activity;GO:0098772//molecular function regulator;GO:0016787//hydrolase activity;GO:0030234//enzyme regulator activity;
FRAEX38873_v2_000351600	0.513	0.096	-2.10096	0.0217552	0.00272949	Down		PIN25403.1|0.0e+00|Pleiotropic drug resistance proteins (PDR1-15), ABC superfamily [Handroanthus impetiginosus]	K05681//ATP-binding cassette, subfamily G (WHITE), member 2+ko02010//ABC transporters;K05681//ATP-binding cassette, subfamily G (WHITE), member 2+ko02010//ABC transporters;K21396//ATP-binding cassette, subfamily G (WHITE), eye pigment precursor transporter;K05681//ATP-binding cassette, subfamily G (WHITE), member 2+ko02010//ABC transporters	GO:0016020//membrane;GO:0016021//integral component of membrane;GO:0005623//cell;GO:0031224//intrinsic component of membrane;GO:0044425//membrane part;GO:0003824//catalytic activity;GO:1901265//nucleoside phosphate binding;GO:0097159//organic cyclic compound binding;GO:0022804//active transmembrane transporter activity;GO:0097367//carbohydrate derivative binding;GO:0036094//small molecule binding…
FRAEX38873_v2_000351360	4.686	1.963	-1.08528	0.0254219	0.0033314	Down		XP_011097585.1|2.9e-255|uncharacterized protein LOC105176469 [Sesamum indicum]	K04733//interleukin-1 receptor-associated kinase 4 [EC:2.7.11.1];K02575//MFS transporter, NNP family, nitrate/nitrite transporter+ko00910//Nitrogen metabolism;K13783//MFS transporter, OPA family, solute carrier family 37 (glycerol-3-phosphate transporter), member 1/2;K04733//interleukin-1 receptor-associated kinase 4 [EC:2.7.11.1];K13783//MFS transporter, OPA family, solute carrier family 37 (gly…	GO:0006810//transport;GO:0051234//establishment of localization;GO:0051179//localization;GO:0055085//transmembrane transport;GO:0016020//membrane;GO:0031224//intrinsic component of membrane;GO:0044425//membrane part;GO:0016021//integral component of membrane;
FRAEX38873_v2_000351250	0.476	7.193	3.92136	4.22325e-16	1.98525e-18	UP		XP_022841633.1|1.6e-160|uncharacterized protein LOC111365374 [Olea europaea var. sylvestris]	K08726//soluble epoxide hydrolase / lipid-phosphate phosphatase [EC:3.3.2.10 3.1.3.76]+ko04146//Peroxisome+ko00590//Arachidonic acid metabolism+ko01100//Metabolic pathways;K22369//epoxide hydrolase 4 [EC:3.3.-.-]	GO:0003824//catalytic activity;
FRAEX38873_v2_000351220	4.313	0	-6.31125	2.07658e-09	2.83712e-11	Down		XP_022876033.1|3.4e-140|probable protein phosphatase 2C 49 [Olea europaea var. sylvestris]	K14803//protein phosphatase PTC2/3 [EC:3.1.3.16]	GO:0005488//binding;GO:0004722//protein serine/threonine phosphatase activity;GO:0042578//phosphoric ester hydrolase activity;GO:0140096//catalytic activity, acting on a protein;GO:0043167//ion binding;GO:0004721//phosphoprotein phosphatase activity;GO:0016791//phosphatase activity;GO:0016787//hydrolase activity;GO:0043169//cation binding;GO:0003824//catalytic activity;GO:0046872//metal ion bindi…
FRAEX38873_v2_000351180	9.916	3.846	-1.19449	1.64433e-05	5.46951e-07	Down		XP_022849050.1|5.5e-213|uncharacterized vacuolar membrane protein YML018C-like [Olea europaea var. sylvestris]	K15289//solute carrier family 35, member F5;K15289//solute carrier family 35, member F5;K15289//solute carrier family 35, member F5;K15289//solute carrier family 35, member F5;K15289//solute carrier family 35, member F5	GO:0044425//membrane part;GO:0031224//intrinsic component of membrane;GO:0016021//integral component of membrane;GO:0016020//membrane;GO:0005215//transporter activity;GO:0022857//transmembrane transporter activity;
FRAEX38873_v2_000350880	2.996	7.023	1.33944	0.00109881	6.99876e-05	UP		XP_011086380.1|2.4e-112|probable serine/threonine-protein kinase PBL3 [Sesamum indicum]	K04733//interleukin-1 receptor-associated kinase 4 [EC:2.7.11.1]	GO:0004672//protein kinase activity;GO:0016301//kinase activity;GO:0140096//catalytic activity, acting on a protein;GO:0003824//catalytic activity;GO:0008144//drug binding;GO:0097367//carbohydrate derivative binding;GO:0032553//ribonucleotide binding;GO:0005524//ATP binding;GO:0016772//transferase activity, transferring phosphorus-containing groups;GO:0097159//organic cyclic compound binding;GO:0…
FRAEX38873_v2_000350840	142.033	10.793	-3.11342	0.000768399	4.58588e-05	Down		XP_011069889.1|2.0e-191|protein DETOXIFICATION 16 [Sesamum indicum]	K03327//multidrug resistance protein, MATE family;K03327//multidrug resistance protein, MATE family	GO:0016021//integral component of membrane;GO:0016020//membrane;GO:0044425//membrane part;GO:0031224//intrinsic component of membrane;GO:0015238//drug transmembrane transporter activity;GO:0005215//transporter activity;GO:0022804//active transmembrane transporter activity;GO:0022857//transmembrane transporter activity;GO:0015291//secondary active transmembrane transporter activity;GO:0015297//ant…
FRAEX38873_v2_000350780	9.426	0.116	-4.82588	2.43071e-05	8.53959e-07	Down		XP_022849149.1|2.9e-126|uncharacterized protein LOC111371408 [Olea europaea var. sylvestris]	K10523//speckle-type POZ protein;K10523//speckle-type POZ protein;K10523//speckle-type POZ protein
FRAEX38873_v2_000350650	3.396	7.15	1.1896	0.0267172	0.00354448	UP		XP_022869815.1|4.8e-62|mitochondrial inner membrane protease atp23-like [Olea europaea var. sylvestris]	K18156//mitochondrial inner membrane protease ATP23 [EC:3.4.24.-]	GO:0043169//cation binding;GO:0008233//peptidase activity;GO:0004222//metalloendopeptidase activity;GO:0004175//endopeptidase activity;GO:0046872//metal ion binding;GO:0016787//hydrolase activity;GO:0070011//peptidase activity, acting on L-amino acid peptides;GO:0043167//ion binding;GO:0003824//catalytic activity;GO:0140096//catalytic activity, acting on a protein;GO:0008237//metallopeptidase act…
FRAEX38873_v2_000350630	0.533	2.53	2.39515	0.00073593	4.36375e-05	UP		XP_022883989.1|9.7e-151|glycerol-3-phosphate dehydrogenase [NAD(+)]-like [Olea europaea var. sylvestris]	K00006//glycerol-3-phosphate dehydrogenase (NAD+) [EC:1.1.1.8]+ko01110//Biosynthesis of secondary metabolites+ko00564//Glycerophospholipid metabolism;K00006//glycerol-3-phosphate dehydrogenase (NAD+) [EC:1.1.1.8]+ko01110//Biosynthesis of secondary metabolites+ko00564//Glycerophospholipid metabolism	GO:0006793//phosphorus metabolic process;GO:0046434//organophosphate catabolic process;GO:0019637//organophosphate metabolic process;GO:1901135//carbohydrate derivative metabolic process;GO:0008152//metabolic process;GO:1901136//carbohydrate derivative catabolic process;GO:0006796//phosphate-containing compound metabolic process;GO:0052646//alditol phosphate metabolic process;GO:0046168//glycerol…
FRAEX38873_v2_000350570	55.47	242.966	2.14505	0.000712447	4.20304e-05	UP		XP_022865027.1|5.2e-143|GDSL esterase/lipase At5g14450-like [Olea europaea var. sylvestris]	K01206//alpha-L-fucosidase [EC:3.2.1.51]+ko00511//Other glycan degradation;K01206//alpha-L-fucosidase [EC:3.2.1.51]+ko00511//Other glycan degradation	GO:0016788//hydrolase activity, acting on ester bonds;GO:0003824//catalytic activity;GO:0016787//hydrolase activity;
FRAEX38873_v2_000350420	0.46	3.453	2.78089	1.80497e-06	4.5383e-08	UP		XP_011099592.1|4.0e-87|DNA-directed RNA polymerase III subunit RPC5 [Sesamum indicum]	K14721//DNA-directed RNA polymerase III subunit RPC5+ko03020//RNA polymerase;K14721//DNA-directed RNA polymerase III subunit RPC5+ko03020//RNA polymerase;K14721//DNA-directed RNA polymerase III subunit RPC5+ko03020//RNA polymerase;K14721//DNA-directed RNA polymerase III subunit RPC5+ko03020//RNA polymerase	GO:0010467//gene expression;GO:0006807//nitrogen compound metabolic process;GO:0046483//heterocycle metabolic process;GO:1901576//organic substance biosynthetic process;GO:0009987//cellular process;GO:0044238//primary metabolic process;GO:0044249//cellular biosynthetic process;GO:0034641//cellular nitrogen compound metabolic process;GO:0032774//RNA biosynthetic process;GO:0018130//heterocycle bio…
FRAEX38873_v2_000350240	0	1.156	4.36894	0.00125506	8.25618e-05	UP		XP_022896227.1|1.4e-139|protein DMR6-LIKE OXYGENASE 1-like [Olea europaea var. sylvestris]	K06892//feruloyl-CoA ortho-hydroxylase [EC:1.14.11.-]+ko01110//Biosynthesis of secondary metabolites+ko00940//Phenylpropanoid biosynthesis;K05278//flavonol synthase [EC:1.14.20.6]+ko01100//Metabolic pathways+ko01110//Biosynthesis of secondary metabolites+ko00941//Flavonoid biosynthesis	GO:0016491//oxidoreductase activity;GO:0043169//cation binding;GO:0051213//dioxygenase activity;GO:0045486//naringenin 3-dioxygenase activity;GO:0016706//oxidoreductase activity, acting on paired donors, with incorporation or reduction of molecular oxygen, 2-oxoglutarate as one donor, and incorporation of one atom each of oxygen into both donors;GO:0043167//ion binding;GO:0046872//metal ion bindi…
FRAEX38873_v2_000349950	3.06	1.276	-1.1564	0.0446831	0.00691307	Down		XP_022849090.1|2.7e-44|glycine-rich RNA-binding protein 4, mitochondrial [Olea europaea var. sylvestris]	K13195//cold-inducible RNA-binding protein;K13195//cold-inducible RNA-binding protein	GO:0005488//binding;GO:0003676//nucleic acid binding;GO:1901363//heterocyclic compound binding;GO:0097159//organic cyclic compound binding;GO:0003723//RNA binding;
FRAEX38873_v2_000349940	1.633	3.5	1.21188	0.000727786	4.30745e-05	UP		XP_022845141.1|0.0e+00|anaphase-promoting complex subunit 8 isoform X1 [Olea europaea var. sylvestris]	K03355//anaphase-promoting complex subunit 8+ko04120//Ubiquitin mediated proteolysis;K03355//anaphase-promoting complex subunit 8+ko04120//Ubiquitin mediated proteolysis;K03355//anaphase-promoting complex subunit 8+ko04120//Ubiquitin mediated proteolysis	GO:0010965//regulation of mitotic sister chromatid separation;GO:0051783//regulation of nuclear division;GO:0007088//regulation of mitotic nuclear division;GO:0065007//biological regulation;GO:0007346//regulation of mitotic cell cycle;GO:1901990//regulation of mitotic cell cycle phase transition;GO:1902099//regulation of metaphase/anaphase transition of cell cycle;GO:0051983//regulation of chromo…
FRAEX38873_v2_000349790	2.143	5.356	1.58639	0.000999274	6.26315e-05	UP		PIN00910.1|1.9e-132|CDK9 kinase-activating protein cyclin T [Handroanthus impetiginosus]	K15188//cyclin T;K15188//cyclin T	GO:0016772//transferase activity, transferring phosphorus-containing groups;GO:0016740//transferase activity;GO:0003824//catalytic activity;GO:0016301//kinase activity;
FRAEX38873_v2_000349730	24.13	203.72	2.9602	0.000256356	1.2685e-05	UP		KEH17348.1|2.5e-66|hypothetical protein MTR_0021s0160 [Medicago truncatula]	K22020//mucin-19
FRAEX38873_v2_000349690	0	0.693	4.48472	0.000519423	2.90433e-05	UP		XP_022850116.1|3.9e-24|uncharacterized protein LOC111372152 [Olea europaea var. sylvestris]
FRAEX38873_v2_000349590	13.22	2.32	-2.30563	6.90405e-09	1.05524e-10	Down		XP_011071393.1|4.5e-77|outer envelope pore protein 16-2, chloroplastic-like [Sesamum indicum]	K17795//mitochondrial import inner membrane translocase subunit TIM17
FRAEX38873_v2_000349540	0.856	0.026	-3.28977	0.0181526	0.00218318	Down	C2H2	XP_022898209.1|2.1e-244|protein indeterminate-domain 12-like isoform X2 [Olea europaea var. sylvestris]	K12309//beta-galactosidase [EC:3.2.1.23]+ko00600//Sphingolipid metabolism+ko00604//Glycosphingolipid biosynthesis - ganglio series+ko00531//Glycosaminoglycan degradation+ko00511//Other glycan degradation+ko01100//Metabolic pathways+ko00052//Galactose metabolism;K22410//PR domain zinc finger protein 16;K12309//beta-galactosidase [EC:3.2.1.23]+ko00600//Sphingolipid metabolism+ko00604//Glycosphingol…
FRAEX38873_v2_000349270	3.773	0.143	-3.56969	0.00207281	0.000150984	Down		XP_022875430.1|1.8e-198|VAN3-binding protein-like [Olea europaea var. sylvestris]
FRAEX38873_v2_000349260	40.813	82.893	1.15924	0.0147028	0.00168057	UP		XP_022880665.1|3.1e-79|RING-H2 finger protein ATL67-like [Olea europaea var. sylvestris]	K11982//E3 ubiquitin-protein ligase RNF115/126 [EC:2.3.2.27];K22378//E3 ubiquitin-protein ligase RNF181 [EC:2.3.2.27]
FRAEX38873_v2_000349220	7.396	23.16	1.73004	0.000162757	7.41371e-06	UP		XP_022851712.1|1.6e-90|auxin-induced protein 22D-like [Olea europaea var. sylvestris]	K14484//auxin-responsive protein IAA+ko04075//Plant hormone signal transduction
FRAEX38873_v2_000349000	236.416	86.543	-1.26861	0.0065534	0.000609816	Down		XP_022894017.1|1.0e-288|inositol-3-phosphate synthase [Olea europaea var. sylvestris]	K01858//myo-inositol-1-phosphate synthase [EC:5.5.1.4]+ko01100//Metabolic pathways+ko00562//Inositol phosphate metabolism	GO:0071704//organic substance metabolic process;GO:1901576//organic substance biosynthetic process;GO:0046165//alcohol biosynthetic process;GO:0090407//organophosphate biosynthetic process;GO:0046173//polyol biosynthetic process;GO:0009058//biosynthetic process;GO:0006066//alcohol metabolic process;GO:0044237//cellular metabolic process;GO:0005975//carbohydrate metabolic process;GO:0006021//inosi…
FRAEX38873_v2_000348710	0	1.52	5.54309	2.19475e-06	5.62912e-08	UP		XP_022869261.1|8.4e-255|uncharacterized protein LOC111388708 isoform X2 [Olea europaea var. sylvestris]	K18696//glycerophosphodiester phosphodiesterase [EC:3.1.4.46]+ko00564//Glycerophospholipid metabolism	GO:0016020//membrane;GO:0016021//integral component of membrane;GO:0031224//intrinsic component of membrane;GO:0044425//membrane part;
FRAEX38873_v2_000348700	0.45	6.77	3.68458	2.33763e-13	1.63866e-15	UP		XP_022870607.1|2.4e-85|DNA-directed RNA polymerase III subunit RPC5-like [Olea europaea var. sylvestris]	K14721//DNA-directed RNA polymerase III subunit RPC5+ko03020//RNA polymerase;K14721//DNA-directed RNA polymerase III subunit RPC5+ko03020//RNA polymerase;K14721//DNA-directed RNA polymerase III subunit RPC5+ko03020//RNA polymerase;K14721//DNA-directed RNA polymerase III subunit RPC5+ko03020//RNA polymerase;K14721//DNA-directed RNA polymerase III subunit RPC5+ko03020//RNA polymerase;K14721//DNA-di…	GO:0006725//cellular aromatic compound metabolic process;GO:0097659//nucleic acid-templated transcription;GO:0032774//RNA biosynthetic process;GO:0010467//gene expression;GO:0044249//cellular biosynthetic process;GO:0034654//nucleobase-containing compound biosynthetic process;GO:0034641//cellular nitrogen compound metabolic process;GO:0006139//nucleobase-containing compound metabolic process;GO:1…
FRAEX38873_v2_000348680	0.206	0	-3.14523	0.0433105	0.00664832	Down		XP_009613983.1|1.6e-191|PREDICTED: leucine-rich repeat extensin-like protein 3 [Nicotiana tomentosiformis]	K13420//LRR receptor-like serine/threonine-protein kinase FLS2 [EC:2.7.11.1]+ko04016//MAPK signaling pathway - plant+ko04626//Plant-pathogen interaction	GO:0044425//membrane part;GO:0016021//integral component of membrane;GO:0016020//membrane;GO:0031224//intrinsic component of membrane;
FRAEX38873_v2_000348660	1.62	4.796	1.61547	0.0476529	0.0075651	UP		XP_022888255.1|9.4e-63|uncharacterized protein LOC111403856 [Olea europaea var. sylvestris]
FRAEX38873_v2_000348620	0.61	0	-3.70112	0.0133296	0.00148348	Down		XP_022888252.1|0.0e+00|FT-interacting protein 1-like isoform X2 [Olea europaea var. sylvestris]	K00549//5-methyltetrahydropteroyltriglutamate--homocysteine methyltransferase [EC:2.1.1.14]+ko01230//Biosynthesis of amino acids+ko00450//Selenocompound metabolism+ko01100//Metabolic pathways+ko01110//Biosynthesis of secondary metabolites+ko00270//Cysteine and methionine metabolism;K04733//interleukin-1 receptor-associated kinase 4 [EC:2.7.11.1];K00549//5-methyltetrahydropteroyltriglutamate--homo…	GO:0044425//membrane part;GO:0016020//membrane;GO:0031224//intrinsic component of membrane;GO:0016021//integral component of membrane;
FRAEX38873_v2_000348580	1.55	9.676	2.70062	2.89712e-09	4.08561e-11	UP		XP_011083412.1|2.1e-12|mechanosensitive ion channel protein 8 [Sesamum indicum]	K22048//mechanosensitive ion channel protein 4/5/6/7/8/9/10	GO:0051179//localization;GO:0006810//transport;GO:0051234//establishment of localization;GO:0055085//transmembrane transport;GO:0071944//cell periphery;GO:0044425//membrane part;GO:0005886//plasma membrane;GO:0044464//cell part;GO:0016020//membrane;GO:0005623//cell;GO:0031224//intrinsic component of membrane;GO:0016021//integral component of membrane;
FRAEX38873_v2_000348560	2.126	0	-5.39699	2.9958e-06	7.9966e-08	Down			K03124//transcription initiation factor TFIIB+ko03022//Basal transcription factors
FRAEX38873_v2_000348530	0	1.023	3.50157	0.0175861	0.00208931	UP		KZV40112.1|1.6e-11|hypothetical protein F511_41078 [Dorcoceras hygrometricum]		GO:0016021//integral component of membrane;GO:0016020//membrane;GO:0031224//intrinsic component of membrane;GO:0044425//membrane part;
FRAEX38873_v2_000348430	31.796	3.856	-2.41594	0.0288007	0.00391351	Down		XP_022897200.1|0.0e+00|leucine-rich repeat receptor-like serine/threonine-protein kinase BAM1 [Olea europaea var. sylvestris]	K00924//kinase [EC:2.7.1.-]	GO:0016021//integral component of membrane;GO:0016020//membrane;GO:0031224//intrinsic component of membrane;GO:0044425//membrane part;GO:0097159//organic cyclic compound binding;GO:0043168//anion binding;GO:0035639//purine ribonucleoside triphosphate binding;GO:0016773//phosphotransferase activity, alcohol group as acceptor;GO:0003824//catalytic activity;GO:0043167//ion binding;GO:0032553//ribonu…
FRAEX38873_v2_000348400	2.64	0.25	-3.07733	4.55358e-05	1.73997e-06	Down		XP_022883014.1|0.0e+00|ABC transporter G family member 22-like isoform X1 [Olea europaea var. sylvestris]	K05681//ATP-binding cassette, subfamily G (WHITE), member 2+ko02010//ABC transporters;K05681//ATP-binding cassette, subfamily G (WHITE), member 2+ko02010//ABC transporters;K05681//ATP-binding cassette, subfamily G (WHITE), member 2+ko02010//ABC transporters;K05681//ATP-binding cassette, subfamily G (WHITE), member 2+ko02010//ABC transporters;K05681//ATP-binding cassette, subfamily G (WHITE), memb…	GO:0031224//intrinsic component of membrane;GO:0016021//integral component of membrane;GO:0016020//membrane;GO:0044425//membrane part;GO:0008144//drug binding;GO:1901265//nucleoside phosphate binding;GO:0043167//ion binding;GO:0097367//carbohydrate derivative binding;GO:0016818//hydrolase activity, acting on acid anhydrides, in phosphorus-containing anhydrides;GO:0030554//adenyl nucleotide bindin…
FRAEX38873_v2_000348360	5.896	0.896	-2.3789	0.000474079	2.60908e-05	Down		XP_022849225.1|8.0e-193|putative F-box protein At1g49610 isoform X1 [Olea europaea var. sylvestris]	K01322//prolyl oligopeptidase [EC:3.4.21.26];K06911//uncharacterized protein;K04733//interleukin-1 receptor-associated kinase 4 [EC:2.7.11.1];K01322//prolyl oligopeptidase [EC:3.4.21.26];K06911//uncharacterized protein;K04733//interleukin-1 receptor-associated kinase 4 [EC:2.7.11.1]
FRAEX38873_v2_000348290	0.04	1.8	4.4562	4.8738e-05	1.8784e-06	UP		XP_022877389.1|4.8e-23|interactor of constitutive active ROPs 4 [Olea europaea var. sylvestris]
FRAEX38873_v2_000348150	3.403	0.63	-2.22426	5.50914e-07	1.24337e-08	Down		XP_022871998.1|0.0e+00|uncharacterized protein LOC111391085 [Olea europaea var. sylvestris]
FRAEX38873_v2_000348090	2.486	0.273	-2.69502	0.00317098	0.000252793	Down		XP_022879855.1|4.7e-253|uncharacterized protein LOC111397256 [Olea europaea var. sylvestris]		GO:0016020//membrane;GO:0031224//intrinsic component of membrane;GO:0044425//membrane part;GO:0016021//integral component of membrane;
FRAEX38873_v2_000347930	3.586	0.916	-1.72257	0.04658	0.00731922	Down		XP_011091464.1|1.1e-62|CASP-like protein PIMP1 [Sesamum indicum]		GO:0031224//intrinsic component of membrane;GO:0016020//membrane;GO:0016021//integral component of membrane;GO:0005623//cell;GO:0044464//cell part;GO:0044425//membrane part;GO:0071944//cell periphery;GO:0005886//plasma membrane;
FRAEX38873_v2_000347920	10.87	22.203	1.14813	0.0276992	0.00372424	UP		XP_022884315.1|8.0e-95|uncharacterized protein LOC111401018 [Olea europaea var. sylvestris]		GO:0031224//intrinsic component of membrane;GO:0044425//membrane part;GO:0016021//integral component of membrane;GO:0016020//membrane;
FRAEX38873_v2_000347890	15.596	6.66	-1.04213	0.0314129	0.00436604	Down		XP_022888166.1|4.9e-279|probable LRR receptor-like serine/threonine-protein kinase At2g24230 [Olea europaea var. sylvestris]	K13415//protein brassinosteroid insensitive 1 [EC:2.7.10.1 2.7.11.1]+ko04075//Plant hormone signal transduction	GO:0044425//membrane part;GO:0016021//integral component of membrane;GO:0031224//intrinsic component of membrane;GO:0016020//membrane;GO:0005488//binding;GO:0017076//purine nucleotide binding;GO:0004672//protein kinase activity;GO:1901265//nucleoside phosphate binding;GO:0097159//organic cyclic compound binding;GO:0035639//purine ribonucleoside triphosphate binding;GO:0032555//purine ribonucleoti…
FRAEX38873_v2_000347810	22.916	10.6	-1.19307	0.00214634	0.000157832	Down		XP_022894710.1|1.4e-239|nucleolar GTP-binding protein 1 [Olea europaea var. sylvestris]	K06943//nucleolar GTP-binding protein+ko03008//Ribosome biogenesis in eukaryotes;K06943//nucleolar GTP-binding protein+ko03008//Ribosome biogenesis in eukaryotes;K06943//nucleolar GTP-binding protein+ko03008//Ribosome biogenesis in eukaryotes;K06943//nucleolar GTP-binding protein+ko03008//Ribosome biogenesis in eukaryotes;K06943//nucleolar GTP-binding protein+ko03008//Ribosome biogenesis in eukar…	GO:0005488//binding;GO:0032553//ribonucleotide binding;GO:0032549//ribonucleoside binding;GO:1901363//heterocyclic compound binding;GO:0017076//purine nucleotide binding;GO:0032550//purine ribonucleoside binding;GO:0043168//anion binding;GO:0000166//nucleotide binding;GO:0032555//purine ribonucleotide binding;GO:0043167//ion binding;GO:0032561//guanyl ribonucleotide binding;GO:1901265//nucleoside…
FRAEX38873_v2_000347790	11.74	2.256	-2.07919	0.0114433	0.0012259	Down		XP_022842888.1|9.2e-105|uncharacterized protein LOC111366359 [Olea europaea var. sylvestris]
FRAEX38873_v2_000347750	11.103	1.376	-2.47356	0.0128893	0.0014251	Down		XP_022867656.1|6.8e-226|uncharacterized protein LOC111387333 [Olea europaea var. sylvestris]	K01187//alpha-glucosidase [EC:3.2.1.20]+ko01100//Metabolic pathways+ko00052//Galactose metabolism+ko00500//Starch and sucrose metabolism
FRAEX38873_v2_000347720	0.18	0.926	2.17489	0.0472834	0.00748694	UP		XP_007041211.1|1.3e-20|PREDICTED: uncharacterized protein LOC18607136 [Theobroma cacao]	K02925//large subunit ribosomal protein L3e+ko03010//Ribosome
FRAEX38873_v2_000347610	0.866	22.003	3.61176	0.00480065	0.000417419	UP		XP_022855931.1|8.0e-68|14 kDa proline-rich protein DC2.15-like [Olea europaea var. sylvestris]	K11855//ubiquitin carboxyl-terminal hydrolase 36/42 [EC:3.4.19.12]
FRAEX38873_v2_000347560	0	0.386	3.41322	0.0232177	0.00295702	UP		XP_022874809.1|5.8e-160|aquaporin PIP2-2-like [Olea europaea var. sylvestris]	K09872//aquaporin PIP	GO:0044425//membrane part;GO:0031224//intrinsic component of membrane;GO:0016021//integral component of membrane;GO:0016020//membrane;GO:0015267//channel activity;GO:0022857//transmembrane transporter activity;GO:0022803//passive transmembrane transporter activity;GO:0005215//transporter activity;
FRAEX38873_v2_000347340	4.056	0.556	-2.49901	0.00130362	8.633e-05	Down		XP_022861733.1|5.4e-172|uncharacterized protein LOC111382095 [Olea europaea var. sylvestris]	K18801//glucuronoxylan 4-O-methyltransferase [EC:2.1.1.112]
FRAEX38873_v2_000347330	21.396	45.41	1.20248	0.00355069	0.000288823	UP		XP_022870032.1|1.5e-205|mevalonate kinase-like [Olea europaea var. sylvestris]	K00869//mevalonate kinase [EC:2.7.1.36]+ko04146//Peroxisome+ko00900//Terpenoid backbone biosynthesis+ko01100//Metabolic pathways+ko01110//Biosynthesis of secondary metabolites	GO:0009058//biosynthetic process;GO:0044255//cellular lipid metabolic process;GO:0009987//cellular process;GO:0019637//organophosphate metabolic process;GO:0006720//isoprenoid metabolic process;GO:0006139//nucleobase-containing compound metabolic process;GO:0044249//cellular biosynthetic process;GO:0008654//phospholipid biosynthetic process;GO:1901617//organic hydroxy compound biosynthetic proces…
FRAEX38873_v2_000347320	1.766	0.05	-3.98572	0.00176727	0.000124419	Down		XP_022870042.1|5.2e-149|putative F-box protein PP2-B12 [Olea europaea var. sylvestris]	K03188//urease accessory protein;K04733//interleukin-1 receptor-associated kinase 4 [EC:2.7.11.1]
FRAEX38873_v2_000347280	4.453	8.533	1.05994	0.0299835	0.00411806	UP		XP_022862037.1|4.5e-166|peroxisomal adenine nucleotide carrier 1 [Olea europaea var. sylvestris]	K13354//solute carrier family 25 (peroxisomal adenine nucleotide transporter), member 17+ko04146//Peroxisome	GO:0031224//intrinsic component of membrane;GO:0016020//membrane;GO:0016021//integral component of membrane;GO:0044425//membrane part;GO:0005215//transporter activity;GO:0022857//transmembrane transporter activity;
FRAEX38873_v2_000347020	0.046	19.596	7.17219	2.59405e-16	1.15523e-18	UP		XP_022865588.1|5.4e-54|uncharacterized protein LOC111385433 [Olea europaea var. sylvestris]	K07466//replication factor A1+ko03420//Nucleotide excision repair+ko03030//DNA replication+ko03440//Homologous recombination+ko03430//Mismatch repair;K07466//replication factor A1+ko03420//Nucleotide excision repair+ko03030//DNA replication+ko03440//Homologous recombination+ko03430//Mismatch repair
FRAEX38873_v2_000346990	39.073	12.476	-1.40454	0.0489568	0.0078165	Down		XP_022842350.1|4.3e-140|tetraspanin-8-like [Olea europaea var. sylvestris]	K17356//tetraspanin-13/31;K17345//tetraspanin-5;K01184//polygalacturonase [EC:3.2.1.15]+ko00040//Pentose and glucuronate interconversions+ko01100//Metabolic pathways
FRAEX38873_v2_000346870	1.62	0.09	-2.9342	0.0304507	0.00419632	Down		XP_022853064.1|6.4e-90|uncharacterized protein LOC111374600 [Olea europaea var. sylvestris]
FRAEX38873_v2_000346780	1.09	0.16	-2.61151	0.000725792	4.29167e-05	Down		ONI06697.1|3.9e-102|hypothetical protein PRUPE_5G075100 [Prunus persica]	K00648//3-oxoacyl-[acyl-carrier-protein] synthase III [EC:2.3.1.180]+ko01100//Metabolic pathways+ko00061//Fatty acid biosynthesis+ko01212//Fatty acid metabolism;K00648//3-oxoacyl-[acyl-carrier-protein] synthase III [EC:2.3.1.180]+ko01100//Metabolic pathways+ko00061//Fatty acid biosynthesis+ko01212//Fatty acid metabolism;K00648//3-oxoacyl-[acyl-carrier-protein] synthase III [EC:2.3.1.180]+ko01100/…	GO:0044281//small molecule metabolic process;GO:0046394//carboxylic acid biosynthetic process;GO:0016053//organic acid biosynthetic process;GO:0072330//monocarboxylic acid biosynthetic process;GO:0006629//lipid metabolic process;GO:0044255//cellular lipid metabolic process;GO:1901576//organic substance biosynthetic process;GO:0043436//oxoacid metabolic process;GO:0032787//monocarboxylic acid meta…
FRAEX38873_v2_000346750	3.18	0.43	-2.38699	0.0204661	0.00252387	Down	AP2-EREBP	XP_027072685.1|3.4e-145|AP2-like ethylene-responsive transcription factor AIL5 [Coffea arabica]	K09285//AP2-like factor, ANT lineage;K09285//AP2-like factor, ANT lineage	GO:0044464//cell part;GO:0043229//intracellular organelle;GO:0043231//intracellular membrane-bounded organelle;GO:0044424//intracellular part;GO:0043227//membrane-bounded organelle;GO:0005622//intracellular;GO:0043226//organelle;GO:0005634//nucleus;GO:0005623//cell;GO:0003676//nucleic acid binding;GO:0003677//DNA binding;GO:0003700//DNA-binding transcription factor activity;GO:0005488//binding;GO…
FRAEX38873_v2_000346660	3.16	0	-4.88432	0.00012295	5.40783e-06	Down		XP_022894185.1|3.4e-25|protein HEAT INTOLERANT 4-like [Olea europaea var. sylvestris]
FRAEX38873_v2_000346510	2.553	0	-3.91446	0.00513978	0.000453971	Down		PSR98012.1|1.5e-14|hypothetical protein CEY00_Acc24600 [Actinidia chinensis var. chinensis]
FRAEX38873_v2_000346490	52.996	116.22	1.22891	0.0309877	0.00428479	UP		XP_022845005.1|1.8e-67|calcium-dependent protein kinase 30-like isoform X2 [Olea europaea var. sylvestris]	K13412//calcium-dependent protein kinase [EC:2.7.11.1]+ko04626//Plant-pathogen interaction
FRAEX38873_v2_000346420	7.31	14.39	1.17257	0.0199324	0.00244326	UP		XP_022851854.1|1.4e-262|probable protein phosphatase 2C 50, partial [Olea europaea var. sylvestris]	K14497//protein phosphatase 2C [EC:3.1.3.16]+ko04016//MAPK signaling pathway - plant+ko04075//Plant hormone signal transduction;K14497//protein phosphatase 2C [EC:3.1.3.16]+ko04016//MAPK signaling pathway - plant+ko04075//Plant hormone signal transduction;K14497//protein phosphatase 2C [EC:3.1.3.16]+ko04016//MAPK signaling pathway - plant+ko04075//Plant hormone signal transduction;K14497//protein…	GO:0016791//phosphatase activity;GO:0043167//ion binding;GO:0042578//phosphoric ester hydrolase activity;GO:0016788//hydrolase activity, acting on ester bonds;GO:0016787//hydrolase activity;GO:0003824//catalytic activity;GO:0004721//phosphoprotein phosphatase activity;GO:0046872//metal ion binding;GO:0140096//catalytic activity, acting on a protein;GO:0005488//binding;GO:0004722//protein serine/t…
FRAEX38873_v2_000346330	21.146	69.16	1.80288	4.06443e-06	1.13742e-07	UP		XP_022872696.1|1.0e-131|phosphoenolpyruvate carboxykinase (ATP)-like isoform X1 [Olea europaea var. sylvestris]	K01610//phosphoenolpyruvate carboxykinase (ATP) [EC:4.1.1.49]+ko00010//Glycolysis / Gluconeogenesis+ko00020//Citrate cycle (TCA cycle)+ko01100//Metabolic pathways+ko01110//Biosynthesis of secondary metabolites+ko00710//Carbon fixation in photosynthetic organisms+ko00620//Pyruvate metabolism+ko01200//Carbon metabolism	GO:0005975//carbohydrate metabolic process;GO:0009058//biosynthetic process;GO:0008152//metabolic process;GO:0044283//small molecule biosynthetic process;GO:0044281//small molecule metabolic process;GO:0016051//carbohydrate biosynthetic process;GO:0006006//glucose metabolic process;GO:1901576//organic substance biosynthetic process;GO:0019318//hexose metabolic process;GO:0019319//hexose biosynthe…
FRAEX38873_v2_000346250	8.726	3.37	-1.19289	0.00150792	0.000103134	Down		XP_022848234.1|7.2e-227|uncharacterized membrane protein At1g16860-like [Olea europaea var. sylvestris]		GO:0031224//intrinsic component of membrane;GO:0016020//membrane;GO:0044425//membrane part;GO:0016021//integral component of membrane;
FRAEX38873_v2_000346170	0.106	1.14	3.1126	0.000249387	1.2299e-05	UP		XP_022871492.1|3.5e-82|zinc finger MYM-type protein 1-like [Olea europaea var. sylvestris]	K12524//bifunctional aspartokinase / homoserine dehydrogenase 1 [EC:2.7.2.4 1.1.1.3]+ko00300//Lysine biosynthesis+ko01230//Biosynthesis of amino acids+ko01100//Metabolic pathways+ko01110//Biosynthesis of secondary metabolites+ko00261//Monobactam biosynthesis+ko00260//Glycine, serine and threonine metabolism+ko00270//Cysteine and methionine metabolism;K13754//solute carrier family 24 (sodium/potas…
FRAEX38873_v2_000345960	2.11	0.936	-1.0068	0.0209222	0.0025968	Down		XP_022862998.1|0.0e+00|uncharacterized protein LOC111383154 isoform X1 [Olea europaea var. sylvestris]
FRAEX38873_v2_000345930	10.263	2.86	-1.44397	0.000987172	6.16546e-05	Down		XP_022863404.1|5.5e-42|RNA-directed DNA methylation 4 [Olea europaea var. sylvestris]	K16196//eukaryotic translation initiation factor 2-alpha kinase 4 [EC:2.7.11.1]+ko04141//Protein processing in endoplasmic reticulum;K15777//4,5-DOPA dioxygenase extradiol [EC:1.13.11.-]+ko00965//Betalain biosynthesis;K08770//ubiquitin C;K11547//kinetochore protein NDC80	GO:0008152//metabolic process;GO:0044260//cellular macromolecule metabolic process;GO:0044237//cellular metabolic process;GO:1901360//organic cyclic compound metabolic process;GO:0034641//cellular nitrogen compound metabolic process;GO:0046483//heterocycle metabolic process;GO:0006139//nucleobase-containing compound metabolic process;GO:0043170//macromolecule metabolic process;GO:0090304//nucleic…
FRAEX38873_v2_000345880	43.206	105.813	1.39052	0.00135896	9.0891e-05	UP		XP_022877985.1|8.9e-251|5'-adenylylsulfate reductase 3, chloroplastic-like isoform X2 [Olea europaea var. sylvestris]	K05907//adenylyl-sulfate reductase (glutathione) [EC:1.8.4.9]+ko00920//Sulfur metabolism;K05907//adenylyl-sulfate reductase (glutathione) [EC:1.8.4.9]+ko00920//Sulfur metabolism	GO:0044281//small molecule metabolic process;GO:0009070//serine family amino acid biosynthetic process;GO:0043436//oxoacid metabolic process;GO:0006520//cellular amino acid metabolic process;GO:0000097//sulfur amino acid biosynthetic process;GO:0046394//carboxylic acid biosynthetic process;GO:0006807//nitrogen compound metabolic process;GO:0050794//regulation of cellular process;GO:0065008//regul…
FRAEX38873_v2_000345830	0	2.11	5.08503	2.40118e-05	8.42926e-07	UP		XP_022845434.1|5.5e-87|exopolygalacturonase-like [Olea europaea var. sylvestris]	K01213//galacturan 1,4-alpha-galacturonidase [EC:3.2.1.67]+ko00040//Pentose and glucuronate interconversions+ko01100//Metabolic pathways	GO:0071840//cellular component organization or biogenesis;GO:0045229//external encapsulating structure organization;GO:0071554//cell wall organization or biogenesis;GO:0071704//organic substance metabolic process;GO:0009987//cellular process;GO:0016043//cellular component organization;GO:0008152//metabolic process;GO:0071555//cell wall organization;GO:0044238//primary metabolic process;GO:0005975…
FRAEX38873_v2_000345700	3.16	5.593	1.04335	7.16855e-05	2.91456e-06	UP		XP_011082112.1|7.2e-247|DDB1- and CUL4-associated factor homolog 1 [Sesamum indicum]	K11789//HIV-1 Vpr-binding protein [EC:2.7.11.1];K11789//HIV-1 Vpr-binding protein [EC:2.7.11.1];K11789//HIV-1 Vpr-binding protein [EC:2.7.11.1];K11789//HIV-1 Vpr-binding protein [EC:2.7.11.1];K11789//HIV-1 Vpr-binding protein [EC:2.7.11.1];K11789//HIV-1 Vpr-binding protein [EC:2.7.11.1];K11789//HIV-1 Vpr-binding protein [EC:2.7.11.1]	GO:0032446//protein modification by small protein conjugation;GO:0044238//primary metabolic process;GO:0036211//protein modification process;GO:0016567//protein ubiquitination;GO:0043412//macromolecule modification;GO:0044237//cellular metabolic process;GO:1901564//organonitrogen compound metabolic process;GO:0070647//protein modification by small protein conjugation or removal;GO:0019538//protei…
FRAEX38873_v2_000345530	1.826	0	-3.45371	0.0247028	0.00321407	Down		YP_009479556.1|8.6e-156|RNA polymerase alpha subunit (chloroplast) [Lancea hirsuta]	K03040//DNA-directed RNA polymerase subunit alpha [EC:2.7.7.6]+ko03020//RNA polymerase	GO:0034654//nucleobase-containing compound biosynthetic process;GO:0018130//heterocycle biosynthetic process;GO:0009059//macromolecule biosynthetic process;GO:0006351//transcription, DNA-templated;GO:0034645//cellular macromolecule biosynthetic process;GO:0008152//metabolic process;GO:0044249//cellular biosynthetic process;GO:0006725//cellular aromatic compound metabolic process;GO:0090304//nucle…
FRAEX38873_v2_000345510	1.126	3.893	1.87473	0.000245875	1.21055e-05	UP		XP_011076383.1|5.2e-170|structural maintenance of chromosomes protein 6B isoform X1 [Sesamum indicum]	K22804//structural maintenance of chromosomes protein 6	GO:0009987//cellular process;GO:0044237//cellular metabolic process;GO:0006974//cellular response to DNA damage stimulus;GO:0006139//nucleobase-containing compound metabolic process;GO:0046483//heterocycle metabolic process;GO:0006807//nitrogen compound metabolic process;GO:0000725//recombinational repair;GO:0043170//macromolecule metabolic process;GO:0006996//organelle organization;GO:0006950//r…
FRAEX38873_v2_000345270	0.616	0	-5.37379	4.55578e-06	1.29245e-07	Down		XP_022878006.1|7.9e-72|uncharacterized protein LOC111395991 [Olea europaea var. sylvestris]	K04733//interleukin-1 receptor-associated kinase 4 [EC:2.7.11.1];K05391//cyclic nucleotide gated channel, plant+ko04626//Plant-pathogen interaction
FRAEX38873_v2_000345260	0	2.183	6.37768	2.92771e-09	4.14485e-11	UP		KVH91172.1|1.4e-134|cytochrome P450 [Cynara cardunculus var. scolymus]	K20495//long-chain fatty acid omega-monooxygenase [EC:1.14.14.80]+ko01100//Metabolic pathways+ko00071//Fatty acid degradation+ko00073//Cutin, suberine and wax biosynthesis	GO:0016020//membrane;GO:0044425//membrane part;GO:0016021//integral component of membrane;GO:0031224//intrinsic component of membrane;GO:1901363//heterocyclic compound binding;GO:0046872//metal ion binding;GO:0005506//iron ion binding;GO:0020037//heme binding;GO:0097159//organic cyclic compound binding;GO:0005488//binding;GO:0004497//monooxygenase activity;GO:0043167//ion binding;GO:0046906//tetr…
FRAEX38873_v2_000345080	1.27	0.056	-3.09881	0.0214929	0.00268949	Down		XP_022897908.1|5.8e-140|homeobox-leucine zipper protein HOX11-like isoform X1 [Olea europaea var. sylvestris]	K09338//homeobox-leucine zipper protein;K09338//homeobox-leucine zipper protein;K09338//homeobox-leucine zipper protein	GO:0044424//intracellular part;GO:0043227//membrane-bounded organelle;GO:0005622//intracellular;GO:0005623//cell;GO:0044464//cell part;GO:0043231//intracellular membrane-bounded organelle;GO:0005634//nucleus;GO:0043229//intracellular organelle;GO:0043226//organelle;GO:1901363//heterocyclic compound binding;GO:0003676//nucleic acid binding;GO:0043565//sequence-specific DNA binding;GO:0097159//orga…
FRAEX38873_v2_000345000	2.96	0.253	-3.24726	1.22569e-09	1.59036e-11	Down		XP_022888560.1|4.2e-223|monodehydroascorbate reductase [Olea europaea var. sylvestris]	K08232//monodehydroascorbate reductase (NADH) [EC:1.6.5.4]+ko01100//Metabolic pathways+ko00053//Ascorbate and aldarate metabolism	GO:0016491//oxidoreductase activity;GO:0000166//nucleotide binding;GO:0016651//oxidoreductase activity, acting on NAD(P)H;GO:0050660//flavin adenine dinucleotide binding;GO:1901265//nucleoside phosphate binding;GO:0016655//oxidoreductase activity, acting on NAD(P)H, quinone or similar compound as acceptor;GO:0005488//binding;GO:0003824//catalytic activity;GO:0097159//organic cyclic compound bindi…
FRAEX38873_v2_000344620	4.743	0.99	-1.48105	0.0050431	0.000443353	Down		XP_022891983.1|2.7e-127|protein LAZY 1-like [Olea europaea var. sylvestris]		GO:0010817//regulation of hormone levels;GO:0051049//regulation of transport;GO:0065007//biological regulation;GO:0009629//response to gravity;GO:2000012//regulation of auxin polar transport;GO:0009628//response to abiotic stimulus;GO:0050789//regulation of biological process;GO:0009606//tropism;GO:0009630//gravitropism;GO:0032879//regulation of localization;GO:0050896//response to stimulus;GO:00…
FRAEX38873_v2_000344350	1.073	8.246	2.92976	9.70856e-06	3.03985e-07	UP		XP_022860251.1|4.0e-114|uncharacterized protein At1g76070-like [Olea europaea var. sylvestris]
FRAEX38873_v2_000344340	4.58	1.02	-1.8917	0.00360361	0.000294217	Down		XP_022883560.1|8.6e-88|late embryogenesis abundant protein At3g53040-like [Olea europaea var. sylvestris]	K20254//perilipin-4
FRAEX38873_v2_000344270	4.943	1.08	-1.91006	0.0101313	0.00105388	Down		XP_008392596.1|2.2e-113|PREDICTED: beta-adaptin-like protein C [Malus domestica]	K12392//AP-1 complex subunit beta-1	GO:0006886//intracellular protein transport;GO:0015031//protein transport;GO:0051234//establishment of localization;GO:0046907//intracellular transport;GO:0071705//nitrogen compound transport;GO:0006810//transport;GO:0042886//amide transport;GO:0034613//cellular protein localization;GO:0015833//peptide transport;GO:0033036//macromolecule localization;GO:0016192//vesicle-mediated transport;GO:0008…
FRAEX38873_v2_000344260	2.636	10.96	2.1475	7.04755e-06	2.1156e-07	UP		XP_022843914.1|3.6e-38|glycine-rich RNA-binding protein 4, mitochondrial-like isoform X3 [Olea europaea var. sylvestris]	K13195//cold-inducible RNA-binding protein;K13195//cold-inducible RNA-binding protein	GO:0003676//nucleic acid binding;GO:0005488//binding;GO:0003723//RNA binding;GO:1901363//heterocyclic compound binding;GO:0097159//organic cyclic compound binding;
FRAEX38873_v2_000344240	8.91	1.596	-2.61851	0.00186973	0.000133377	Down		XP_022884075.1|7.9e-63|WAT1-related protein At5g40240-like [Olea europaea var. sylvestris]	K17500//integrin-linked kinase-associated serine/threonine phosphatase 2C [EC:3.1.3.16]	GO:0031224//intrinsic component of membrane;GO:0044425//membrane part;GO:0016020//membrane;GO:0016021//integral component of membrane;GO:0005215//transporter activity;GO:0022857//transmembrane transporter activity;
FRAEX38873_v2_000344000	0	12.77	9.00311	1.49755e-24	2.38772e-27	UP		XP_022888362.1|8.0e-264|uncharacterized protein LOC111403928 isoform X1 [Olea europaea var. sylvestris]	K05658//ATP-binding cassette, subfamily B (MDR/TAP), member 1 [EC:7.6.2.2]+ko02010//ABC transporters
FRAEX38873_v2_000343950	39.323	75.15	1.48654	0.0191854	0.00233036	UP
FRAEX38873_v2_000343930	17.136	2.926	-2.13969	0.0241236	0.00311682	Down		XP_022888379.1|4.0e-55|probable inactive receptor kinase At5g58300 isoform X2 [Olea europaea var. sylvestris]	K04733//interleukin-1 receptor-associated kinase 4 [EC:2.7.11.1];K04733//interleukin-1 receptor-associated kinase 4 [EC:2.7.11.1];K04733//interleukin-1 receptor-associated kinase 4 [EC:2.7.11.1]	GO:0016021//integral component of membrane;GO:0016020//membrane;GO:0044425//membrane part;GO:0031224//intrinsic component of membrane;GO:0008144//drug binding;GO:0005524//ATP binding;GO:0003824//catalytic activity;GO:0016773//phosphotransferase activity, alcohol group as acceptor;GO:1901363//heterocyclic compound binding;GO:0097159//organic cyclic compound binding;GO:0032555//purine ribonucleotid…
FRAEX38873_v2_000343920	0	1.843	4.28772	0.00132981	8.85398e-05	UP		XP_022899628.1|1.0e-22|tankyrase-1 [Olea europaea var. sylvestris]		GO:0003950//NAD+ ADP-ribosyltransferase activity;GO:0016740//transferase activity;GO:0016763//transferase activity, transferring pentosyl groups;GO:0003824//catalytic activity;GO:0016757//transferase activity, transferring glycosyl groups;
FRAEX38873_v2_000343860	2.703	0.796	-1.58263	0.000272453	1.35863e-05	Down		XP_022899553.1|0.0e+00|wall-associated receptor kinase-like 20 [Olea europaea var. sylvestris]	K04733//interleukin-1 receptor-associated kinase 4 [EC:2.7.11.1]	GO:0016020//membrane;GO:0031224//intrinsic component of membrane;GO:0016021//integral component of membrane;GO:0044425//membrane part;GO:0140096//catalytic activity, acting on a protein;GO:0017076//purine nucleotide binding;GO:0016772//transferase activity, transferring phosphorus-containing groups;GO:0000166//nucleotide binding;GO:0036094//small molecule binding;GO:0030554//adenyl nucleotide bin…
FRAEX38873_v2_000343700	0.696	0.04	-3.26827	0.00147118	0.000100055	Down		XP_011085394.1|3.4e-23|uncharacterized protein LOC105167393 [Sesamum indicum]		GO:0005525//GTP binding;GO:0097367//carbohydrate derivative binding;GO:0003924//GTPase activity;GO:0003824//catalytic activity;GO:0043168//anion binding;GO:0043167//ion binding;GO:0036094//small molecule binding;GO:0016462//pyrophosphatase activity;GO:0001882//nucleoside binding;GO:0032553//ribonucleotide binding;GO:0019001//guanyl nucleotide binding;GO:0032549//ribonucleoside binding;GO:0016818/…
FRAEX38873_v2_000343480	87.416	11.546	-2.56108	0.000621156	3.5944e-05	Down		XP_018805393.1|3.0e-08|PREDICTED: uncharacterized protein LOC108979218 [Juglans regia]		GO:0016021//integral component of membrane;GO:0016020//membrane;GO:0044425//membrane part;GO:0031224//intrinsic component of membrane;
FRAEX38873_v2_000343470	0.053	0.883	3.43607	0.00180351	0.000127813	UP		XP_022892014.1|1.5e-181|F-box/kelch-repeat protein At1g23390-like [Olea europaea var. sylvestris]
FRAEX38873_v2_000343350	12.42	4.72	-1.23271	6.88888e-05	2.78739e-06	Down		XP_022859446.1|2.7e-132|plastid division protein PDV1 [Olea europaea var. sylvestris]	K08176//MFS transporter, PHS family, inorganic phosphate transporter;K08176//MFS transporter, PHS family, inorganic phosphate transporter	GO:0006996//organelle organization;GO:0048285//organelle fission;GO:0016043//cellular component organization;GO:0043572//plastid fission;GO:0009657//plastid organization;GO:0009987//cellular process;GO:0071840//cellular component organization or biogenesis;GO:0009658//chloroplast organization;GO:0010020//chloroplast fission;
FRAEX38873_v2_000343290	3.353	0.183	-3.73383	1.71782e-06	4.28782e-08	Down		XP_011099514.1|1.1e-218|protein DETOXIFICATION 14-like isoform X1 [Sesamum indicum]	K03327//multidrug resistance protein, MATE family	GO:0016021//integral component of membrane;GO:0016020//membrane;GO:0031224//intrinsic component of membrane;GO:0044425//membrane part;GO:0015238//drug transmembrane transporter activity;GO:0022804//active transmembrane transporter activity;GO:0015297//antiporter activity;GO:0005215//transporter activity;GO:0022857//transmembrane transporter activity;GO:0015291//secondary active transmembrane tran…
FRAEX38873_v2_000343190	5.086	0.206	-3.35891	0.00708308	0.000672345	Down	C2C2-Dof	XP_022897228.1|3.4e-170|dof zinc finger protein DOF2.4-like [Olea europaea var. sylvestris]	K09326//homeobox protein OTX1;K20043//clathrin coat assembly protein AP180;K04733//interleukin-1 receptor-associated kinase 4 [EC:2.7.11.1];K16222//Dof zinc finger protein DOF5.5+ko04712//Circadian rhythm - plant	GO:0019219//regulation of nucleobase-containing compound metabolic process;GO:1903506//regulation of nucleic acid-templated transcription;GO:0009889//regulation of biosynthetic process;GO:0080090//regulation of primary metabolic process;GO:0019222//regulation of metabolic process;GO:0010556//regulation of macromolecule biosynthetic process;GO:0006355//regulation of transcription, DNA-templated;GO…
FRAEX38873_v2_000343120	10.693	21.43	1.13745	0.00793052	0.000773932	UP		XP_022897236.1|4.7e-115|uncharacterized protein LOC111410878 [Olea europaea var. sylvestris]
FRAEX38873_v2_000343050	6.5	0.263	-3.29224	0.0104592	0.00109632	Down		XP_022859175.1|1.6e-140|protein SODIUM POTASSIUM ROOT DEFECTIVE 2-like [Olea europaea var. sylvestris]		GO:0051234//establishment of localization;GO:0006810//transport;GO:0006811//ion transport;GO:0051179//localization;GO:0030001//metal ion transport;GO:0006812//cation transport;GO:0043167//ion binding;GO:0005488//binding;GO:0046872//metal ion binding;GO:0043169//cation binding;
FRAEX38873_v2_000342960	0.466	2.446	2.32158	0.00202993	0.000147151	UP		XP_022876963.1|3.4e-158|uncharacterized protein LOC111395194 isoform X1 [Olea europaea var. sylvestris]	K14759//isochorismate synthase / 2-succinyl-5-enolpyruvyl-6-hydroxy-3-cyclohexene-1-carboxylate synthase / 2-succinyl-6-hydroxy-2,4-cyclohexadiene-1-carboxylate synthase / O-succinylbenzoate synthase [EC:5.4.4.2 2.2.1.9 4.2.99.20 4.2.1.113]+ko00130//Ubiquinone and other terpenoid-quinone biosynthesis+ko01100//Metabolic pathways+ko01110//Biosynthesis of secondary metabolites;K22369//epoxide hydrol…	GO:0016787//hydrolase activity;GO:0003824//catalytic activity;
FRAEX38873_v2_000342510	0.806	0	-3.83674	0.00721831	0.00068657	Down		XP_022878414.1|4.9e-124|probable carboxylesterase 6 [Olea europaea var. sylvestris]	K14493//gibberellin receptor GID1 [EC:3.-.-.-]+ko04075//Plant hormone signal transduction;K20506//tuliposide A-converting enzyme [EC:4.2.99.22]	GO:0003824//catalytic activity;GO:0016787//hydrolase activity;
FRAEX38873_v2_000342370	1.206	4.56	1.93519	0.00592283	0.000540556	UP		XP_022899561.1|3.5e-19|acyl-protein thioesterase 2-like [Olea europaea var. sylvestris]	K06130//lysophospholipase II [EC:3.1.1.5]+ko00564//Glycerophospholipid metabolism	GO:0031224//intrinsic component of membrane;GO:0016020//membrane;GO:0016021//integral component of membrane;GO:0044425//membrane part;GO:0003824//catalytic activity;GO:0016787//hydrolase activity;
FRAEX38873_v2_000342230	38.466	104.55	1.49691	0.0283168	0.00383063	UP	WRKY	XP_022894170.1|2.2e-106|probable WRKY transcription factor 13 [Olea europaea var. sylvestris]	K13424//WRKY transcription factor 33+ko04016//MAPK signaling pathway - plant+ko04626//Plant-pathogen interaction	GO:0043231//intracellular membrane-bounded organelle;GO:0005634//nucleus;GO:0005622//intracellular;GO:0043227//membrane-bounded organelle;GO:0044424//intracellular part;GO:0005623//cell;GO:0043226//organelle;GO:0043229//intracellular organelle;GO:0044464//cell part;GO:1901363//heterocyclic compound binding;GO:0003676//nucleic acid binding;GO:0097159//organic cyclic compound binding;GO:0140110//tr…
FRAEX38873_v2_000342100	18.236	49.87	1.55093	5.43709e-06	1.58134e-07	UP		XP_022846697.1|6.8e-211|protein PTST homolog 3, chloroplastic isoform X1 [Olea europaea var. sylvestris]
FRAEX38873_v2_000342090	0.043	1.066	3.22775	0.0187736	0.00227026	UP		PRQ43513.1|4.5e-16|putative ubiquitin [Rosa chinensis]	K08770//ubiquitin C;K08770//ubiquitin C
FRAEX38873_v2_000342040	2.93	0.97	-1.42316	0.000963196	5.9915e-05	Down		XP_022861902.1|2.3e-250|protein EARLY FLOWERING 3-like [Olea europaea var. sylvestris]	K12125//protein EARLY FLOWERING 3+ko04712//Circadian rhythm - plant	GO:0050789//regulation of biological process;GO:2000026//regulation of multicellular organismal development;GO:0048583//regulation of response to stimulus;GO:0048580//regulation of post-embryonic development;GO:2000241//regulation of reproductive process;GO:0050793//regulation of developmental process;GO:0065007//biological regulation;GO:2000028//regulation of photoperiodism, flowering;GO:0051239…
FRAEX38873_v2_000341830	5.966	13.056	1.26194	8.98442e-06	2.78347e-07	UP		XP_022875055.1|3.9e-76|NADH dehydrogenase [ubiquinone] 1 alpha subcomplex subunit 13-B [Olea europaea var. sylvestris]	K11353//NADH dehydrogenase (ubiquinone) 1 alpha subcomplex subunit 13+ko01100//Metabolic pathways+ko00190//Oxidative phosphorylation;K11353//NADH dehydrogenase (ubiquinone) 1 alpha subcomplex subunit 13+ko01100//Metabolic pathways+ko00190//Oxidative phosphorylation	GO:0031224//intrinsic component of membrane;GO:0016021//integral component of membrane;GO:0044425//membrane part;GO:0016020//membrane;
FRAEX38873_v2_000341640	3.036	5.79	1.0321	0.0452913	0.00703953	UP		XP_022889498.1|2.7e-22|phosphoinositide phosphatase SAC2-like [Olea europaea var. sylvestris]	K22913//phosphatidylinositol 3,5-bisphosphate 5-phosphatase [EC:3.1.3.-]+ko01100//Metabolic pathways+ko00562//Inositol phosphate metabolism;K22913//phosphatidylinositol 3,5-bisphosphate 5-phosphatase [EC:3.1.3.-]+ko01100//Metabolic pathways+ko00562//Inositol phosphate metabolism;K22913//phosphatidylinositol 3,5-bisphosphate 5-phosphatase [EC:3.1.3.-]+ko01100//Metabolic pathways+ko00562//Inositol …
FRAEX38873_v2_000341500	1.306	0.563	-1.03252	0.024009	0.00309576	Down	bHLH	XP_022873018.1|1.3e-192|transcription factor HBI1-like [Olea europaea var. sylvestris]	K04733//interleukin-1 receptor-associated kinase 4 [EC:2.7.11.1];K11253//histone H3;K07953//GTP-binding protein SAR1 [EC:3.6.5.-]+ko04141//Protein processing in endoplasmic reticulum
FRAEX38873_v2_000341400	4.6	0.213	-3.58565	0.00043219	2.33815e-05	Down		XP_022882981.1|7.4e-156|homeobox-leucine zipper protein HOX11-like [Olea europaea var. sylvestris]	K09338//homeobox-leucine zipper protein	GO:0044464//cell part;GO:0043227//membrane-bounded organelle;GO:0044424//intracellular part;GO:0043229//intracellular organelle;GO:0005634//nucleus;GO:0005623//cell;GO:0043226//organelle;GO:0043231//intracellular membrane-bounded organelle;GO:0005622//intracellular;GO:0097159//organic cyclic compound binding;GO:0003676//nucleic acid binding;GO:1901363//heterocyclic compound binding;GO:0003700//DN…
FRAEX38873_v2_000341000	22.013	3.903	-2.11063	0.0170714	0.00201779	Down		KZV51623.1|4.9e-18|hypothetical protein F511_24996 [Dorcoceras hygrometricum]
FRAEX38873_v2_000340970	4.573	0.373	-3.11381	0.000280315	1.40082e-05	Down
FRAEX38873_v2_000340940	3.66	0.113	-4.39735	1.72676e-07	3.43671e-09	Down		XP_022895938.1|2.9e-122|probable LRR receptor-like serine/threonine-protein kinase At3g47570 isoform X1 [Olea europaea var. sylvestris]	K13420//LRR receptor-like serine/threonine-protein kinase FLS2 [EC:2.7.11.1]+ko04016//MAPK signaling pathway - plant+ko04626//Plant-pathogen interaction
FRAEX38873_v2_000340870	2.676	8.08	1.66714	0.0147822	0.0016925	UP		XP_022844070.1|2.9e-46|sodium/hydrogen exchanger 2-like [Olea europaea var. sylvestris]	K14724//solute carrier family 9 (sodium/hydrogen exchanger), member 8	GO:0050801//ion homeostasis;GO:0006812//cation transport;GO:0006950//response to stress;GO:0065007//biological regulation;GO:0055075//potassium ion homeostasis;GO:0055067//monovalent inorganic cation homeostasis;GO:0042592//homeostatic process;GO:0030001//metal ion transport;GO:0009651//response to salt stress;GO:0015672//monovalent inorganic cation transport;GO:0050896//response to stimulus;GO:0…
FRAEX38873_v2_000340810	2.463	0.816	-1.50028	0.0275683	0.00369451	Down		XP_022874965.1|0.0e+00|uncharacterized protein LOC111393590 [Olea europaea var. sylvestris]	K10706//senataxin [EC:3.6.4.-];K10706//senataxin [EC:3.6.4.-];K10706//senataxin [EC:3.6.4.-];K10706//senataxin [EC:3.6.4.-]	GO:1901363//heterocyclic compound binding;GO:0030554//adenyl nucleotide binding;GO:1901265//nucleoside phosphate binding;GO:0097159//organic cyclic compound binding;GO:0032553//ribonucleotide binding;GO:0005488//binding;GO:0032555//purine ribonucleotide binding;GO:0043168//anion binding;GO:0035639//purine ribonucleoside triphosphate binding;GO:0036094//small molecule binding;GO:0017076//purine nu…
FRAEX38873_v2_000340730	1.38	16.416	3.42693	4.87633e-05	1.88072e-06	UP		XP_022887239.1|1.2e-220|protein argonaute 10-like [Olea europaea var. sylvestris]	K11593//eukaryotic translation initiation factor 2C;K11593//eukaryotic translation initiation factor 2C;K11593//eukaryotic translation initiation factor 2C	GO:0050789//regulation of biological process;GO:0065007//biological regulation;GO:0010629//negative regulation of gene expression;GO:0060255//regulation of macromolecule metabolic process;GO:0009892//negative regulation of metabolic process;GO:0048519//negative regulation of biological process;GO:0019222//regulation of metabolic process;GO:0010605//negative regulation of macromolecule metabolic p…
FRAEX38873_v2_000340720	8.603	27.67	1.76415	0.000323629	1.66009e-05	UP		XP_024964683.1|2.6e-71|60S acidic ribosomal protein P0-like, partial [Cynara cardunculus var. scolymus]	K02941//large subunit ribosomal protein LP0+ko03010//Ribosome	GO:0071840//cellular component organization or biogenesis;GO:0042254//ribosome biogenesis;GO:0022613//ribonucleoprotein complex biogenesis;GO:0044085//cellular component biogenesis;GO:0043228//non-membrane-bounded organelle;GO:1990904//ribonucleoprotein complex;GO:0044464//cell part;GO:0043229//intracellular organelle;GO:0044444//cytoplasmic part;GO:0005623//cell;GO:0005840//ribosome;GO:0043226//…
FRAEX38873_v2_000340580	0.62	6.466	3.26052	1.4443e-05	4.71681e-07	UP		XP_022889825.1|4.0e-101|uncharacterized protein LOC111405253 [Olea europaea var. sylvestris]		GO:0044425//membrane part;GO:0016021//integral component of membrane;GO:0016020//membrane;GO:0031224//intrinsic component of membrane;
FRAEX38873_v2_000340250	0.893	0.13	-2.25364	0.0381385	0.00562763	Down		XP_022886958.1|3.5e-173|probable inactive receptor kinase At5g58300 [Olea europaea var. sylvestris]	K04733//interleukin-1 receptor-associated kinase 4 [EC:2.7.11.1]	GO:0016773//phosphotransferase activity, alcohol group as acceptor;GO:0003824//catalytic activity;GO:0036094//small molecule binding;GO:0140096//catalytic activity, acting on a protein;GO:0005488//binding;GO:0016301//kinase activity;GO:0017076//purine nucleotide binding;GO:0004672//protein kinase activity;GO:0032553//ribonucleotide binding;GO:0035639//purine ribonucleoside triphosphate binding;GO…
FRAEX38873_v2_000340210	3.823	0.14	-3.41307	0.00753365	0.000723398	Down	AP2-EREBP	XP_022886965.1|1.8e-143|ethylene-responsive transcription factor ERF061 [Olea europaea var. sylvestris]	K09286//EREBP-like factor	GO:0043226//organelle;GO:0044464//cell part;GO:0005622//intracellular;GO:0043227//membrane-bounded organelle;GO:0005623//cell;GO:0044424//intracellular part;GO:0043231//intracellular membrane-bounded organelle;GO:0005634//nucleus;GO:0043229//intracellular organelle;GO:0097159//organic cyclic compound binding;GO:0003676//nucleic acid binding;GO:0003677//DNA binding;GO:0140110//transcription regula…
FRAEX38873_v2_000339870	51.436	4.913	-2.89318	0.000410574	2.20315e-05	Down	MYB	XP_022893036.1|8.8e-88|transcription factor MYB8-like [Olea europaea var. sylvestris]	K09422//transcription factor MYB, plant	GO:0005622//intracellular;GO:0005634//nucleus;GO:0005623//cell;GO:0043231//intracellular membrane-bounded organelle;GO:0044424//intracellular part;GO:0043226//organelle;GO:0043229//intracellular organelle;GO:0044464//cell part;GO:0043227//membrane-bounded organelle;GO:0003676//nucleic acid binding;GO:0003677//DNA binding;GO:0005488//binding;GO:1901363//heterocyclic compound binding;GO:0097159//or…
FRAEX38873_v2_000339840	12.88	23.946	1.00583	0.0333944	0.00472866	UP		XP_022857507.1|1.3e-113|ras-related protein RABB1c-like [Olea europaea var. sylvestris]	K07877//Ras-related protein Rab-2A	GO:0005488//binding;GO:0016818//hydrolase activity, acting on acid anhydrides, in phosphorus-containing anhydrides;GO:0005525//GTP binding;GO:0001883//purine nucleoside binding;GO:0032553//ribonucleotide binding;GO:0043167//ion binding;GO:0000166//nucleotide binding;GO:0035639//purine ribonucleoside triphosphate binding;GO:0097367//carbohydrate derivative binding;GO:0016462//pyrophosphatase activ…
FRAEX38873_v2_000339720	1.023	0.023	-3.96759	0.000708683	4.17491e-05	Down		XP_022884037.1|5.0e-177|carbonic anhydrase 2-like [Olea europaea var. sylvestris]	K01673//carbonic anhydrase [EC:4.2.1.1]+ko00910//Nitrogen metabolism;K01673//carbonic anhydrase [EC:4.2.1.1]+ko00910//Nitrogen metabolism
FRAEX38873_v2_000339680	60.186	13.796	-1.89483	0.000445473	2.43083e-05	Down		XP_022895143.1|2.5e-247|UDP-glycosyltransferase 90A1-like [Olea europaea var. sylvestris]	K13496//UDP-glucosyl transferase 73C [EC:2.4.1.-]	GO:0016758//transferase activity, transferring hexosyl groups;GO:0003824//catalytic activity;GO:0016740//transferase activity;GO:0016757//transferase activity, transferring glycosyl groups;
FRAEX38873_v2_000339610	2.423	0.416	-2.08716	0.0300781	0.0041334	Down	WRKY	XP_022855431.1|2.8e-86|probable WRKY transcription factor 48 [Olea europaea var. sylvestris]	K12835//ATP-dependent RNA helicase DDX42 [EC:3.6.4.13]+ko03040//Spliceosome;K18835//WRKY transcription factor 2+ko04626//Plant-pathogen interaction	GO:0043229//intracellular organelle;GO:0005622//intracellular;GO:0044424//intracellular part;GO:0044464//cell part;GO:0005623//cell;GO:0043231//intracellular membrane-bounded organelle;GO:0043226//organelle;GO:0005634//nucleus;GO:0043227//membrane-bounded organelle;GO:1901363//heterocyclic compound binding;GO:0140110//transcription regulator activity;GO:0003700//DNA-binding transcription factor a…
FRAEX38873_v2_000339570	2.436	0.173	-3.48742	2.15877e-07	4.43896e-09	Down		XP_022847213.1|8.3e-199|putative late blight resistance protein homolog R1B-14 isoform X3 [Olea europaea var. sylvestris]	K13457//disease resistance protein RPM1+ko04626//Plant-pathogen interaction;K13453//disease resistance protein+ko04626//Plant-pathogen interaction
FRAEX38873_v2_000339240	5.093	0.72	-2.53112	4.55578e-06	1.29246e-07	Down		XP_022885647.1|1.6e-87|uncharacterized protein LOC111401904 isoform X1 [Olea europaea var. sylvestris]
FRAEX38873_v2_000338890	2.61	0.02	-5.85411	2.86272e-10	3.32097e-12	Down		XP_011072524.1|3.5e-38|chaperonin CPN60-like 2, mitochondrial [Sesamum indicum]	K04077//chaperonin GroEL+ko03018//RNA degradation;K04077//chaperonin GroEL+ko03018//RNA degradation	GO:0042026//protein refolding;GO:0009987//cellular process;GO:0006457//protein folding;GO:0044464//cell part;GO:0005622//intracellular;GO:0005737//cytoplasm;GO:0005623//cell;GO:0044424//intracellular part;GO:0036094//small molecule binding;GO:0032553//ribonucleotide binding;GO:0005524//ATP binding;GO:0030554//adenyl nucleotide binding;GO:0043168//anion binding;GO:0097367//carbohydrate derivative …
FRAEX38873_v2_000338880	13.806	25.99	1.04171	0.0116836	0.00125968	UP		PIN20023.1|2.9e-63|Ca2+-binding protein (centrin/caltractin), EF-Hand superfamily protein [Handroanthus impetiginosus]	K13448//calcium-binding protein CML+ko04626//Plant-pathogen interaction	GO:0016020//membrane;GO:0016021//integral component of membrane;GO:0044425//membrane part;GO:0031224//intrinsic component of membrane;GO:0046872//metal ion binding;GO:0043169//cation binding;GO:0043167//ion binding;GO:0005488//binding;GO:0005509//calcium ion binding;
FRAEX38873_v2_000338840	0.643	2.263	1.8061	0.0332645	0.00470661	UP		XP_022888727.1|1.5e-76|sugar carrier protein A-like [Olea europaea var. sylvestris]	K08150//MFS transporter, SP family, solute carrier family 2 (myo-inositol transporter), member 13	GO:0051179//localization;GO:0051234//establishment of localization;GO:0008643//carbohydrate transport;GO:0071702//organic substance transport;GO:0006810//transport;GO:0031224//intrinsic component of membrane;GO:0016020//membrane;GO:0016021//integral component of membrane;GO:0044425//membrane part;GO:0022857//transmembrane transporter activity;GO:0005215//transporter activity;
FRAEX38873_v2_000338810	2.756	0.65	-1.80416	0.0167325	0.00196363	Down		XP_022896235.1|7.2e-82|serine/arginine-rich splicing factor RS41-like isoform X1 [Olea europaea var. sylvestris]	K12893//splicing factor, arginine/serine-rich 4/5/6+ko03040//Spliceosome;K12893//splicing factor, arginine/serine-rich 4/5/6+ko03040//Spliceosome
FRAEX38873_v2_000338740	2.92	0.216	-2.74686	0.0329842	0.00464741	Down		XP_022852197.1|3.6e-80|uncharacterized protein LOC111373847 isoform X1 [Olea europaea var. sylvestris]
FRAEX38873_v2_000338600	1.91	0.13	-2.96355	0.0194967	0.00238074	Down		XP_022883963.1|5.0e-211|pentatricopeptide repeat-containing protein At4g28010-like [Olea europaea var. sylvestris]	K01076//abhydrolase domain-containing protein 17 [EC:3.1.2.22]+ko00062//Fatty acid elongation
FRAEX38873_v2_000338570	0.1	1.036	3.20127	0.000196759	9.30327e-06	UP		XP_022898337.1|2.0e-262|calcium-dependent protein kinase 17-like [Olea europaea var. sylvestris]	K13412//calcium-dependent protein kinase [EC:2.7.11.1]+ko04626//Plant-pathogen interaction;K13412//calcium-dependent protein kinase [EC:2.7.11.1]+ko04626//Plant-pathogen interaction	GO:0016740//transferase activity;GO:0005509//calcium ion binding;GO:0016772//transferase activity, transferring phosphorus-containing groups;GO:0046872//metal ion binding;GO:0017076//purine nucleotide binding;GO:0032555//purine ribonucleotide binding;GO:0035639//purine ribonucleoside triphosphate binding;GO:0016773//phosphotransferase activity, alcohol group as acceptor;GO:0005524//ATP binding;GO…
FRAEX38873_v2_000338550	2.836	1.05	-1.24881	0.00636338	0.000588285	Down		XP_022890724.1|2.2e-83|Holliday junction resolvase MOC1, chloroplastic-like isoform X1 [Olea europaea var. sylvestris]		GO:0016021//integral component of membrane;GO:0031224//intrinsic component of membrane;GO:0016020//membrane;GO:0044425//membrane part;
FRAEX38873_v2_000338440	9.966	4.353	-1.02901	0.0269902	0.00358973	Down		XP_022881700.1|2.3e-145|uncharacterized protein LOC111398826 [Olea europaea var. sylvestris]	K14570//RNA exonuclease 1 [EC:3.1.-.-]+ko03008//Ribosome biogenesis in eukaryotes;K14570//RNA exonuclease 1 [EC:3.1.-.-]+ko03008//Ribosome biogenesis in eukaryotes	GO:0031224//intrinsic component of membrane;GO:0044425//membrane part;GO:0016021//integral component of membrane;GO:0016020//membrane;
FRAEX38873_v2_000338110	4.326	1.47	-1.36694	0.00217088	0.000160174	Down		XP_022882173.1|3.3e-25|MAP3K epsilon protein kinase 1-like isoform X2 [Olea europaea var. sylvestris]	K14406//cleavage stimulation factor subunit 1+ko03015//mRNA surveillance pathway;K03942//NADH dehydrogenase (ubiquinone) flavoprotein 1 [EC:7.1.1.2 1.6.99.3]+ko01100//Metabolic pathways+ko00190//Oxidative phosphorylation
FRAEX38873_v2_000337640	1.316	3.433	1.47223	0.0199342	0.00244403	UP		XP_022874440.1|0.0e+00|uncharacterized protein LOC111393235 isoform X1 [Olea europaea var. sylvestris]	K03979//GTPase [EC:3.6.5.-]
FRAEX38873_v2_000337420	14.813	5.55	-1.23994	0.00286738	0.000223939	Down		XP_022890123.1|2.8e-186|caffeoylshikimate esterase-like [Olea europaea var. sylvestris]	K01054//acylglycerol lipase [EC:3.1.1.23]+ko01100//Metabolic pathways+ko00561//Glycerolipid metabolism	GO:0008374//O-acyltransferase activity;GO:0016740//transferase activity;GO:0003846//2-acylglycerol O-acyltransferase activity;GO:0016746//transferase activity, transferring acyl groups;GO:0016411//acylglycerol O-acyltransferase activity;GO:0003824//catalytic activity;GO:0016747//transferase activity, transferring acyl groups other than amino-acyl groups;
FRAEX38873_v2_000337400	0.653	2.776	1.98061	0.0404659	0.00609819	UP		XP_022883990.1|1.2e-73|mitochondrial inner membrane protease ATP23-like [Olea europaea var. sylvestris]	K18156//mitochondrial inner membrane protease ATP23 [EC:3.4.24.-];K18156//mitochondrial inner membrane protease ATP23 [EC:3.4.24.-]	GO:0043167//ion binding;GO:0008233//peptidase activity;GO:0004175//endopeptidase activity;GO:0140096//catalytic activity, acting on a protein;GO:0004222//metalloendopeptidase activity;GO:0008237//metallopeptidase activity;GO:0043169//cation binding;GO:0070011//peptidase activity, acting on L-amino acid peptides;GO:0003824//catalytic activity;GO:0005488//binding;GO:0016787//hydrolase activity;GO:0…
FRAEX38873_v2_000337360	21.513	43.033	1.13552	0.0036093	0.00029488	UP		XP_012832274.1|1.8e-253|PREDICTED: probable serine/threonine-protein kinase NAK [Erythranthe guttata]	K04733//interleukin-1 receptor-associated kinase 4 [EC:2.7.11.1];K04733//interleukin-1 receptor-associated kinase 4 [EC:2.7.11.1];K04733//interleukin-1 receptor-associated kinase 4 [EC:2.7.11.1];K04733//interleukin-1 receptor-associated kinase 4 [EC:2.7.11.1]	GO:1901363//heterocyclic compound binding;GO:0097367//carbohydrate derivative binding;GO:0032555//purine ribonucleotide binding;GO:0140096//catalytic activity, acting on a protein;GO:0008144//drug binding;GO:0016773//phosphotransferase activity, alcohol group as acceptor;GO:0016301//kinase activity;GO:1901265//nucleoside phosphate binding;GO:0000166//nucleotide binding;GO:0005488//binding;GO:0004…
FRAEX38873_v2_000337320	0.076	0.89	2.69564	0.0495455	0.00796046	UP		XP_022893159.1|4.4e-20|nucleolar protein 10-like [Olea europaea var. sylvestris]	K14788//ribosome biogenesis protein ENP2;K14788//ribosome biogenesis protein ENP2	GO:0005623//cell;GO:0005622//intracellular;GO:0044464//cell part;GO:0043226//organelle;GO:0044424//intracellular part;GO:0043227//membrane-bounded organelle;GO:0043229//intracellular organelle;GO:0043231//intracellular membrane-bounded organelle;GO:0005634//nucleus;
FRAEX38873_v2_000337200	6.12	2.323	-1.08421	0.00560764	0.000506394	Down		XP_022847238.1|7.5e-47|peptidyl-prolyl cis-trans isomerase CYP21-3, mitochondrial-like [Olea europaea var. sylvestris]	K12736//peptidylprolyl isomerase domain and WD repeat-containing protein 1 [EC:5.2.1.8];K12736//peptidylprolyl isomerase domain and WD repeat-containing protein 1 [EC:5.2.1.8];K12736//peptidylprolyl isomerase domain and WD repeat-containing protein 1 [EC:5.2.1.8]	GO:0016020//membrane;GO:0031224//intrinsic component of membrane;GO:0016021//integral component of membrane;GO:0044425//membrane part;GO:0016853//isomerase activity;GO:0003824//catalytic activity;GO:0003755//peptidyl-prolyl cis-trans isomerase activity;GO:0140096//catalytic activity, acting on a protein;GO:0016859//cis-trans isomerase activity;
FRAEX38873_v2_000337190	8.853	2.26	-1.70667	0.0408499	0.0061673	Down		XP_022878268.1|5.0e-104|uncharacterized protein LOC111396167 isoform X1 [Olea europaea var. sylvestris]		GO:0044238//primary metabolic process;GO:0005975//carbohydrate metabolic process;GO:0008152//metabolic process;GO:0071704//organic substance metabolic process;GO:0003824//catalytic activity;GO:0004553//hydrolase activity, hydrolyzing O-glycosyl compounds;GO:0004557//alpha-galactosidase activity;GO:0015925//galactosidase activity;GO:0052692//raffinose alpha-galactosidase activity;GO:0016787//hydro…
FRAEX38873_v2_000337170	1.943	0.416	-1.98882	0.00031446	1.60614e-05	Down		XP_022843341.1|3.2e-41|uncharacterized protein LOC111366888 [Olea europaea var. sylvestris]	K13199//plasminogen activator inhibitor 1 RNA-binding protein;K13199//plasminogen activator inhibitor 1 RNA-binding protein	GO:0044260//cellular macromolecule metabolic process;GO:0018130//heterocycle biosynthetic process;GO:0009058//biosynthetic process;GO:0010467//gene expression;GO:0032774//RNA biosynthetic process;GO:1901362//organic cyclic compound biosynthetic process;GO:0071704//organic substance metabolic process;GO:0006360//transcription by RNA polymerase I;GO:0006139//nucleobase-containing compound metabolic…
FRAEX38873_v2_000337100	2.71	6.156	1.27753	0.0154173	0.00178174	UP	CPP	XP_022854278.1|0.0e+00|protein tesmin/TSO1-like CXC 3 [Olea europaea var. sylvestris]	K21776//protein lin-54;K21776//protein lin-54;K21776//protein lin-54;K21776//protein lin-54
FRAEX38873_v2_000336800	11.63	31.41	1.57208	2.38981e-07	4.99944e-09	UP		XP_022885067.1|4.8e-142|phospholipid-transporting ATPase 1 [Olea europaea var. sylvestris]	K14802//phospholipid-transporting ATPase [EC:7.6.2.1]	GO:0016020//membrane;GO:0044425//membrane part;GO:0016021//integral component of membrane;GO:0031224//intrinsic component of membrane;GO:0016818//hydrolase activity, acting on acid anhydrides, in phosphorus-containing anhydrides;GO:0017076//purine nucleotide binding;GO:0005548//phospholipid transporter activity;GO:0016817//hydrolase activity, acting on acid anhydrides;GO:0000287//magnesium ion bi…
FRAEX38873_v2_000336620	5.493	1.86	-1.39281	0.0269258	0.00357732	Down		PIN22295.1|4.3e-129|Puromycin-sensitive aminopeptidase [Handroanthus impetiginosus]	K08776//puromycin-sensitive aminopeptidase [EC:3.4.11.-];K08776//puromycin-sensitive aminopeptidase [EC:3.4.11.-];K08776//puromycin-sensitive aminopeptidase [EC:3.4.11.-]	GO:0008237//metallopeptidase activity;GO:0003824//catalytic activity;GO:0008233//peptidase activity;GO:0008238//exopeptidase activity;GO:0005488//binding;GO:0008270//zinc ion binding;GO:0046872//metal ion binding;GO:0043167//ion binding;GO:0070011//peptidase activity, acting on L-amino acid peptides;GO:0046914//transition metal ion binding;GO:0016787//hydrolase activity;GO:0004177//aminopeptidase…
FRAEX38873_v2_000336550	0.313	0	-3.57841	0.0143639	0.00163078	Down		XP_022898422.1|5.7e-279|cytochrome P450 78A3-like [Olea europaea var. sylvestris]	K20619//cytochrome P450 family 78 subfamily A	GO:0044425//membrane part;GO:0016021//integral component of membrane;GO:0016020//membrane;GO:0031224//intrinsic component of membrane;GO:0005488//binding;GO:0046914//transition metal ion binding;GO:1901363//heterocyclic compound binding;GO:0097159//organic cyclic compound binding;GO:0046872//metal ion binding;GO:0048037//cofactor binding;GO:0016705//oxidoreductase activity, acting on paired donor…
FRAEX38873_v2_000336490	3.09	0.82	-1.56242	0.0195916	0.00239718	Down		XP_022849062.1|2.3e-137|DNA repair protein RAD51 homolog 2 isoform X1 [Olea europaea var. sylvestris]	K10869//RAD51-like protein 1+ko03440//Homologous recombination;K10869//RAD51-like protein 1+ko03440//Homologous recombination;K10869//RAD51-like protein 1+ko03440//Homologous recombination;K10869//RAD51-like protein 1+ko03440//Homologous recombination;K10869//RAD51-like protein 1+ko03440//Homologous recombination;K10869//RAD51-like protein 1+ko03440//Homologous recombination;K10869//RAD51-like pr…	GO:0006302//double-strand break repair;GO:0000724//double-strand break repair via homologous recombination;GO:0043170//macromolecule metabolic process;GO:0006950//response to stress;GO:0006259//DNA metabolic process;GO:0006725//cellular aromatic compound metabolic process;GO:0008152//metabolic process;GO:0033554//cellular response to stress;GO:0009987//cellular process;GO:0090304//nucleic acid me…
FRAEX38873_v2_000336320	3.266	9.706	1.65227	0.00229171	0.000171357	UP		XP_022862659.1|3.0e-260|uncharacterized protein LOC111382854 isoform X2 [Olea europaea var. sylvestris]		GO:0016020//membrane;GO:0031224//intrinsic component of membrane;GO:0016021//integral component of membrane;GO:0044425//membrane part;GO:0003824//catalytic activity;GO:0008194//UDP-glycosyltransferase activity;GO:0008375//acetylglucosaminyltransferase activity;GO:0016757//transferase activity, transferring glycosyl groups;GO:0017176//phosphatidylinositol N-acetylglucosaminyltransferase activity;G…
FRAEX38873_v2_000335760	6.756	45.973	2.6909	0.0004076	2.18159e-05	UP		XP_022891407.1|2.2e-188|glyceraldehyde-3-phosphate dehydrogenase, cytosolic-like [Olea europaea var. sylvestris]	K00134//glyceraldehyde 3-phosphate dehydrogenase [EC:1.2.1.12]+ko00010//Glycolysis / Gluconeogenesis+ko01230//Biosynthesis of amino acids+ko01100//Metabolic pathways+ko01110//Biosynthesis of secondary metabolites+ko00710//Carbon fixation in photosynthetic organisms+ko01200//Carbon metabolism;K00134//glyceraldehyde 3-phosphate dehydrogenase [EC:1.2.1.12]+ko00010//Glycolysis / Gluconeogenesis+ko012…	GO:0019318//hexose metabolic process;GO:0044238//primary metabolic process;GO:0006006//glucose metabolic process;GO:0071704//organic substance metabolic process;GO:0005975//carbohydrate metabolic process;GO:0044281//small molecule metabolic process;GO:0008152//metabolic process;GO:0005996//monosaccharide metabolic process;GO:0016620//oxidoreductase activity, acting on the aldehyde or oxo group of…
FRAEX38873_v2_000335700	2.773	0.986	-1.26947	0.0432854	0.0066409	Down		XP_022885729.1|6.8e-270|serine/threonine protein phosphatase 2A 57 kDa regulatory subunit B' theta isoform-like [Olea europaea var. sylvestris]	K11584//serine/threonine-protein phosphatase 2A regulatory subunit B'+ko03015//mRNA surveillance pathway	GO:0065007//biological regulation;GO:0050896//response to stimulus;GO:0007154//cell communication;GO:0050789//regulation of biological process;GO:0009987//cellular process;GO:0007165//signal transduction;GO:0051716//cellular response to stimulus;GO:0023052//signaling;GO:0050794//regulation of cellular process;GO:0032991//protein-containing complex;GO:0005623//cell;GO:0000159//protein phosphatase …
FRAEX38873_v2_000335650	8.51	2.216	-1.69177	0.00767494	0.000740763	Down		XP_022898911.1|5.4e-242|fasciclin-like arabinogalactan protein 17 [Olea europaea var. sylvestris]
FRAEX38873_v2_000335260	24.526	50.17	1.17206	1.01137e-07	1.92393e-09	UP		XP_022884327.1|2.6e-44|homeobox-leucine zipper protein HAT22-like [Olea europaea var. sylvestris]	K09338//homeobox-leucine zipper protein	GO:0043227//membrane-bounded organelle;GO:0005634//nucleus;GO:0043231//intracellular membrane-bounded organelle;GO:0044424//intracellular part;GO:0044464//cell part;GO:0005622//intracellular;GO:0005623//cell;GO:0043226//organelle;GO:0043229//intracellular organelle;GO:0097159//organic cyclic compound binding;GO:0003677//DNA binding;GO:0043565//sequence-specific DNA binding;GO:0005488//binding;GO:…
FRAEX38873_v2_000335210	22.643	9.133	-1.15364	0.000918228	5.66935e-05	Down		XP_022844055.1|5.6e-67|putative disease resistance protein At3g14460 isoform X2 [Olea europaea var. sylvestris]	K19613//leucine-rich repeat protein SHOC2
FRAEX38873_v2_000335070	8.736	24.033	1.62446	2.43129e-18	7.81979e-21	UP		XP_022855033.1|8.3e-265|rab escort protein 1 [Olea europaea var. sylvestris]	K17255//Rab GDP dissociation inhibitor;K17255//Rab GDP dissociation inhibitor;K17255//Rab GDP dissociation inhibitor;K17255//Rab GDP dissociation inhibitor;K17255//Rab GDP dissociation inhibitor;K17255//Rab GDP dissociation inhibitor;K17255//Rab GDP dissociation inhibitor;K17255//Rab GDP dissociation inhibitor	GO:0097354//prenylation;GO:0051716//cellular response to stimulus;GO:0007264//small GTPase mediated signal transduction;GO:0009987//cellular process;GO:0050794//regulation of cellular process;GO:0042886//amide transport;GO:0018344//protein geranylgeranylation;GO:0044237//cellular metabolic process;GO:0051641//cellular localization;GO:0006886//intracellular protein transport;GO:0050896//response t…
FRAEX38873_v2_000335040	0.363	0.026	-2.69934	0.0479233	0.00762119	Down		XP_018836411.1|1.5e-286|PREDICTED: catalase isozyme 1 [Juglans regia]	K03781//catalase [EC:1.11.1.6]+ko04016//MAPK signaling pathway - plant+ko04146//Peroxisome+ko00380//Tryptophan metabolism+ko01110//Biosynthesis of secondary metabolites+ko01200//Carbon metabolism+ko00630//Glyoxylate and dicarboxylate metabolism;K03781//catalase [EC:1.11.1.6]+ko04016//MAPK signaling pathway - plant+ko04146//Peroxisome+ko00380//Tryptophan metabolism+ko01110//Biosynthesis of seconda…	GO:0007623//circadian rhythm;GO:0042542//response to hydrogen peroxide;GO:0019725//cellular homeostasis;GO:0017014//protein nitrosylation;GO:0044260//cellular macromolecule metabolic process;GO:0046677//response to antibiotic;GO:0009416//response to light stimulus;GO:0050789//regulation of biological process;GO:0009636//response to toxic substance;GO:0046686//response to cadmium ion;GO:0065007//b…
FRAEX38873_v2_000334880	32.24	12.673	-1.13939	0.0355839	0.00514728	Down		XP_022871159.1|1.9e-113|reticulon-like protein B2 [Olea europaea var. sylvestris]	K20721//reticulon-1	GO:0044424//intracellular part;GO:0012505//endomembrane system;GO:0043226//organelle;GO:0044444//cytoplasmic part;GO:0005737//cytoplasm;GO:0005783//endoplasmic reticulum;GO:0044432//endoplasmic reticulum part;GO:0044446//intracellular organelle part;GO:0044422//organelle part;GO:0043229//intracellular organelle;GO:0044464//cell part;GO:0016021//integral component of membrane;GO:0016020//membrane;…
FRAEX38873_v2_000334790	52.863	4.39	-2.95388	0.00215357	0.000158542	Down		XP_022884552.1|3.5e-160|homeobox-leucine zipper protein ATHB-6-like isoform X1 [Olea europaea var. sylvestris]	K09338//homeobox-leucine zipper protein	GO:0043226//organelle;GO:0005623//cell;GO:0044464//cell part;GO:0043229//intracellular organelle;GO:0043227//membrane-bounded organelle;GO:0043231//intracellular membrane-bounded organelle;GO:0005622//intracellular;GO:0005634//nucleus;GO:0044424//intracellular part;GO:0140110//transcription regulator activity;GO:0043565//sequence-specific DNA binding;GO:0003676//nucleic acid binding;GO:0097159//o…
FRAEX38873_v2_000334560	4.986	17.866	1.90646	0.00906032	0.000917052	UP		XP_022894881.1|5.7e-37|photosystem I reaction center subunit N, chloroplastic-like [Olea europaea var. sylvestris]	K02701//photosystem I subunit PsaN+ko01100//Metabolic pathways+ko00195//Photosynthesis;K02701//photosystem I subunit PsaN+ko01100//Metabolic pathways+ko00195//Photosynthesis	GO:0015979//photosynthesis;GO:0044237//cellular metabolic process;GO:0009987//cellular process;GO:0008152//metabolic process;GO:0034357//photosynthetic membrane;GO:0098796//membrane protein complex;GO:0009521//photosystem;GO:0005623//cell;GO:0044425//membrane part;GO:0016020//membrane;GO:0005622//intracellular;GO:0044464//cell part;GO:0032991//protein-containing complex;GO:0044424//intracellular …
FRAEX38873_v2_000334540	0.743	0.216	-1.60032	0.00064201	3.73192e-05	Down		XP_022894873.1|0.0e+00|callose synthase 5-like isoform X2 [Olea europaea var. sylvestris]	K11000//callose synthase [EC:2.4.1.-];K11000//callose synthase [EC:2.4.1.-]	GO:0051273//beta-glucan metabolic process;GO:0005976//polysaccharide metabolic process;GO:0033692//cellular polysaccharide biosynthetic process;GO:0044262//cellular carbohydrate metabolic process;GO:0044238//primary metabolic process;GO:0043170//macromolecule metabolic process;GO:0034645//cellular macromolecule biosynthetic process;GO:0005975//carbohydrate metabolic process;GO:0051274//beta-gluca…
FRAEX38873_v2_000334530	3.296	1.096	-1.41634	0.000478899	2.63956e-05	Down	NAC	XP_022894871.1|1.9e-220|NAC domain-containing protein 82-like [Olea europaea var. sylvestris]	K00521//ferric-chelate reductase [EC:1.16.1.7];K13126//polyadenylate-binding protein+ko03015//mRNA surveillance pathway+ko03018//RNA degradation+ko03013//RNA transport;K00521//ferric-chelate reductase [EC:1.16.1.7];K13126//polyadenylate-binding protein+ko03015//mRNA surveillance pathway+ko03018//RNA degradation+ko03013//RNA transport;K00521//ferric-chelate reductase [EC:1.16.1.7];K13126//polyaden…
FRAEX38873_v2_000334510	12.056	0.226	-4.42758	4.27296e-05	1.61629e-06	Down	bHLH	XP_022886299.1|1.8e-174|transcription factor bHLH112-like isoform X1 [Olea europaea var. sylvestris]	K05765//cofilin;K05765//cofilin;K05765//cofilin
FRAEX38873_v2_000334500	1.863	10.156	2.55379	2.67479e-15	1.38236e-17	UP		XP_022886301.1|1.6e-311|G-type lectin S-receptor-like serine/threonine-protein kinase B120 [Olea europaea var. sylvestris]	K04733//interleukin-1 receptor-associated kinase 4 [EC:2.7.11.1];K04733//interleukin-1 receptor-associated kinase 4 [EC:2.7.11.1]
FRAEX38873_v2_000334410	5.766	1.09	-2.16301	2.38504e-09	3.29789e-11	Down		XP_022886309.1|4.5e-149|uncharacterized protein LOC111402319 [Olea europaea var. sylvestris]	K11446//histone demethylase JARID1 [EC:1.14.11.-];K11446//histone demethylase JARID1 [EC:1.14.11.-]
FRAEX38873_v2_000334340	2.57	0.483	-2.21058	0.0031067	0.000246131	Down		XP_022854142.1|5.1e-121|putative pentatricopeptide repeat-containing protein At1g12700, mitochondrial [Olea europaea var. sylvestris]	K17710//pentatricopeptide repeat domain-containing protein 1
FRAEX38873_v2_000334230	20.996	2.47	-2.89818	5.80751e-06	1.70927e-07	Down	C2C2-Dof	XP_022875339.1|8.9e-95|dof zinc finger protein 1-like [Olea europaea var. sylvestris]	K20043//clathrin coat assembly protein AP180;K09326//homeobox protein OTX1;K16222//Dof zinc finger protein DOF5.5+ko04712//Circadian rhythm - plant;K20043//clathrin coat assembly protein AP180;K09326//homeobox protein OTX1;K16222//Dof zinc finger protein DOF5.5+ko04712//Circadian rhythm - plant;K20043//clathrin coat assembly protein AP180;K09326//homeobox protein OTX1;K16222//Dof zinc finger prot…
FRAEX38873_v2_000334110	6.606	0.676	-2.5216	0.0456173	0.00712406	Down		XP_022888821.1|2.8e-41|probable adenylate kinase 7, mitochondrial [Olea europaea var. sylvestris]	K00939//adenylate kinase [EC:2.7.4.3]+ko00230//Purine metabolism+ko01100//Metabolic pathways+ko01110//Biosynthesis of secondary metabolites+ko00730//Thiamine metabolism	GO:0009987//cellular process;GO:0006807//nitrogen compound metabolic process;GO:0034641//cellular nitrogen compound metabolic process;GO:0044237//cellular metabolic process;GO:0044238//primary metabolic process;GO:0006725//cellular aromatic compound metabolic process;GO:1901360//organic cyclic compound metabolic process;GO:0046483//heterocycle metabolic process;GO:0006139//nucleobase-containing c…
FRAEX38873_v2_000333990	1.536	0.18	-2.50155	0.0162496	0.00189535	Down		XP_011087656.2|3.5e-137|putative 12-oxophytodienoate reductase 11 [Sesamum indicum]	K05894//12-oxophytodienoic acid reductase [EC:1.3.1.42]+ko00592//alpha-Linolenic acid metabolism+ko01100//Metabolic pathways+ko01110//Biosynthesis of secondary metabolites
FRAEX38873_v2_000333920	0.013	0.633	4.67682	5.31597e-07	1.19393e-08	UP		XP_022895715.1|3.8e-76|uclacyanin-3-like [Olea europaea var. sylvestris]	K02184//formin 2	GO:0016021//integral component of membrane;GO:0016020//membrane;GO:0031224//intrinsic component of membrane;GO:0044425//membrane part;GO:0009055//electron transfer activity;GO:0016491//oxidoreductase activity;GO:0003824//catalytic activity;
FRAEX38873_v2_000333880	12.636	28.55	1.31011	4.94113e-05	1.90707e-06	UP		XP_022895724.1|3.1e-160|putative dual specificity protein phosphatase DSP8 isoform X1 [Olea europaea var. sylvestris]	K14165//atypical dual specificity phosphatase [EC:3.1.3.16 3.1.3.48]	GO:0003824//catalytic activity;GO:0016788//hydrolase activity, acting on ester bonds;GO:0042578//phosphoric ester hydrolase activity;GO:0016787//hydrolase activity;GO:0008138//protein tyrosine/serine/threonine phosphatase activity;GO:0004725//protein tyrosine phosphatase activity;GO:0016791//phosphatase activity;GO:0004721//phosphoprotein phosphatase activity;GO:0140096//catalytic activity, actin…
FRAEX38873_v2_000333750	0	0.486	3.10879	0.0484461	0.00771632	UP		XP_022877293.1|5.3e-91|cytochrome P450 CYP72A219-like isoform X1 [Olea europaea var. sylvestris]	K07428//cytochrome P450 family 4 subfamily X [EC:1.14.14.1]
FRAEX38873_v2_000333700	14.196	2.25	-2.09066	6.91542e-20	1.825e-22	Down		XP_022870443.1|7.6e-26|serine/arginine-rich splicing factor SR30-like isoform X1 [Olea europaea var. sylvestris]	K12890//splicing factor, arginine/serine-rich 1+ko03040//Spliceosome;K01880//glycyl-tRNA synthetase [EC:6.1.1.14]+ko00970//Aminoacyl-tRNA biosynthesis;K12890//splicing factor, arginine/serine-rich 1+ko03040//Spliceosome;K12890//splicing factor, arginine/serine-rich 1+ko03040//Spliceosome;K01880//glycyl-tRNA synthetase [EC:6.1.1.14]+ko00970//Aminoacyl-tRNA biosynthesis;K12890//splicing factor, arg…
FRAEX38873_v2_000333680	3.113	11.406	3.62386	6.34087e-32	4.88067e-35	UP		XP_022850794.1|4.6e-36|solute carrier family 25 member 44-like isoform X1 [Olea europaea var. sylvestris]	K15121//solute carrier family 25, member 44;K15121//solute carrier family 25, member 44;K15121//solute carrier family 25, member 44;K15121//solute carrier family 25, member 44;K15121//solute carrier family 25, member 44
FRAEX38873_v2_000333620	3.27	11.023	1.82994	0.00217028	0.00016007	UP		XP_022858316.1|3.3e-64|phosphoglycerate mutase-like protein AT74 [Olea europaea var. sylvestris]		GO:0050278//sedoheptulose-bisphosphatase activity;GO:0042578//phosphoric ester hydrolase activity;GO:0016791//phosphatase activity;GO:0016788//hydrolase activity, acting on ester bonds;GO:0016787//hydrolase activity;GO:0003824//catalytic activity;
FRAEX38873_v2_000333570	0.373	4.013	3.40307	6.1502e-10	7.59116e-12	UP		XP_022870967.1|8.2e-148|coiled-coil domain-containing protein 94 homolog isoform X1 [Olea europaea var. sylvestris]	K01867//tryptophanyl-tRNA synthetase [EC:6.1.1.2]+ko00970//Aminoacyl-tRNA biosynthesis;K13115//coiled-coil domain-containing protein 130
FRAEX38873_v2_000333460	0	0.39	3.5696	0.0150865	0.00173583	UP	OFP	XP_022899226.1|2.0e-97|transcription repressor OFP12-like [Olea europaea var. sylvestris]	K14834//nucleolar complex protein 3	GO:1903506//regulation of nucleic acid-templated transcription;GO:0050789//regulation of biological process;GO:0051253//negative regulation of RNA metabolic process;GO:0019222//regulation of metabolic process;GO:0031326//regulation of cellular biosynthetic process;GO:0006355//regulation of transcription, DNA-templated;GO:0031327//negative regulation of cellular biosynthetic process;GO:0010605//ne…
FRAEX38873_v2_000333420	11.92	1.87	-2.39817	0.00116076	7.49225e-05	Down		XP_022898167.1|0.0e+00|ent-copalyl diphosphate synthase, chloroplastic-like isoform X1 [Olea europaea var. sylvestris]	K04120//ent-copalyl diphosphate synthase [EC:5.5.1.13]+ko00904//Diterpenoid biosynthesis+ko01100//Metabolic pathways+ko01110//Biosynthesis of secondary metabolites;K04120//ent-copalyl diphosphate synthase [EC:5.5.1.13]+ko00904//Diterpenoid biosynthesis+ko01100//Metabolic pathways+ko01110//Biosynthesis of secondary metabolites	GO:0016829//lyase activity;GO:0016835//carbon-oxygen lyase activity;GO:0043169//cation binding;GO:0043167//ion binding;GO:0016872//intramolecular lyase activity;GO:0005488//binding;GO:0046872//metal ion binding;GO:0016853//isomerase activity;GO:0009905//ent-copalyl diphosphate synthase activity;GO:0016838//carbon-oxygen lyase activity, acting on phosphates;GO:0010333//terpene synthase activity;GO…
FRAEX38873_v2_000333210	5.953	1.783	-1.51712	0.0394652	0.0059073	Down		XP_022850166.1|2.7e-111|pentatricopeptide repeat-containing protein At2g03880, mitochondrial-like [Olea europaea var. sylvestris]	K06180//23S rRNA pseudouridine1911/1915/1917 synthase [EC:5.4.99.23];K17710//pentatricopeptide repeat domain-containing protein 1;K10683//BRCA1-associated RING domain protein 1+ko03440//Homologous recombination;K22733//magnesium transporter	GO:0046914//transition metal ion binding;GO:0043169//cation binding;GO:0005488//binding;GO:0043167//ion binding;GO:0046872//metal ion binding;GO:0008270//zinc ion binding;
FRAEX38873_v2_000333160	46.26	19.753	-1.07099	2.78895e-05	1.00052e-06	Down		XP_024167208.1|6.3e-49|selenoprotein K [Rosa chinensis]		GO:0044425//membrane part;GO:0016020//membrane;GO:0031224//intrinsic component of membrane;GO:0016021//integral component of membrane;
FRAEX38873_v2_000333110	4.923	2.246	-0.97074	0.036291	0.00528348	No		XP_022851932.1|3.0e-182|tRNA (guanine(26)-N(2))-dimethyltransferase-like isoform X1 [Olea europaea var. sylvestris]	K00555//tRNA (guanine26-N2/guanine27-N2)-dimethyltransferase [EC:2.1.1.215 2.1.1.216];K00555//tRNA (guanine26-N2/guanine27-N2)-dimethyltransferase [EC:2.1.1.215 2.1.1.216];K00555//tRNA (guanine26-N2/guanine27-N2)-dimethyltransferase [EC:2.1.1.215 2.1.1.216]	GO:0006400//tRNA modification;GO:0008152//metabolic process;GO:0001510//RNA methylation;GO:0016070//RNA metabolic process;GO:0030488//tRNA methylation;GO:0034641//cellular nitrogen compound metabolic process;GO:0010467//gene expression;GO:0034660//ncRNA metabolic process;GO:0006725//cellular aromatic compound metabolic process;GO:0043412//macromolecule modification;GO:0006396//RNA processing;GO:0…
FRAEX38873_v2_000332830	0.086	1.296	2.87417	0.0415489	0.00631052	UP		KZV53803.1|3.8e-47|glutamate decarboxylase [Dorcoceras hygrometricum]	K01580//glutamate decarboxylase [EC:4.1.1.15]+ko00410//beta-Alanine metabolism+ko00250//Alanine, aspartate and glutamate metabolism+ko00430//Taurine and hypotaurine metabolism+ko01100//Metabolic pathways+ko00650//Butanoate metabolism+ko01110//Biosynthesis of secondary metabolites	GO:0006520//cellular amino acid metabolic process;GO:0043436//oxoacid metabolic process;GO:1901564//organonitrogen compound metabolic process;GO:0008152//metabolic process;GO:0006536//glutamate metabolic process;GO:1901605//alpha-amino acid metabolic process;GO:0019752//carboxylic acid metabolic process;GO:0044281//small molecule metabolic process;GO:0044237//cellular metabolic process;GO:0006082…
FRAEX38873_v2_000332730	34.606	7.29	-1.9401	0.00750825	0.000719927	Down		XP_019260157.1|2.7e-310|PREDICTED: leukotriene A-4 hydrolase homolog [Nicotiana attenuata]	K01254//leukotriene-A4 hydrolase [EC:3.3.2.6]+ko00590//Arachidonic acid metabolism+ko01100//Metabolic pathways	GO:0043169//cation binding;GO:0046872//metal ion binding;GO:0140096//catalytic activity, acting on a protein;GO:0043167//ion binding;GO:0008270//zinc ion binding;GO:0003824//catalytic activity;GO:0046914//transition metal ion binding;GO:0016787//hydrolase activity;GO:0008233//peptidase activity;GO:0070011//peptidase activity, acting on L-amino acid peptides;GO:0005488//binding;GO:0008237//metallo…
FRAEX38873_v2_000332490	1.713	0.333	-2.13017	0.00010566	4.55728e-06	Down	MADS	XP_022891120.1|7.3e-84|uncharacterized protein LOC111406134 [Olea europaea var. sylvestris]	K13207//CUG-BP- and ETR3-like factor
FRAEX38873_v2_000332480	5.67	1.25	-2.03507	0.000164476	7.51459e-06	Down		XP_022896315.1|8.3e-172|terpene synthase 10-like [Olea europaea var. sylvestris]	K07385//1,8-cineole synthase [EC:4.2.3.108]+ko00902//Monoterpenoid biosynthesis+ko01100//Metabolic pathways+ko01110//Biosynthesis of secondary metabolites;K18108//(-)-alpha-terpineol synthase [EC:4.2.3.111]+ko00902//Monoterpenoid biosynthesis+ko01100//Metabolic pathways+ko01110//Biosynthesis of secondary metabolites;K07385//1,8-cineole synthase [EC:4.2.3.108]+ko00902//Monoterpenoid biosynthesis+k…	GO:0016021//integral component of membrane;GO:0016020//membrane;GO:0044425//membrane part;GO:0031224//intrinsic component of membrane;GO:0003824//catalytic activity;GO:0035639//purine ribonucleoside triphosphate binding;GO:0043169//cation binding;GO:1901265//nucleoside phosphate binding;GO:0140096//catalytic activity, acting on a protein;GO:0016835//carbon-oxygen lyase activity;GO:0036094//small …
FRAEX38873_v2_000332470	3.173	1.093	-1.3284	0.0084152	0.000833493	Down		XP_022893269.1|2.1e-147|uncharacterized protein LOC111407817 isoform X2 [Olea europaea var. sylvestris]	K02184//formin 2;K05747//Wiskott-Aldrich syndrome protein+ko04144//Endocytosis	GO:0016020//membrane;GO:0016021//integral component of membrane;GO:0044425//membrane part;GO:0031224//intrinsic component of membrane;
FRAEX38873_v2_000332170	7.816	0.396	-3.33804	0.00293593	0.0002301	Down		XP_022869702.1|2.1e-75|calmodulin-like protein 1 [Olea europaea var. sylvestris]	K13448//calcium-binding protein CML+ko04626//Plant-pathogen interaction	GO:0043169//cation binding;GO:0043167//ion binding;GO:0005488//binding;GO:0046872//metal ion binding;GO:0005509//calcium ion binding;
FRAEX38873_v2_000331720	0.016	1.903	5.24114	2.2329e-07	4.62822e-09	UP	TCP	XP_022896242.1|5.4e-125|transcription factor TCP9-like isoform X1 [Olea europaea var. sylvestris]	K16221//transcription factor TCP21 (protein CCA1 HIKING EXPEDITION)+ko04712//Circadian rhythm - plant
FRAEX38873_v2_000331400	3.95	0	-5.56506	8.78881e-07	2.05594e-08	Down		XP_022848826.1|3.8e-47|probable serine/threonine-protein kinase PBL2 [Olea europaea var. sylvestris]	K04733//interleukin-1 receptor-associated kinase 4 [EC:2.7.11.1]	GO:0004674//protein serine/threonine kinase activity;GO:0032555//purine ribonucleotide binding;GO:0097159//organic cyclic compound binding;GO:0030554//adenyl nucleotide binding;GO:0003824//catalytic activity;GO:1901363//heterocyclic compound binding;GO:0005488//binding;GO:0016772//transferase activity, transferring phosphorus-containing groups;GO:0016301//kinase activity;GO:0000166//nucleotide bi…
FRAEX38873_v2_000331190	0	1.196	3.74099	0.00921135	0.000938177	UP		XP_022868623.1|1.6e-41|pectin acetylesterase 12-like isoform X2 [Olea europaea var. sylvestris]	K19882//O-palmitoleoyl-L-serine hydrolase [EC:3.1.1.98]	GO:0009987//cellular process;GO:0045229//external encapsulating structure organization;GO:0071840//cellular component organization or biogenesis;GO:0016043//cellular component organization;GO:0071554//cell wall organization or biogenesis;GO:0071555//cell wall organization;GO:0044464//cell part;GO:0030312//external encapsulating structure;GO:0005623//cell;GO:0005576//extracellular region;GO:000561…
FRAEX38873_v2_000330980	5.416	0.69	-2.45701	0.0118687	0.0012855	Down		XP_011078041.1|3.8e-102|pre-mRNA cleavage factor Im 25 kDa subunit 1 [Sesamum indicum]	K14397//cleavage and polyadenylation specificity factor subunit 5+ko03015//mRNA surveillance pathway	GO:0071704//organic substance metabolic process;GO:0006397//mRNA processing;GO:0043631//RNA polyadenylation;GO:0006378//mRNA polyadenylation;GO:0044238//primary metabolic process;GO:0031124//mRNA 3'-end processing;GO:1901360//organic cyclic compound metabolic process;GO:0034641//cellular nitrogen compound metabolic process;GO:0090304//nucleic acid metabolic process;GO:0010467//gene expression;GO:…
FRAEX38873_v2_000330880	11.676	5.026	-1.06006	7.82852e-06	2.38447e-07	Down	bHLH	XP_022845361.1|1.0e-179|transcription factor BIM1-like [Olea europaea var. sylvestris]	K16189//phytochrome-interacting factor 4+ko04075//Plant hormone signal transduction;K16189//phytochrome-interacting factor 4+ko04075//Plant hormone signal transduction;K16189//phytochrome-interacting factor 4+ko04075//Plant hormone signal transduction;K16189//phytochrome-interacting factor 4+ko04075//Plant hormone signal transduction;K13422//transcription factor MYC2+ko04016//MAPK signaling pathw…
FRAEX38873_v2_000330770	2.736	13.006	2.28613	0.0015759	0.000108867	UP		XP_007026016.2|6.8e-221|PREDICTED: beta-glucosidase 47 isoform X1 [Theobroma cacao]	K05350//beta-glucosidase [EC:3.2.1.21]+ko01100//Metabolic pathways+ko00500//Starch and sucrose metabolism+ko01110//Biosynthesis of secondary metabolites+ko00460//Cyanoamino acid metabolism+ko00940//Phenylpropanoid biosynthesis;K05350//beta-glucosidase [EC:3.2.1.21]+ko01100//Metabolic pathways+ko00500//Starch and sucrose metabolism+ko01110//Biosynthesis of secondary metabolites+ko00460//Cyanoamino…	GO:0005975//carbohydrate metabolic process;GO:0071704//organic substance metabolic process;GO:0044238//primary metabolic process;GO:0008152//metabolic process;GO:0004553//hydrolase activity, hydrolyzing O-glycosyl compounds;GO:0003824//catalytic activity;GO:0016798//hydrolase activity, acting on glycosyl bonds;GO:0016787//hydrolase activity;
FRAEX38873_v2_000330680	1.786	0.23	-2.40991	0.0269077	0.00357197	Down		XP_022897306.1|2.8e-60|uncharacterized protein LOC111410948 [Olea europaea var. sylvestris]	K03715//1,2-diacylglycerol 3-beta-galactosyltransferase [EC:2.4.1.46]+ko01100//Metabolic pathways+ko00561//Glycerolipid metabolism
FRAEX38873_v2_000330230	33.31	0.4	-3.80076	0.00815342	0.000801289	Down		XP_022894981.1|2.5e-176|glucose-6-phosphate/phosphate translocator 2, chloroplastic-like [Olea europaea var. sylvestris]	K15283//solute carrier family 35, member E1;K15283//solute carrier family 35, member E1	GO:0016020//membrane;GO:0016021//integral component of membrane;GO:0031224//intrinsic component of membrane;GO:0044425//membrane part;GO:0022857//transmembrane transporter activity;GO:0005215//transporter activity;
FRAEX38873_v2_000330170	92.973	2.943	-4.047	3.92397e-05	1.45948e-06	Down		XP_022888628.1|3.7e-102|uncharacterized FCP1 homology domain-containing protein C1271.03c-like [Olea europaea var. sylvestris]	K17618//ubiquitin-like domain-containing CTD phosphatase 1 [EC:3.1.3.16]	GO:0016788//hydrolase activity, acting on ester bonds;GO:0003824//catalytic activity;GO:0016791//phosphatase activity;GO:0042578//phosphoric ester hydrolase activity;GO:0140096//catalytic activity, acting on a protein;GO:0016787//hydrolase activity;GO:0004721//phosphoprotein phosphatase activity;
FRAEX38873_v2_000330120	0.256	14.553	5.40751	9.5889e-14	6.24727e-16	UP	Trihelix	XP_022889274.1|6.9e-195|stress response protein NST1, partial [Olea europaea var. sylvestris]
FRAEX38873_v2_000330090	0.363	2.416	2.65023	0.00387345	0.00032253	UP		XP_022887299.1|6.3e-204|probable glycosyltransferase At5g03795 [Olea europaea var. sylvestris]	K18789//xylogalacturonan beta-1,3-xylosyltransferase [EC:2.4.2.41];K18789//xylogalacturonan beta-1,3-xylosyltransferase [EC:2.4.2.41]	GO:1901564//organonitrogen compound metabolic process;GO:1901137//carbohydrate derivative biosynthetic process;GO:0071704//organic substance metabolic process;GO:0043170//macromolecule metabolic process;GO:0008152//metabolic process;GO:0009059//macromolecule biosynthetic process;GO:0009987//cellular process;GO:0019538//protein metabolic process;GO:0044249//cellular biosynthetic process;GO:0006464…
FRAEX38873_v2_000330050	0.73	1.866	1.3888	0.020374	0.00251028	UP		XP_016512780.1|2.8e-30|PREDICTED: GDSL esterase/lipase At5g03820-like [Nicotiana tabacum]	K00679//phospholipid:diacylglycerol acyltransferase [EC:2.3.1.158]+ko01100//Metabolic pathways+ko00561//Glycerolipid metabolism;K14209//solute carrier family 36 (proton-coupled amino acid transporter);K00679//phospholipid:diacylglycerol acyltransferase [EC:2.3.1.158]+ko01100//Metabolic pathways+ko00561//Glycerolipid metabolism;K14209//solute carrier family 36 (proton-coupled amino acid transporte…	GO:0016788//hydrolase activity, acting on ester bonds;GO:0016787//hydrolase activity;GO:0003824//catalytic activity;
FRAEX38873_v2_000329930	41.163	3.86	-2.87462	0.00149009	0.000101628	Down		XP_022871992.1|5.2e-176|uncharacterized protein LOC111391082 isoform X1 [Olea europaea var. sylvestris]	K01834//2,3-bisphosphoglycerate-dependent phosphoglycerate mutase [EC:5.4.2.11]+ko00010//Glycolysis / Gluconeogenesis+ko01230//Biosynthesis of amino acids+ko01100//Metabolic pathways+ko01110//Biosynthesis of secondary metabolites+ko00260//Glycine, serine and threonine metabolism+ko01200//Carbon metabolism;K01834//2,3-bisphosphoglycerate-dependent phosphoglycerate mutase [EC:5.4.2.11]+ko00010//Gly…	GO:0006725//cellular aromatic compound metabolic process;GO:0006164//purine nucleotide biosynthetic process;GO:0009135//purine nucleoside diphosphate metabolic process;GO:0019438//aromatic compound biosynthetic process;GO:0009259//ribonucleotide metabolic process;GO:0034654//nucleobase-containing compound biosynthetic process;GO:0046394//carboxylic acid biosynthetic process;GO:0009126//purine nuc…
FRAEX38873_v2_000329920	1.286	3.966	1.68659	0.00621266	0.000571789	UP	C2C2-CO-like	XP_022853043.1|6.7e-146|zinc finger protein CONSTANS-LIKE 2-like [Olea europaea var. sylvestris]	K12135//zinc finger protein CONSTANS+ko04712//Circadian rhythm - plant	GO:0043227//membrane-bounded organelle;GO:0043231//intracellular membrane-bounded organelle;GO:0044464//cell part;GO:0043226//organelle;GO:0044424//intracellular part;GO:0005622//intracellular;GO:0005634//nucleus;GO:0005623//cell;GO:0043229//intracellular organelle;GO:0046872//metal ion binding;GO:0046914//transition metal ion binding;GO:0005488//binding;GO:0008270//zinc ion binding;GO:0043167//i…
FRAEX38873_v2_000329740	2.196	0.096	-3.6832	0.000123138	5.42283e-06	Down		XP_022847156.1|0.0e+00|long-chain-alcohol oxidase FAO2-like [Olea europaea var. sylvestris]	K17756//long-chain-alcohol oxidase [EC:1.1.3.20]
FRAEX38873_v2_000329730	1.343	0.066	-2.86767	0.0464909	0.0072979	Down		XP_022847158.1|0.0e+00|protein NRT1/ PTR FAMILY 5.2-like [Olea europaea var. sylvestris]	K14638//solute carrier family 15 (peptide/histidine transporter), member 3/4
FRAEX38873_v2_000329690	0.02	0.533	4.21468	9.49091e-06	2.96648e-07	UP		XP_011083054.1|0.0e+00|MDIS1-interacting receptor like kinase 2-like [Sesamum indicum]	K04733//interleukin-1 receptor-associated kinase 4 [EC:2.7.11.1]	GO:0044425//membrane part;GO:0016021//integral component of membrane;GO:0016020//membrane;GO:0031224//intrinsic component of membrane;GO:0032553//ribonucleotide binding;GO:0016773//phosphotransferase activity, alcohol group as acceptor;GO:1901265//nucleoside phosphate binding;GO:0032559//adenyl ribonucleotide binding;GO:0003824//catalytic activity;GO:1901363//heterocyclic compound binding;GO:0043…
FRAEX38873_v2_000329680	0.78	0.196	-1.95117	0.0151523	0.0017457	Down	SBP	XP_022847512.1|4.0e-181|squamosa promoter-binding-like protein 9 [Olea europaea var. sylvestris]	K13415//protein brassinosteroid insensitive 1 [EC:2.7.10.1 2.7.11.1]+ko04075//Plant hormone signal transduction;K20641//Rho GTPase-activating protein 20;K13415//protein brassinosteroid insensitive 1 [EC:2.7.10.1 2.7.11.1]+ko04075//Plant hormone signal transduction	GO:0005622//intracellular;GO:0005634//nucleus;GO:0005623//cell;GO:0044464//cell part;GO:0043227//membrane-bounded organelle;GO:0043231//intracellular membrane-bounded organelle;GO:0044424//intracellular part;GO:0043226//organelle;GO:0043229//intracellular organelle;GO:0097159//organic cyclic compound binding;GO:0003676//nucleic acid binding;GO:1901363//heterocyclic compound binding;GO:0003677//DN…
FRAEX38873_v2_000329340	8.15	3.46	-1.0432	0.00680737	0.000638314	Down		XP_022857944.1|7.7e-94|rac-like GTP-binding protein ARAC1 isoform X1 [Olea europaea var. sylvestris]	K04392//Ras-related C3 botulinum toxin substrate 1+ko04145//Phagosome;K04392//Ras-related C3 botulinum toxin substrate 1+ko04145//Phagosome	GO:0050794//regulation of cellular process;GO:0007154//cell communication;GO:0009987//cellular process;GO:0007264//small GTPase mediated signal transduction;GO:0051716//cellular response to stimulus;GO:0023052//signaling;GO:0050896//response to stimulus;GO:0065007//biological regulation;GO:0050789//regulation of biological process;GO:0035556//intracellular signal transduction;GO:0007165//signal t…
FRAEX38873_v2_000329250	1.736	4.473	1.48768	0.000243215	1.19492e-05	UP		XP_022878957.1|9.8e-91|disease resistance protein RGA2-like [Olea europaea var. sylvestris]	K22038//volume-regulated anion channel;K19613//leucine-rich repeat protein SHOC2
FRAEX38873_v2_000329190	5.646	0.176	-4.39377	1.35304e-09	1.76676e-11	Down		XP_010250088.1|8.1e-78|PREDICTED: signal peptidase complex catalytic subunit SEC11A [Nelumbo nucifera]	K13280//signal peptidase I [EC:3.4.21.89]+ko03060//Protein export	GO:0019538//protein metabolic process;GO:0044260//cellular macromolecule metabolic process;GO:0044237//cellular metabolic process;GO:0010467//gene expression;GO:0009987//cellular process;GO:0034641//cellular nitrogen compound metabolic process;GO:0006465//signal peptide processing;GO:1901564//organonitrogen compound metabolic process;GO:0008152//metabolic process;GO:0016485//protein processing;GO…
FRAEX38873_v2_000329120	5.52	0.586	-2.72587	0.00198198	0.000142695	Down		XP_022866573.1|7.1e-148|uncharacterized protein LOC111386345 isoform X1 [Olea europaea var. sylvestris]
FRAEX38873_v2_000329040	0.043	0.826	3.49176	0.00209737	0.000153215	UP	ARR-B	XP_022856559.1|2.1e-141|two-component response regulator ARR10-like isoform X1 [Olea europaea var. sylvestris]	K14491//two-component response regulator ARR-B family+ko04075//Plant hormone signal transduction	GO:0050794//regulation of cellular process;GO:0051716//cellular response to stimulus;GO:0023052//signaling;GO:0065007//biological regulation;GO:0007165//signal transduction;GO:0009987//cellular process;GO:0050896//response to stimulus;GO:0007154//cell communication;GO:0000160//phosphorelay signal transduction system;GO:0050789//regulation of biological process;GO:0035556//intracellular signal tra…
FRAEX38873_v2_000328990	5.9	21.053	1.92816	0.000794463	4.76543e-05	UP		XP_022843244.1|0.0e+00|linoleate 13S-lipoxygenase 3-1, chloroplastic-like [Olea europaea var. sylvestris]	K00454//lipoxygenase [EC:1.13.11.12]+ko00591//Linoleic acid metabolism+ko00592//alpha-Linolenic acid metabolism+ko01100//Metabolic pathways+ko01110//Biosynthesis of secondary metabolites;K00454//lipoxygenase [EC:1.13.11.12]+ko00591//Linoleic acid metabolism+ko00592//alpha-Linolenic acid metabolism+ko01100//Metabolic pathways+ko01110//Biosynthesis of secondary metabolites	GO:0071704//organic substance metabolic process;GO:0044249//cellular biosynthetic process;GO:0042445//hormone metabolic process;GO:0031407//oxylipin metabolic process;GO:0008152//metabolic process;GO:0006633//fatty acid biosynthetic process;GO:0031408//oxylipin biosynthetic process;GO:0016053//organic acid biosynthetic process;GO:0065008//regulation of biological quality;GO:0044281//small molecul…
FRAEX38873_v2_000328780	7.846	15.18	1.07605	0.0049508	0.000433475	UP		XP_022870666.1|5.3e-195|hydroxyproline O-galactosyltransferase HPGT3-like [Olea europaea var. sylvestris]	K20854//hydroxyproline O-galactosyltransferase HPGT [EC:2.4.1.-]	GO:0044249//cellular biosynthetic process;GO:0071704//organic substance metabolic process;GO:0044260//cellular macromolecule metabolic process;GO:0043170//macromolecule metabolic process;GO:0009100//glycoprotein metabolic process;GO:1901576//organic substance biosynthetic process;GO:0044237//cellular metabolic process;GO:0034645//cellular macromolecule biosynthetic process;GO:1901137//carbohydrat…
FRAEX38873_v2_000328770	32.986	68.013	1.14793	0.020627	0.00255279	UP		XP_022892700.1|1.8e-121|diacylglycerol O-acyltransferase 3, cytosolic [Olea europaea var. sylvestris]	K22849//diacylglycerol O-acyltransferase 3, plant [EC:2.3.1.20]+ko01100//Metabolic pathways+ko00561//Glycerolipid metabolism	GO:0036094//small molecule binding;GO:0000166//nucleotide binding;GO:0005488//binding;GO:0032553//ribonucleotide binding;GO:0097159//organic cyclic compound binding;GO:0016491//oxidoreductase activity;GO:0048037//cofactor binding;GO:0051539//4 iron, 4 sulfur cluster binding;GO:0003824//catalytic activity;GO:0097367//carbohydrate derivative binding;GO:0051536//iron-sulfur cluster binding;GO:001665…
FRAEX38873_v2_000328750	4.556	46.43	3.28148	1.41405e-07	2.7638e-09	UP		XP_022870665.1|8.1e-282|uncharacterized protein LOC111389910 [Olea europaea var. sylvestris]		GO:0016021//integral component of membrane;GO:0016020//membrane;GO:0031224//intrinsic component of membrane;GO:0044425//membrane part;
FRAEX38873_v2_000328580	3.043	0.09	-3.91733	0.000472015	2.59124e-05	Down		XP_009618909.1|4.7e-155|PREDICTED: uncharacterized protein LOC104111017 [Nicotiana tomentosiformis]	K17592//sacsin;K17592//sacsin
FRAEX38873_v2_000328470	1.726	5.223	1.67265	0.0090915	0.000921471	UP		XP_022860653.1|1.7e-83|uncharacterized protein LOC111381144 [Olea europaea var. sylvestris]	K04733//interleukin-1 receptor-associated kinase 4 [EC:2.7.11.1]
FRAEX38873_v2_000328460	0.03	2.446	5.54854	9.97445e-11	1.07759e-12	UP		XP_022876099.1|1.4e-199|protein JINGUBANG-like [Olea europaea var. sylvestris]	K14963//COMPASS component SWD3;K03362//F-box and WD-40 domain protein 1/11+ko04120//Ubiquitin mediated proteolysis	GO:0016772//transferase activity, transferring phosphorus-containing groups;GO:0004672//protein kinase activity;GO:0016301//kinase activity;GO:0003824//catalytic activity;GO:0016905//myosin heavy chain kinase activity;GO:0004674//protein serine/threonine kinase activity;GO:0016773//phosphotransferase activity, alcohol group as acceptor;GO:0004683//calmodulin-dependent protein kinase activity;GO:0…
FRAEX38873_v2_000328130	6.826	2.07	-1.67231	1.57499e-05	5.20856e-07	Down		XP_011074122.1|1.5e-165|tRNA pseudouridine(38/39) synthase isoform X1 [Sesamum indicum]	K01855//tRNA pseudouridine38/39 synthase [EC:5.4.99.45];K01855//tRNA pseudouridine38/39 synthase [EC:5.4.99.45]	GO:0044237//cellular metabolic process;GO:0034641//cellular nitrogen compound metabolic process;GO:0046483//heterocycle metabolic process;GO:0016071//mRNA metabolic process;GO:0006399//tRNA metabolic process;GO:0043412//macromolecule modification;GO:0034660//ncRNA metabolic process;GO:1901360//organic cyclic compound metabolic process;GO:0009987//cellular process;GO:0016070//RNA metabolic process…
FRAEX38873_v2_000328100	1.286	2.39	1.04154	0.0296868	0.00407064	UP		PIN14900.1|2.0e-186|hypothetical protein CDL12_12462 [Handroanthus impetiginosus]	K12124//GIGANTEA+ko04712//Circadian rhythm - plant;K12124//GIGANTEA+ko04712//Circadian rhythm - plant;K12124//GIGANTEA+ko04712//Circadian rhythm - plant	GO:0048580//regulation of post-embryonic development;GO:0051239//regulation of multicellular organismal process;GO:0048583//regulation of response to stimulus;GO:0050789//regulation of biological process;GO:2000026//regulation of multicellular organismal development;GO:0050793//regulation of developmental process;GO:0065007//biological regulation;GO:2000028//regulation of photoperiodism, flowerin…
FRAEX38873_v2_000328070	10.976	2.856	-1.67953	0.0122167	0.00133293	Down		XP_022894678.1|0.0e+00|F-box protein At1g78280 [Olea europaea var. sylvestris]	K11323//histone arginine demethylase JMJD6 [EC:1.14.11.-]
FRAEX38873_v2_000328050	0	1.04	4.64325	0.000259493	1.28545e-05	UP		XP_022863262.1|5.2e-83|psbQ-like protein 3, chloroplastic [Olea europaea var. sylvestris]	K08901//photosystem II oxygen-evolving enhancer protein 3+ko01100//Metabolic pathways+ko00195//Photosynthesis	GO:0008152//metabolic process;GO:0015979//photosynthesis;GO:0044237//cellular metabolic process;GO:0009987//cellular process;GO:0044436//thylakoid part;GO:0042651//thylakoid membrane;GO:1902494//catalytic complex;GO:0044425//membrane part;GO:0005623//cell;GO:1990204//oxidoreductase complex;GO:0016020//membrane;GO:0098796//membrane protein complex;GO:0019898//extrinsic component of membrane;GO:000…
FRAEX38873_v2_000327780	1.423	4.053	1.59538	0.00698561	0.000660775	UP		XP_022874501.1|1.9e-108|protein PATRONUS 2-like [Olea europaea var. sylvestris]		GO:0051726//regulation of cell cycle;GO:0007346//regulation of mitotic cell cycle;GO:0050789//regulation of biological process;GO:0065007//biological regulation;GO:0050794//regulation of cellular process;
FRAEX38873_v2_000327540	9.766	20.97	1.19602	0.000336021	1.73752e-05	UP		XP_022878052.1|3.4e-232|equilibrative nucleotide transporter 3-like isoform X2 [Olea europaea var. sylvestris]	K15014//solute carrier family 29 (equilibrative nucleoside transporter), member 1/2/3;K15014//solute carrier family 29 (equilibrative nucleoside transporter), member 1/2/3	GO:0016020//membrane;GO:0044425//membrane part;GO:0016021//integral component of membrane;GO:0031224//intrinsic component of membrane;GO:0015932//nucleobase-containing compound transmembrane transporter activity;GO:1901505//carbohydrate derivative transmembrane transporter activity;GO:0005215//transporter activity;GO:0022857//transmembrane transporter activity;GO:0005337//nucleoside transmembrane…
FRAEX38873_v2_000327510	0	0.33	4.68033	0.000198966	9.42407e-06	UP		XP_022884883.1|0.0e+00|alpha-dioxygenase 2 isoform X1 [Olea europaea var. sylvestris]	K10529//alpha-dioxygenase [EC:1.-.-.-]+ko00592//alpha-Linolenic acid metabolism;K10529//alpha-dioxygenase [EC:1.-.-.-]+ko00592//alpha-Linolenic acid metabolism	GO:0006979//response to oxidative stress;GO:0050896//response to stimulus;GO:0006950//response to stress;GO:0046906//tetrapyrrole binding;GO:0020037//heme binding;GO:0004601//peroxidase activity;GO:0016491//oxidoreductase activity;GO:0016209//antioxidant activity;GO:0003824//catalytic activity;GO:0097159//organic cyclic compound binding;GO:0048037//cofactor binding;GO:1901363//heterocyclic compou…
FRAEX38873_v2_000327450	0.3	3.453	3.53153	1.4056e-10	1.54559e-12	UP		XP_027113646.1|4.4e-83|mediator of RNA polymerase II transcription subunit 19a-like isoform X2 [Coffea arabica]	K07375//tubulin beta+ko04145//Phagosome;K11984//U4/U6.U5 tri-snRNP-associated protein 1+ko03040//Spliceosome;K07375//tubulin beta+ko04145//Phagosome;K11984//U4/U6.U5 tri-snRNP-associated protein 1+ko03040//Spliceosome;K07375//tubulin beta+ko04145//Phagosome;K11984//U4/U6.U5 tri-snRNP-associated protein 1+ko03040//Spliceosome
FRAEX38873_v2_000327400	10.806	1.526	-2.34362	0.0182727	0.00220064	Down		XP_022861733.1|1.5e-124|uncharacterized protein LOC111382095 [Olea europaea var. sylvestris]
FRAEX38873_v2_000327380	2.536	0.273	-2.75472	0.00138142	9.26594e-05	Down		XP_022861774.1|7.8e-228|beta-D-glucosyl crocetin beta-1,6-glucosyltransferase-like [Olea europaea var. sylvestris]	K13080//flavanone 7-O-glucoside 2''-O-beta-L-rhamnosyltransferase [EC:2.4.1.236]+ko00941//Flavonoid biosynthesis+ko00944//Flavone and flavonol biosynthesis
FRAEX38873_v2_000327370	18.406	7.77	-1.04942	0.0192171	0.00233669	Down		XP_022861837.1|1.6e-179|beta-D-glucosyl crocetin beta-1,6-glucosyltransferase-like [Olea europaea var. sylvestris]	K13080//flavanone 7-O-glucoside 2''-O-beta-L-rhamnosyltransferase [EC:2.4.1.236]+ko00941//Flavonoid biosynthesis+ko00944//Flavone and flavonol biosynthesis;K13080//flavanone 7-O-glucoside 2''-O-beta-L-rhamnosyltransferase [EC:2.4.1.236]+ko00941//Flavonoid biosynthesis+ko00944//Flavone and flavonol biosynthesis	GO:0016758//transferase activity, transferring hexosyl groups;GO:0016757//transferase activity, transferring glycosyl groups;GO:0003824//catalytic activity;GO:0016740//transferase activity;
FRAEX38873_v2_000327330	2.44	0.04	-4.1313	0.000580931	3.30836e-05	Down		XP_022861811.1|3.5e-46|monothiol glutaredoxin-S10-like [Olea europaea var. sylvestris]	K03676//glutaredoxin 3	GO:0051171//regulation of nitrogen compound metabolic process;GO:0051172//negative regulation of nitrogen compound metabolic process;GO:0009892//negative regulation of metabolic process;GO:0080090//regulation of primary metabolic process;GO:0010558//negative regulation of macromolecule biosynthetic process;GO:0019725//cellular homeostasis;GO:0009987//cellular process;GO:1903507//negative regulati…
FRAEX38873_v2_000327240	24.05	46.14	1.07456	0.0113493	0.00121334	UP		XP_022863458.1|4.3e-61|GDP-mannose 3,5-epimerase 2 [Olea europaea var. sylvestris]	K10046//GDP-D-mannose 3', 5'-epimerase [EC:5.1.3.18 5.1.3.-]+ko00520//Amino sugar and nucleotide sugar metabolism+ko01100//Metabolic pathways+ko00053//Ascorbate and aldarate metabolism+ko01110//Biosynthesis of secondary metabolites	GO:0016853//isomerase activity;GO:0097159//organic cyclic compound binding;GO:1901265//nucleoside phosphate binding;GO:0000166//nucleotide binding;GO:0036094//small molecule binding;GO:0016854//racemase and epimerase activity;GO:0016857//racemase and epimerase activity, acting on carbohydrates and derivatives;GO:0051287//NAD binding;GO:0050662//coenzyme binding;GO:1901363//heterocyclic compound b…
FRAEX38873_v2_000327220	0.043	1.226	3.51051	0.00580221	0.000527474	UP		PSS05825.1|8.6e-24|2,3-bisphosphoglycerate-independent phosphoglycerate mutase [Actinidia chinensis var. chinensis]	K15633//2,3-bisphosphoglycerate-independent phosphoglycerate mutase [EC:5.4.2.12]+ko00010//Glycolysis / Gluconeogenesis+ko01230//Biosynthesis of amino acids+ko01100//Metabolic pathways+ko01110//Biosynthesis of secondary metabolites+ko00260//Glycine, serine and threonine metabolism+ko01200//Carbon metabolism;K15633//2,3-bisphosphoglycerate-independent phosphoglycerate mutase [EC:5.4.2.12]+ko00010/…	GO:0005975//carbohydrate metabolic process;GO:0071704//organic substance metabolic process;GO:0005996//monosaccharide metabolic process;GO:0044282//small molecule catabolic process;GO:0009056//catabolic process;GO:0019318//hexose metabolic process;GO:0044281//small molecule metabolic process;GO:0006006//glucose metabolic process;GO:0019320//hexose catabolic process;GO:0046365//monosaccharide cata…
FRAEX38873_v2_000327050	0	0.223	3.08216	0.0494401	0.00793393	UP		XP_011087344.1|6.3e-158|cytosolic Fe-S cluster assembly factor NBP35 [Sesamum indicum]	K03593//ATP-binding protein involved in chromosome partitioning	GO:0008152//metabolic process;GO:0071840//cellular component organization or biogenesis;GO:0016043//cellular component organization;GO:0051186//cofactor metabolic process;GO:0031163//metallo-sulfur cluster assembly;GO:0006790//sulfur compound metabolic process;GO:0009987//cellular process;GO:0044237//cellular metabolic process;GO:0022607//cellular component assembly;GO:0016226//iron-sulfur cluste…
FRAEX38873_v2_000327020	1.98	4.966	1.43414	0.0041266	0.000348551	UP		XP_022869352.1|0.0e+00|serine/threonine-protein kinase Nek5 isoform X2 [Olea europaea var. sylvestris]	K08857//NIMA (never in mitosis gene a)-related kinase 1/4/5 [EC:2.7.11.1];K08857//NIMA (never in mitosis gene a)-related kinase 1/4/5 [EC:2.7.11.1]	GO:0032555//purine ribonucleotide binding;GO:0005524//ATP binding;GO:0016773//phosphotransferase activity, alcohol group as acceptor;GO:1901265//nucleoside phosphate binding;GO:0035639//purine ribonucleoside triphosphate binding;GO:0036094//small molecule binding;GO:0017076//purine nucleotide binding;GO:0043167//ion binding;GO:0005488//binding;GO:0003824//catalytic activity;GO:0030554//adenyl nuc…
FRAEX38873_v2_000327010	10.07	95.756	3.28627	1.81786e-13	1.23433e-15	UP	LOB	XP_022862609.1|2.9e-141|LOB domain-containing protein 41-like [Olea europaea var. sylvestris]	K21994//LOB domain-containing protein 18
FRAEX38873_v2_000326780	4.76	1.763	-1.26762	0.000381633	2.02058e-05	Down		AIY24421.1|3.5e-164|ggpps protein [Jasminum sambac]	K13789//geranylgeranyl diphosphate synthase, type II [EC:2.5.1.1 2.5.1.10 2.5.1.29]+ko00900//Terpenoid backbone biosynthesis+ko01100//Metabolic pathways+ko01110//Biosynthesis of secondary metabolites	GO:0009987//cellular process;GO:0009058//biosynthetic process;GO:0006629//lipid metabolic process;GO:0044237//cellular metabolic process;GO:0008299//isoprenoid biosynthetic process;GO:0071704//organic substance metabolic process;GO:0044238//primary metabolic process;GO:1901576//organic substance biosynthetic process;GO:0006720//isoprenoid metabolic process;GO:0008610//lipid biosynthetic process;G…
FRAEX38873_v2_000326620	1.263	0.456	-1.27865	0.0145201	0.00165371	Down		XP_022883355.1|0.0e+00|structural maintenance of chromosomes protein 4-like [Olea europaea var. sylvestris]	K06675//structural maintenance of chromosome 4	GO:0016043//cellular component organization;GO:0006996//organelle organization;GO:0009987//cellular process;GO:0071840//cellular component organization or biogenesis;GO:0051276//chromosome organization;GO:0043228//non-membrane-bounded organelle;GO:0005694//chromosome;GO:0043229//intracellular organelle;GO:0005622//intracellular;GO:0043231//intracellular membrane-bounded organelle;GO:0043226//orga…
FRAEX38873_v2_000326610	29.78	69.96	1.34825	0.000167242	7.66396e-06	UP	zf-HD	XP_022884113.1|1.1e-166|zinc-finger homeodomain protein 9-like [Olea europaea var. sylvestris]	K15777//4,5-DOPA dioxygenase extradiol [EC:1.13.11.-]+ko00965//Betalain biosynthesis;K15601//lysine-specific demethylase 3 [EC:1.14.11.-]
FRAEX38873_v2_000326570	1.266	48.35	5.04425	1.4102e-16	5.89247e-19	UP		XP_022885340.1|4.1e-180|vignain-like [Olea europaea var. sylvestris]	K16292//KDEL-tailed cysteine endopeptidase [EC:3.4.22.-]	GO:0016787//hydrolase activity;GO:0070011//peptidase activity, acting on L-amino acid peptides;GO:0140096//catalytic activity, acting on a protein;GO:0008234//cysteine-type peptidase activity;GO:0003824//catalytic activity;GO:0008233//peptidase activity;
FRAEX38873_v2_000326290	0	0.183	3.20645	0.0384687	0.00569253	UP		XP_022887729.1|1.3e-257|uncharacterized protein LOC111403451 isoform X2 [Olea europaea var. sylvestris]	K13122//protein FRG1
FRAEX38873_v2_000326270	28.756	11.39	-1.16617	2.19611e-06	5.63865e-08	Down		XP_011086419.1|4.4e-141|tetratricopeptide repeat protein 38 isoform X1 [Sesamum indicum]	K12402//AP-4 complex subunit mu-1;K20667//beta-amyrin 28-monooxygenase [EC:1.14.14.126];K03768//peptidyl-prolyl cis-trans isomerase B (cyclophilin B) [EC:5.2.1.8];K03283//heat shock 70kDa protein 1/2/6/8+ko03040//Spliceosome+ko04144//Endocytosis+ko04141//Protein processing in endoplasmic reticulum;K01265//methionyl aminopeptidase [EC:3.4.11.18];K12402//AP-4 complex subunit mu-1;K20667//beta-amyri…
FRAEX38873_v2_000326230	27.34	1.303	-4.1905	1.54677e-10	1.70933e-12	Down		XP_022880202.1|3.0e-249|ACT domain-containing protein ACR3-like [Olea europaea var. sylvestris]	K00688//glycogen phosphorylase [EC:2.4.1.1]+ko01100//Metabolic pathways+ko00500//Starch and sucrose metabolism+ko01110//Biosynthesis of secondary metabolites;K00688//glycogen phosphorylase [EC:2.4.1.1]+ko01100//Metabolic pathways+ko00500//Starch and sucrose metabolism+ko01110//Biosynthesis of secondary metabolites;K00688//glycogen phosphorylase [EC:2.4.1.1]+ko01100//Metabolic pathways+ko00500//St…
FRAEX38873_v2_000326020	27.526	85	1.74848	7.80885e-05	3.2307e-06	UP		XP_022881238.1|1.4e-25|elicitor-responsive protein 3-like [Olea europaea var. sylvestris]
FRAEX38873_v2_000325450	1.396	7.213	2.39726	2.08298e-05	7.17479e-07	UP		PIN00448.1|1.2e-65|Flavanone 3-dioxygenase [Handroanthus impetiginosus]	K06892//feruloyl-CoA ortho-hydroxylase [EC:1.14.11.-]+ko01110//Biosynthesis of secondary metabolites+ko00940//Phenylpropanoid biosynthesis	GO:0016705//oxidoreductase activity, acting on paired donors, with incorporation or reduction of molecular oxygen;GO:0016491//oxidoreductase activity;GO:0046872//metal ion binding;GO:0005488//binding;GO:0016706//oxidoreductase activity, acting on paired donors, with incorporation or reduction of molecular oxygen, 2-oxoglutarate as one donor, and incorporation of one atom each of oxygen into both …
FRAEX38873_v2_000325430	1.413	2.81	2.05071	0.00034752	1.80557e-05	UP		XP_022866365.1|2.1e-152|UDP-glycosyltransferase 73C3-like [Olea europaea var. sylvestris]	K13496//UDP-glucosyl transferase 73C [EC:2.4.1.-];K13496//UDP-glucosyl transferase 73C [EC:2.4.1.-]
FRAEX38873_v2_000325370	10.813	29.25	1.53833	0.00556667	0.000501317	UP	Trihelix	XP_022866332.1|3.8e-245|uncharacterized protein LOC111386127 isoform X1 [Olea europaea var. sylvestris]
FRAEX38873_v2_000325110	0	10.256	7.82898	1.74342e-16	7.47651e-19	UP		RRT48337.1|2.8e-08|hypothetical protein B296_00053180, partial [Ensete ventricosum]		GO:0006814//sodium ion transport;GO:0055085//transmembrane transport;GO:0030001//metal ion transport;GO:0051234//establishment of localization;GO:0015672//monovalent inorganic cation transport;GO:0051179//localization;GO:0006812//cation transport;GO:0006811//ion transport;GO:0006810//transport;GO:0031224//intrinsic component of membrane;GO:0016020//membrane;GO:0016021//integral component of membr…
FRAEX38873_v2_000325090	4.973	2.446	-0.853973	0.0364413	0.00531839	No	BSD	XP_022870890.1|1.1e-154|uncharacterized protein LOC111390123 [Olea europaea var. sylvestris]
FRAEX38873_v2_000325030	5.49	1.36	-1.81046	1.41594e-05	4.6125e-07	Down		PIN18122.1|1.0e-84|hypothetical protein CDL12_09208 [Handroanthus impetiginosus]	K12447//UDP-sugar pyrophosphorylase [EC:2.7.7.64]+ko00520//Amino sugar and nucleotide sugar metabolism+ko00040//Pentose and glucuronate interconversions+ko01100//Metabolic pathways+ko00052//Galactose metabolism+ko00053//Ascorbate and aldarate metabolism;K00423//L-ascorbate oxidase [EC:1.10.3.3]+ko01100//Metabolic pathways+ko00053//Ascorbate and aldarate metabolism;K12812//ATP-dependent RNA helica…	GO:0071704//organic substance metabolic process;GO:0005975//carbohydrate metabolic process;GO:0044238//primary metabolic process;GO:0044281//small molecule metabolic process;GO:0006004//fucose metabolic process;GO:0005996//monosaccharide metabolic process;GO:0019318//hexose metabolic process;GO:0008152//metabolic process;GO:0044425//membrane part;GO:0031224//intrinsic component of membrane;GO:001…
FRAEX38873_v2_000324810	7.316	1.38	-2.17559	1.40256e-05	4.56505e-07	Down		XP_022875879.1|7.0e-61|uncharacterized protein LOC111394345 isoform X2 [Olea europaea var. sylvestris]	K00232//acyl-CoA oxidase [EC:1.3.3.6]+ko04146//Peroxisome+ko00592//alpha-Linolenic acid metabolism+ko01100//Metabolic pathways+ko01110//Biosynthesis of secondary metabolites+ko01212//Fatty acid metabolism+ko01040//Biosynthesis of unsaturated fatty acids+ko00071//Fatty acid degradation;K05387//glutamate receptor, ionotropic, plant;K08343//ubiquitin-like-conjugating enzyme ATG3+ko04136//Autophagy -…	GO:0005488//binding;GO:1901363//heterocyclic compound binding;GO:0003676//nucleic acid binding;GO:0043169//cation binding;GO:0043167//ion binding;GO:0003677//DNA binding;GO:0097159//organic cyclic compound binding;GO:0046872//metal ion binding;
FRAEX38873_v2_000324690	43.92	82.29	1.05646	0.00199863	0.000144223	UP		XP_012836914.1|5.0e-150|PREDICTED: protein BRASSINOSTEROID INSENSITIVE 1 [Erythranthe guttata]	K13420//LRR receptor-like serine/threonine-protein kinase FLS2 [EC:2.7.11.1]+ko04016//MAPK signaling pathway - plant+ko04626//Plant-pathogen interaction
FRAEX38873_v2_000324580	0	2.946	4.8467	8.94596e-05	3.76017e-06	UP		XP_012069017.1|1.1e-27|serine/threonine protein phosphatase 2A 55 kDa regulatory subunit B beta isoform isoform X2 [Jatropha curcas]	K04354//serine/threonine-protein phosphatase 2A regulatory subunit B+ko03015//mRNA surveillance pathway	GO:0044464//cell part;GO:0032991//protein-containing complex;GO:0005623//cell;GO:0000159//protein phosphatase type 2A complex;GO:1903293//phosphatase complex;GO:0044424//intracellular part;GO:1902494//catalytic complex;GO:0008287//protein serine/threonine phosphatase complex;GO:0005622//intracellular;GO:0098772//molecular function regulator;GO:0019208//phosphatase regulator activity;GO:0030234//e…
FRAEX38873_v2_000324360	37.423	9.326	-1.69617	0.0472753	0.00748306	Down		XP_011082896.1|0.0e+00|subtilisin-like protease SBT5.3 [Sesamum indicum]	K15333//tRNA guanosine-2'-O-methyltransferase [EC:2.1.1.34];K13199//plasminogen activator inhibitor 1 RNA-binding protein;K12619//5'-3' exoribonuclease 2 [EC:3.1.13.-]+ko03018//RNA degradation+ko03008//Ribosome biogenesis in eukaryotes;K14568//rRNA small subunit pseudouridine methyltransferase Nep1 [EC:2.1.1.260]+ko03008//Ribosome biogenesis in eukaryotes;K15333//tRNA guanosine-2'-O-methyltransfe…	GO:0006810//transport;GO:0051234//establishment of localization;GO:0051179//localization;GO:0016192//vesicle-mediated transport;GO:0006891//intra-Golgi vesicle-mediated transport;GO:0048193//Golgi vesicle transport;GO:0005623//cell;GO:0043226//organelle;GO:0017119//Golgi transport complex;GO:0043229//intracellular organelle;GO:0043231//intracellular membrane-bounded organelle;GO:0032991//protein-…
FRAEX38873_v2_000324110	1.566	3.34	1.23194	0.000111718	4.84623e-06	UP		XP_022846141.1|1.4e-305|transcription factor GTE4-like [Olea europaea var. sylvestris]	K11721//bromodomain-containing protein 3
FRAEX38873_v2_000324000	0.01	0.636	4.547	2.6562e-05	9.44312e-07	UP		XP_022869909.1|3.8e-140|protein transport protein Sec61 subunit alpha-like [Olea europaea var. sylvestris]	K10956//protein transport protein SEC61 subunit alpha+ko04145//Phagosome+ko04141//Protein processing in endoplasmic reticulum+ko03060//Protein export;K10956//protein transport protein SEC61 subunit alpha+ko04145//Phagosome+ko04141//Protein processing in endoplasmic reticulum+ko03060//Protein export;K10956//protein transport protein SEC61 subunit alpha+ko04145//Phagosome+ko04141//Protein processin…	GO:0071702//organic substance transport;GO:0042886//amide transport;GO:0051179//localization;GO:0008104//protein localization;GO:0071705//nitrogen compound transport;GO:0033036//macromolecule localization;GO:0006810//transport;GO:0015833//peptide transport;GO:0045184//establishment of protein localization;GO:0015031//protein transport;GO:0051234//establishment of localization;GO:0016021//integral…
FRAEX38873_v2_000323980	0	0.403	3.44222	0.020582	0.00254354	UP		XP_022846131.1|9.4e-21|uncharacterized protein LOC111368878 isoform X1 [Olea europaea var. sylvestris]	K03504//DNA polymerase delta subunit 3+ko03420//Nucleotide excision repair+ko03030//DNA replication+ko03440//Homologous recombination+ko03410//Base excision repair+ko03430//Mismatch repair;K03504//DNA polymerase delta subunit 3+ko03420//Nucleotide excision repair+ko03030//DNA replication+ko03440//Homologous recombination+ko03410//Base excision repair+ko03430//Mismatch repair	GO:0006807//nitrogen compound metabolic process;GO:0009059//macromolecule biosynthetic process;GO:0044249//cellular biosynthetic process;GO:0044260//cellular macromolecule metabolic process;GO:0009987//cellular process;GO:0008152//metabolic process;GO:0006725//cellular aromatic compound metabolic process;GO:0034641//cellular nitrogen compound metabolic process;GO:0046483//heterocycle metabolic pr…
FRAEX38873_v2_000323840	2.25	0.706	-1.47547	0.00109573	6.97614e-05	Down		XP_022866550.1|0.0e+00|protein SUPPRESSOR OF PHYA-105 1-like [Olea europaea var. sylvestris]	K16240//protein suppressor of PHYA-105 1+ko04712//Circadian rhythm - plant	GO:0071478//cellular response to radiation;GO:0051093//negative regulation of developmental process;GO:0032502//developmental process;GO:0000003//reproduction;GO:0065007//biological regulation;GO:0023052//signaling;GO:0050789//regulation of biological process;GO:0009657//plastid organization;GO:0022414//reproductive process;GO:2000028//regulation of photoperiodism, flowering;GO:0016043//cellular …
FRAEX38873_v2_000323610	0.54	59.843	3.16301	0.0465971	0.00732448	UP		XP_022874442.1|6.4e-96|uncharacterized protein LOC111393233 [Olea europaea var. sylvestris]
FRAEX38873_v2_000323520	1.503	0.473	-1.44589	0.00693122	0.000654499	Down		XP_012075521.1|1.6e-33|uncharacterized protein LOC105636787 isoform X2 [Jatropha curcas]
FRAEX38873_v2_000323200	1.81	0.066	-3.57619	0.00383598	0.000318883	Down		XP_022863066.1|1.8e-82|putative invertase inhibitor [Olea europaea var. sylvestris]	K07575//PUA domain protein;K15334//multisite-specific tRNA:(cytosine-C5)-methyltransferase [EC:2.1.1.202]	GO:0030234//enzyme regulator activity;GO:0098772//molecular function regulator;GO:0004857//enzyme inhibitor activity;
FRAEX38873_v2_000323110	3.766	19.56	2.35872	0.00119251	7.73002e-05	UP		XP_022864387.1|1.8e-72|calmodulin-like protein 3 [Olea europaea var. sylvestris]	K13448//calcium-binding protein CML+ko04626//Plant-pathogen interaction	GO:0043167//ion binding;GO:0005488//binding;GO:0046872//metal ion binding;GO:0005509//calcium ion binding;GO:0043169//cation binding;
FRAEX38873_v2_000322980	9.1	3.63	-1.19342	0.0194809	0.00237827	Down		XP_022878981.1|6.7e-112|probable thiol methyltransferase 2 isoform X1 [Olea europaea var. sylvestris]	K21552//methyl halide transferase [EC:2.1.1.165];K21552//methyl halide transferase [EC:2.1.1.165];K21552//methyl halide transferase [EC:2.1.1.165];K21552//methyl halide transferase [EC:2.1.1.165];K21552//methyl halide transferase [EC:2.1.1.165];K21552//methyl halide transferase [EC:2.1.1.165];K21552//methyl halide transferase [EC:2.1.1.165];K21552//methyl halide transferase [EC:2.1.1.165]	GO:0008172//S-methyltransferase activity;GO:0003824//catalytic activity;GO:0016741//transferase activity, transferring one-carbon groups;GO:0008757//S-adenosylmethionine-dependent methyltransferase activity;GO:0016740//transferase activity;GO:0008168//methyltransferase activity;
FRAEX38873_v2_000322920	8.12	2.703	-1.44605	4.845e-05	1.86464e-06	Down		XP_022869577.1|2.7e-15|uncharacterized protein LOC111388975 isoform X2 [Olea europaea var. sylvestris]	K04802//proliferating cell nuclear antigen+ko03420//Nucleotide excision repair+ko03030//DNA replication+ko03410//Base excision repair+ko03430//Mismatch repair;K10268//F-box and leucine-rich repeat protein 2/20;K10268//F-box and leucine-rich repeat protein 2/20;K10268//F-box and leucine-rich repeat protein 2/20;K10268//F-box and leucine-rich repeat protein 2/20
FRAEX38873_v2_000322860	6.136	15.266	1.47843	6.3905e-05	2.56593e-06	UP		XP_022891239.1|1.7e-141|sphinganine C4-monooxygenase 1-like [Olea europaea var. sylvestris]	K04713//sphinganine C4-monooxygenase [EC:1.14.18.5]+ko00600//Sphingolipid metabolism+ko01100//Metabolic pathways;K04713//sphinganine C4-monooxygenase [EC:1.14.18.5]+ko00600//Sphingolipid metabolism+ko01100//Metabolic pathways	GO:0044238//primary metabolic process;GO:0006629//lipid metabolic process;GO:0071704//organic substance metabolic process;GO:0008610//lipid biosynthetic process;GO:0008152//metabolic process;GO:0009058//biosynthetic process;GO:1901576//organic substance biosynthetic process;GO:0016020//membrane;GO:0044425//membrane part;GO:0016021//integral component of membrane;GO:0031224//intrinsic component of…
FRAEX38873_v2_000322720	23.15	5.2	-1.86901	0.0048314	0.00042089	Down		PIM99998.1|1.1e-173|putative DNA repair exonuclease SIA1 [Handroanthus impetiginosus]	K12867//pre-mRNA-splicing factor SYF1+ko03040//Spliceosome	GO:0004527//exonuclease activity;GO:0004518//nuclease activity;GO:0016788//hydrolase activity, acting on ester bonds;GO:0003824//catalytic activity;GO:0016787//hydrolase activity;
FRAEX38873_v2_000322630	19.38	0.68	-3.81201	0.000402515	2.15216e-05	Down		XP_022893686.1|4.9e-191|serine/threonine-protein kinase SAPK2-like [Olea europaea var. sylvestris]	K14498//serine/threonine-protein kinase SRK2 [EC:2.7.11.1]+ko04016//MAPK signaling pathway - plant+ko04075//Plant hormone signal transduction	GO:0016772//transferase activity, transferring phosphorus-containing groups;GO:0140096//catalytic activity, acting on a protein;GO:0004674//protein serine/threonine kinase activity;GO:0097159//organic cyclic compound binding;GO:0016773//phosphotransferase activity, alcohol group as acceptor;GO:1901363//heterocyclic compound binding;GO:0032555//purine ribonucleotide binding;GO:0017076//purine nucl…
FRAEX38873_v2_000322610	0.05	2.05	4.9922	5.51012e-08	9.90632e-10	UP		XP_011100048.1|6.3e-105|F-box protein FBW2 [Sesamum indicum]	K17605//serine/threonine-protein phosphatase 2A activator;K10268//F-box and leucine-rich repeat protein 2/20;K17605//serine/threonine-protein phosphatase 2A activator;K10268//F-box and leucine-rich repeat protein 2/20;K17605//serine/threonine-protein phosphatase 2A activator;K10268//F-box and leucine-rich repeat protein 2/20	GO:1901575//organic substance catabolic process;GO:0032446//protein modification by small protein conjugation;GO:0019538//protein metabolic process;GO:0010498//proteasomal protein catabolic process;GO:0019941//modification-dependent protein catabolic process;GO:0044238//primary metabolic process;GO:0043412//macromolecule modification;GO:0009057//macromolecule catabolic process;GO:0070647//protein…
FRAEX38873_v2_000322410	1.673	55.32	4.79446	4.97317e-12	4.23807e-14	UP		XP_022856958.1|4.0e-154|aquaporin PIP2-1-like [Olea europaea var. sylvestris]	K09872//aquaporin PIP	GO:0016021//integral component of membrane;GO:0016020//membrane;GO:0031224//intrinsic component of membrane;GO:0044425//membrane part;GO:0005215//transporter activity;GO:0022803//passive transmembrane transporter activity;GO:0015267//channel activity;GO:0022857//transmembrane transporter activity;
FRAEX38873_v2_000322060	0.336	1.6	2.16545	0.0224816	0.00284164	UP		XP_022886684.1|2.2e-59|E3 SUMO-protein ligase MMS21 [Olea europaea var. sylvestris]	K22756//E3 SUMO-protein ligase NSE2 [EC:2.3.2.-]	GO:0000725//recombinational repair;GO:0006281//DNA repair;GO:0000724//double-strand break repair via homologous recombination;GO:0071704//organic substance metabolic process;GO:0006259//DNA metabolic process;GO:0006974//cellular response to DNA damage stimulus;GO:0009987//cellular process;GO:0034641//cellular nitrogen compound metabolic process;GO:0006310//DNA recombination;GO:0051716//cellular r…
FRAEX38873_v2_000322040	253.44	22.386	-3.07624	9.71698e-06	3.04515e-07	Down		XP_022877955.1|7.0e-187|peroxidase 42-like [Olea europaea var. sylvestris]	K00430//peroxidase [EC:1.11.1.7]+ko01100//Metabolic pathways+ko01110//Biosynthesis of secondary metabolites+ko00940//Phenylpropanoid biosynthesis	GO:0017001//antibiotic catabolic process;GO:0006979//response to oxidative stress;GO:0051187//cofactor catabolic process;GO:0017144//drug metabolic process;GO:0009056//catabolic process;GO:0044248//cellular catabolic process;GO:0008152//metabolic process;GO:0072593//reactive oxygen species metabolic process;GO:0050896//response to stimulus;GO:0006950//response to stress;GO:0051186//cofactor metab…
FRAEX38873_v2_000321580	0	1.16	3.92963	0.00481259	0.000418722	UP		XP_022896601.1|8.0e-07|structural maintenance of chromosomes protein 5 [Olea europaea var. sylvestris]	K22803//structural maintenance of chromosomes protein 5;K22803//structural maintenance of chromosomes protein 5
FRAEX38873_v2_000321450	0.31	0.946	1.66946	0.00783043	0.000760955	UP		XP_022844680.1|0.0e+00|translation factor GUF1 homolog, chloroplastic isoform X2 [Olea europaea var. sylvestris]	K21594//translation factor GUF1, mitochondrial [EC:3.6.5.-];K21594//translation factor GUF1, mitochondrial [EC:3.6.5.-];K21594//translation factor GUF1, mitochondrial [EC:3.6.5.-];K21594//translation factor GUF1, mitochondrial [EC:3.6.5.-]	GO:0071704//organic substance metabolic process;GO:0043170//macromolecule metabolic process;GO:0032268//regulation of cellular protein metabolic process;GO:0010628//positive regulation of gene expression;GO:0032270//positive regulation of cellular protein metabolic process;GO:0034250//positive regulation of cellular amide metabolic process;GO:0051247//positive regulation of protein metabolic proc…
FRAEX38873_v2_000321320	13.806	5.13	-1.2439	0.00218738	0.000161692	Down		XP_022884839.1|0.0e+00|receptor-like protein kinase HAIKU2 [Olea europaea var. sylvestris]	K00924//kinase [EC:2.7.1.-]	GO:0044425//membrane part;GO:0016021//integral component of membrane;GO:0016020//membrane;GO:0031224//intrinsic component of membrane;GO:0036094//small molecule binding;GO:0004674//protein serine/threonine kinase activity;GO:0008144//drug binding;GO:1901363//heterocyclic compound binding;GO:0097367//carbohydrate derivative binding;GO:0030554//adenyl nucleotide binding;GO:0032553//ribonucleotide b…
FRAEX38873_v2_000321300	0	1.196	4.85535	8.0853e-05	3.36508e-06	UP		XP_022847006.1|6.6e-168|chitinase 2-like [Olea europaea var. sylvestris]		GO:0008152//metabolic process;GO:0005975//carbohydrate metabolic process;GO:0044238//primary metabolic process;GO:0071704//organic substance metabolic process;GO:0004568//chitinase activity;GO:0016798//hydrolase activity, acting on glycosyl bonds;GO:0004553//hydrolase activity, hydrolyzing O-glycosyl compounds;GO:0003824//catalytic activity;GO:0016787//hydrolase activity;
FRAEX38873_v2_000321140	0.856	0	-3.5046	0.0167458	0.00196612	Down		XP_022873687.1|2.0e-61|uncharacterized protein LOC111392555 [Olea europaea var. sylvestris]
FRAEX38873_v2_000320850	0.65	4.236	2.23479	0.0213222	0.00266304	UP		XP_011094167.1|0.0e+00|uncharacterized protein LOC105173941 [Sesamum indicum]	K10614//E3 ubiquitin-protein ligase HERC3 [EC:2.3.2.26]+ko04120//Ubiquitin mediated proteolysis;K10614//E3 ubiquitin-protein ligase HERC3 [EC:2.3.2.26]+ko04120//Ubiquitin mediated proteolysis;K10615//E3 ubiquitin-protein ligase HERC4 [EC:2.3.2.26]+ko04120//Ubiquitin mediated proteolysis;K10614//E3 ubiquitin-protein ligase HERC3 [EC:2.3.2.26]+ko04120//Ubiquitin mediated proteolysis	GO:0016301//kinase activity;GO:0016740//transferase activity;GO:0003824//catalytic activity;GO:0016772//transferase activity, transferring phosphorus-containing groups;
FRAEX38873_v2_000320800	9.8	26.68	1.54732	0.000553501	3.13139e-05	UP		XP_022857816.1|0.0e+00|uncharacterized protein LOC111378796 [Olea europaea var. sylvestris]	K04079//molecular chaperone HtpG+ko04141//Protein processing in endoplasmic reticulum+ko04626//Plant-pathogen interaction
FRAEX38873_v2_000320730	4.496	11.733	1.44152	0.0412577	0.00625268	UP		XP_022883297.1|1.7e-50|uncharacterized protein LOC111400076 [Olea europaea var. sylvestris]		GO:0031224//intrinsic component of membrane;GO:0044425//membrane part;GO:0016020//membrane;GO:0016021//integral component of membrane;
FRAEX38873_v2_000320680	11.483	93.423	2.81615	0.00343441	0.000277759	UP		XP_022869545.1|2.8e-36|metallothionein-like protein 2 [Olea europaea var. sylvestris]		GO:0043169//cation binding;GO:0005488//binding;GO:0043167//ion binding;GO:0046872//metal ion binding;
FRAEX38873_v2_000320660	15.636	68.83	2.25534	9.40815e-11	1.00607e-12	UP		XP_022895963.1|3.8e-205|E3 ubiquitin-protein ligase ATL31-like [Olea europaea var. sylvestris]	K10664//E3 ubiquitin-protein ligase ATL6/9/15/31/42/55 [EC:2.3.2.27]	GO:0016021//integral component of membrane;GO:0016020//membrane;GO:0031224//intrinsic component of membrane;GO:0044425//membrane part;
FRAEX38873_v2_000320300	0.15	6.906	5.02772	5.02004e-14	3.07741e-16	UP		XP_022879274.1|4.4e-100|DNA-directed RNA polymerases IV and V subunit 4-like [Olea europaea var. sylvestris]	K03012//DNA-directed RNA polymerase II subunit RPB4+ko03020//RNA polymerase;K03012//DNA-directed RNA polymerase II subunit RPB4+ko03020//RNA polymerase;K03012//DNA-directed RNA polymerase II subunit RPB4+ko03020//RNA polymerase;K03012//DNA-directed RNA polymerase II subunit RPB4+ko03020//RNA polymerase;K03012//DNA-directed RNA polymerase II subunit RPB4+ko03020//RNA polymerase	GO:0032774//RNA biosynthetic process;GO:0044249//cellular biosynthetic process;GO:1901360//organic cyclic compound metabolic process;GO:0044238//primary metabolic process;GO:0006351//transcription, DNA-templated;GO:0006725//cellular aromatic compound metabolic process;GO:0044237//cellular metabolic process;GO:0097659//nucleic acid-templated transcription;GO:0009987//cellular process;GO:0034654//n…
FRAEX38873_v2_000320180	16.466	32.356	1.10807	0.00964227	0.000990018	UP		XP_022858135.1|1.0e-169|PGR5-like protein 1B, chloroplastic [Olea europaea var. sylvestris]		GO:0008152//metabolic process;GO:0009773//photosynthetic electron transport in photosystem I;GO:0055114//oxidation-reduction process;GO:0022900//electron transport chain;GO:0009767//photosynthetic electron transport chain;GO:0009987//cellular process;GO:0044237//cellular metabolic process;GO:0015979//photosynthesis;GO:0006091//generation of precursor metabolites and energy;GO:0019684//photosynthe…
[truncated: 3,880 more rows]

## Sheet: B
GO enrichment analysis of X-DEGs
	ID	ratio	class		Descrption	Pvalue	Qvalue	Up	Down	fg_num	bg_num
1	GO:0015074	0.374	Biological Process		DNA integration	3.18638e-33	5.51881e-30	36	69	105	281
2	GO:0000943	0.353	Cellular Component		retrotransposon nucleocapsid	5.8628e-24	2.18096e-21	26	57	83	235
3	GO:0006259	0.239	Biological Process		DNA metabolic process	6.88524e-24	5.96262e-21	53	104	157	657
4	GO:0003964	0.553	Molecular Function		RNA-directed DNA polymerase activity	7.05632e-14	7.62082e-11	10	16	26	47
[truncated: 155 more rows]

## Sheet: C
KEGG Out Pathway Enrichment of X-DEGs
[truncated: 134 more rows]

## Sheet: D
Transcription factors enriched to X-DEGs between F. mandshurica (M8) and F.mandshurica × F. sogdiana (1601)
[truncated: 278 more rows]

[truncated: 3 more sheets: E, F, G]
