# Supplementary material for: Brassinosteroids affect wood development and properties of Fraxinus mandshurica
Source: Front Plant Sci. 2023 Jul 17;14:1167548. doi: 10.3389/fpls.2023.1167548 (PMC10400452; doi:10.3389/fpls.2023.1167548)
Supplement: Supplementary file 4 [file Table_3.xlsx]

## Sheet: A
Differentially Expressed Gene analysis result in L vs X group of F. mandshurica (M8)
gene_id	average_fpkm_M8L	average_fpkm_M8X	diffexp_log2fc_M8L-vs-M8X	diffexp_deseq2_qvalue_M8L-vs-M8X	diffexp_pvalue_M8L-vs-M8X	Up/Down
FRAEX38873_v2_000401330	3.816	0	-7.73261	1.17592e-06	2.51765e-07	Down
FRAEX38873_v2_000401320	2.926	0.613	-2.89251	1.07121e-08	1.8224e-09	Down
FRAEX38873_v2_000401310	5.223	1.276	-2.58672	0.000785261	0.00025587	Down
FRAEX38873_v2_000401300	1.346	0.14	-3.64359	0.00117945	0.000395731	Down
FRAEX38873_v2_000401290	0.563	0.093	-3.25079	0.0290013	0.0134526	Down
FRAEX38873_v2_000401260	0.66	0.06	-4.23928	3.05351e-07	6.12763e-08	Down
FRAEX38873_v2_000401240	2.116	0.436	-2.93268	1.09067e-15	1.07048e-16	Down
FRAEX38873_v2_000401230	0.086	0	-5.10773	0.00850927	0.00343378	Down
FRAEX38873_v2_000401210	3.99	2.273	-1.4632	0.000111571	3.13353e-05	Down
FRAEX38873_v2_000401200	2.346	0.513	-2.79826	3.68459e-11	5.01295e-12	Down
FRAEX38873_v2_000401160	17.67	5.893	-2.23393	1.38326e-07	2.66159e-08	Down
FRAEX38873_v2_000401150	6.696	2.706	-1.94502	9.88785e-08	1.86443e-08	Down
FRAEX38873_v2_000401140	3.29	0.973	-2.19285	0.000374629	0.000114785	Down
FRAEX38873_v2_000401100	13.153	7.316	-1.48745	4.62852e-09	7.58953e-10	Down
FRAEX38873_v2_000401090	3.336	0.81	-2.61822	3.59367e-05	9.38593e-06	Down
FRAEX38873_v2_000401080	8.236	0.99	4.06037	2.87643e-07	5.7557e-08	Down
FRAEX38873_v2_000401060	2.723	1.786	1.48283	7.68465e-08	1.4324e-08	Down
FRAEX38873_v2_000401000	1.92	0.323	-3.58317	4.74702e-18	4.03601e-19	Down
FRAEX38873_v2_000400990	2.126	0.403	-2.80396	0.0336122	0.0158809	Down
FRAEX38873_v2_000400980	1.363	0.72	-1.54491	0.00281788	0.00102129	Down
FRAEX38873_v2_000400950	1.596	0.356	-2.59343	0.0398083	0.0192591	Down
FRAEX38873_v2_000400930	2.456	0.593	-2.66341	9.48532e-08	1.78533e-08	Down
FRAEX38873_v2_000400920	2.57	0.483	-3.04896	1.43749e-11	1.8893e-12	Down
FRAEX38873_v2_000400900	40.663	7.023	-3.1558	3.10259e-08	5.54644e-09	Down
FRAEX38873_v2_000400880	7.253	0.786	-3.81451	1.13137e-33	4.95961e-35	Down
FRAEX38873_v2_000400850	2.016	0.256	-3.51217	5.47124e-08	1.00501e-08	Down
FRAEX38873_v2_000400830	0.766	0.136	-2.80539	0.0462004	0.0228153	Down
FRAEX38873_v2_000400820	1.433	0.19	-3.12418	0.0411672	0.0200179	Down
FRAEX38873_v2_000400810	4.38	1.383	-2.31099	1.97843e-12	2.42894e-13	Down
FRAEX38873_v2_000400790	1.376	0.74	-1.53126	2.41783e-10	3.54406e-11	Down
FRAEX38873_v2_000400730	9	0.046	-6.94034	1.20894e-05	2.96954e-06	Down
FRAEX38873_v2_000400720	31.206	123.533	1.3644	0.000316197	9.57144e-05	Up
FRAEX38873_v2_000400670	0	5.97	8.66804	1.20561e-08	2.06292e-09	Up
FRAEX38873_v2_000400650	17.22	1.063	-4.41085	1.63238e-06	3.56324e-07	Down
FRAEX38873_v2_000400600	0.793	0	-4.77918	0.0228473	0.0102862	Down
FRAEX38873_v2_000400580	12.906	0.876	-4.48443	3.43385e-18	2.8876e-19	Down
FRAEX38873_v2_000400570	38.146	12.02	-2.3096	4.34657e-20	3.28426e-21	Down
FRAEX38873_v2_000400550	8.87	0.933	-3.85541	7.60553e-25	4.65479e-26	Down
FRAEX38873_v2_000400530	6.66	2.463	-2.05174	2.99353e-11	4.04164e-12	Down
FRAEX38873_v2_000400520	32.916	3.23	-3.92665	6.1841e-23	4.11293e-24	Down
FRAEX38873_v2_000400510	70.15	4.913	-4.39124	1.05125e-17	9.13055e-19	Down
FRAEX38873_v2_000400500	94.386	0.343	-8.88032	1.51011e-22	1.02293e-23	Down
FRAEX38873_v2_000400490	158.563	3.183	-6.04682	5.81316e-15	5.96149e-16	Down
FRAEX38873_v2_000400460	37.343	4.496	-3.66327	1.08521e-47	3.15468e-49	Down
FRAEX38873_v2_000400450	112.323	2.326	-6.22674	0	0	Down
FRAEX38873_v2_000400430	1.233	0.766	-1.30264	8.9821e-05	2.48975e-05	Down
FRAEX38873_v2_000400420	1.473	0.393	-2.396	0.0365408	0.0174695	Down
FRAEX38873_v2_000400410	2.643	0.276	-3.77844	1.38775e-06	3.00154e-07	Down
FRAEX38873_v2_000400390	3.536	0.456	-3.57842	6.60184e-18	5.65635e-19	Down
FRAEX38873_v2_000400380	1.946	1.213	-1.31008	0.00114319	0.00038244	Down
FRAEX38873_v2_000400370	39.616	1.266	-5.58113	5.48692e-75	8.77799e-77	Down
FRAEX38873_v2_000400350	6.96	5.283	-1.012	0.00145497	0.000497076	Down
FRAEX38873_v2_000400340	0.533	5.69	2.71425	3.24298e-08	5.80716e-09	Up
FRAEX38873_v2_000400320	14.346	65.54	1.51835	3.48483e-05	9.08304e-06	Up
FRAEX38873_v2_000400310	6.256	5.91	-2.04627	4.10394e-12	5.16261e-13	Down
FRAEX38873_v2_000400300	850.84	2.153	-8.89883	2.13047e-23	1.39072e-24	Down
FRAEX38873_v2_000400290	0.02	4.733	7.2313	9.5917e-06	2.32245e-06	Up
FRAEX38873_v2_000400280	0	1.733	6.3263	0.000284662	8.53966e-05	Up
FRAEX38873_v2_000400200	13.026	0.456	-5.3127	3.30525e-14	3.57397e-15	Down
FRAEX38873_v2_000400190	4.993	3.206	-1.2741	0.000344431	0.000104854	Down
FRAEX38873_v2_000400160	0.706	53.576	5.48207	6.94437e-23	4.62806e-24	Up
FRAEX38873_v2_000400100	0.616	0.03	-4.00031	0.0194537	0.00859979	Down
FRAEX38873_v2_000400070	7.62	3.97	-1.57557	8.38722e-06	2.01521e-06	Down
FRAEX38873_v2_000400060	57.893	44.6	-1.01161	5.61832e-13	6.59036e-14	Down
FRAEX38873_v2_000400050	325.42	83.993	-2.59691	2.37548e-11	3.17667e-12	Down
FRAEX38873_v2_000400040	67.15	6.99	-3.83385	6.17787e-07	1.27977e-07	Down
FRAEX38873_v2_000400030	5.2	3.293	-1.28554	3.5283e-06	8.03172e-07	Down
FRAEX38873_v2_000400020	5.033	15.536	0.995991	0.00415317	0.00156418	No
FRAEX38873_v2_000400000	16.926	13.786	-0.949573	0.0116983	0.00489115	No
FRAEX38873_v2_000399990	0.07	2.123	4.24081	1.27089e-05	3.13075e-06	Up
FRAEX38873_v2_000399970	0.353	3.55	2.35911	3.88839e-14	4.21729e-15	Up
FRAEX38873_v2_000399950	9.233	20.046	0.5707	0.0270395	0.0124294	No
FRAEX38873_v2_000399920	0.733	4.4	1.89078	0.0201317	0.00893805	Up
FRAEX38873_v2_000399900	1.633	13.993	2.38829	4.24884e-06	9.77884e-07	Up
FRAEX38873_v2_000399890	0.99	8.52	2.38542	0.000209996	6.16256e-05	Up
FRAEX38873_v2_000399880	3.056	12.923	1.46197	6.50502e-06	1.53646e-06	Up
FRAEX38873_v2_000399860	7.823	4.59	-1.38777	2.25003e-12	2.77631e-13	Down
FRAEX38873_v2_000399850	70.886	37.14	-1.57054	5.54753e-13	6.50072e-14	Down
FRAEX38873_v2_000399840	19.78	46.656	0.618112	0.00279435	0.00101154	No
FRAEX38873_v2_000399830	62.383	20.72	-2.21836	4.42901e-30	2.20076e-31	Down
FRAEX38873_v2_000399790	2.923	2.853	-0.652092	0.0249886	0.0113862	No
FRAEX38873_v2_000399780	170.706	32.183	-3.03415	7.2733e-48	2.10042e-49	Down
FRAEX38873_v2_000399770	2.136	6.42	0.941543	0.0396247	0.0191508	No
FRAEX38873_v2_000399760	6.883	516.486	5.47115	4.28586e-90	5.11017e-92	Up
FRAEX38873_v2_000399750	4.506	15.363	1.12964	3.28106e-10	4.85425e-11	Up
FRAEX38873_v2_000399730	1.836	0.37	-2.9026	1.24891e-07	2.38907e-08	Down
FRAEX38873_v2_000399720	3.436	29.653	2.45837	3.44277e-16	3.28865e-17	Up
FRAEX38873_v2_000399710	3.166	11.103	1.19498	5.07156e-06	1.18166e-06	Up
FRAEX38873_v2_000399700	3.916	3.436	-0.820311	0.0150452	0.00647073	No
FRAEX38873_v2_000399690	3.263	0.76	-2.71602	6.10359e-07	1.26388e-07	Down
FRAEX38873_v2_000399650	1.183	10.35	2.47802	4.86034e-08	8.87879e-09	Up
FRAEX38873_v2_000399640	1.836	5.233	0.872012	0.000162881	4.6886e-05	No
FRAEX38873_v2_000399570	0.056	9.64	6.39995	1.81736e-05	4.56638e-06	Up
FRAEX38873_v2_000399550	0.09	6.636	5.13436	1.64303e-06	3.58737e-07	Up
FRAEX38873_v2_000399540	1.34	24.423	3.5131	1.77642e-09	2.80062e-10	Up
FRAEX38873_v2_000399530	0	1.37	5.61009	0.00331412	0.00122171	Up
FRAEX38873_v2_000399480	46.746	8.41	-3.11144	8.39569e-48	2.42914e-49	Down
FRAEX38873_v2_000399470	5.153	2.636	-1.55165	0.00907381	0.00368565	Down
FRAEX38873_v2_000399430	30.936	10.093	-2.25931	1.2391e-07	2.3693e-08	Down
FRAEX38873_v2_000399420	71.206	10.946	-3.32261	1.19879e-68	2.15058e-70	Down
FRAEX38873_v2_000399400	0	1.166	5.49487	0.0033008	0.00121626	Up
FRAEX38873_v2_000399380	30.863	20.293	-1.24451	1.86617e-08	3.26057e-09	Down
FRAEX38873_v2_000399330	0.573	6.293	2.9344	2.23047e-12	2.74912e-13	Up
FRAEX38873_v2_000399320	2.82	11.356	1.36346	0.00461368	0.00175415	Up
FRAEX38873_v2_000399300	19.226	15.136	-0.992817	4.80349e-06	1.1146e-06	No
FRAEX38873_v2_000399270	2	0.81	-1.91278	0.00401065	0.00150415	Down
FRAEX38873_v2_000399260	22.2	14.696	-1.24973	0.000569804	0.000180912	Down
FRAEX38873_v2_000399230	3.566	0	-8.08385	1.84763e-07	3.61142e-08	Down
FRAEX38873_v2_000399200	4.086	359.193	5.56244	8.66522e-10	1.32939e-10	Up
FRAEX38873_v2_000399190	286.096	0.24	-10.9311	5.26264e-119	3.87139e-121	Down
FRAEX38873_v2_000399180	367.913	206.89	-1.42815	3.35615e-06	7.61598e-07	Down
FRAEX38873_v2_000399170	18.546	162.066	2.46323	2.17058e-05	5.50377e-06	Up
FRAEX38873_v2_000399150	0.036	0.543	3.06392	0.0029354	0.00106789	Up
FRAEX38873_v2_000399140	129.413	4.533	-5.45939	1.32512e-170	4.49353e-173	Down
FRAEX38873_v2_000399130	1.72	4.12	0.770889	0.0230318	0.0103787	No
FRAEX38873_v2_000399100	19.136	18.926	-0.641515	0.0270787	0.0124517	No
FRAEX38873_v2_000399080	105.113	44.81	-1.90788	3.5602e-21	2.55281e-22	Down
FRAEX38873_v2_000399070	0.663	0.05	-4.29782	0.0178934	0.0078308	Down
FRAEX38873_v2_000399050	57.66	0.1	-9.60384	3.53371e-62	7.27674e-64	Down
FRAEX38873_v2_000399040	0.72	9.706	2.95138	0.000260877	7.77629e-05	Up
FRAEX38873_v2_000399020	0.07	23.326	7.2696	3.15665e-11	4.26964e-12	Up
FRAEX38873_v2_000398980	9.02	35.64	1.33643	6.60731e-05	1.79444e-05	Up
FRAEX38873_v2_000398970	58.853	24.15	-1.89918	1.59931e-14	1.68954e-15	Down
FRAEX38873_v2_000398950	5.44	12.236	0.54511	0.0459929	0.022704	No
FRAEX38873_v2_000398930	2.03	0.47	-2.69913	3.90901e-07	7.93305e-08	Down
FRAEX38873_v2_000398920	55.833	17.1	-2.34157	9.11648e-53	2.32356e-54	Down
FRAEX38873_v2_000398900	0.09	1.003	2.62734	0.0280337	0.0129409	Up
FRAEX38873_v2_000398840	3.57	0	-8.40773	7.51796e-08	1.4001e-08	Down
FRAEX38873_v2_000398810	2.856	7.43	0.74435	0.000836686	0.000273747	No
FRAEX38873_v2_000398790	10.53	2.81	-2.50046	5.68078e-08	1.0449e-08	Down
FRAEX38873_v2_000398750	8.996	32.963	1.24363	2.95042e-06	6.64847e-07	Up
FRAEX38873_v2_000398710	1.08	24.743	3.77767	4.37267e-11	5.99453e-12	Up
FRAEX38873_v2_000398700	91.146	5.426	-4.69229	4.27646e-30	2.12379e-31	Down
FRAEX38873_v2_000398690	8.673	0.063	-7.54797	3.7863e-25	2.2904e-26	Down
FRAEX38873_v2_000398680	0.166	4.946	4.0729	5.79053e-09	9.61209e-10	Up
FRAEX38873_v2_000398670	8.593	22.186	0.735638	0.000358078	0.000109381	No
FRAEX38873_v2_000398660	41.583	6.346	-3.26489	1.63033e-18	1.33888e-19	Down
FRAEX38873_v2_000398640	3.276	0	-9.22822	2.61685e-10	3.8408e-11	Down
FRAEX38873_v2_000398630	12.68	28.26	0.511282	0.00716925	0.00284421	No
FRAEX38873_v2_000398620	0	0.37	4.55624	0.0239961	0.0108815	Up
FRAEX38873_v2_000398610	0.09	1.28	3.09676	1.44652e-05	3.59069e-06	Up
FRAEX38873_v2_000398600	105.356	14.293	-3.49273	7.20122e-41	2.50301e-42	Down
FRAEX38873_v2_000398590	0.066	2.646	4.56789	2.28867e-07	4.52303e-08	Up
FRAEX38873_v2_000398580	12.09	39.766	1.08905	0.000437321	0.000135895	Up
FRAEX38873_v2_000398550	2.196	1.303	-1.37715	0.000406099	0.000125438	Down
FRAEX38873_v2_000398500	51.296	62.176	-0.361497	0.0317197	0.0148688	No
FRAEX38873_v2_000398490	4.126	14.32	1.26318	1.44982e-08	2.50656e-09	Up
FRAEX38873_v2_000398470	11.326	59.876	1.77259	2.7539e-09	4.42452e-10	Up
FRAEX38873_v2_000398440	7.28	0	-8.35907	4.56079e-08	8.3004e-09	Down
FRAEX38873_v2_000398430	60.66	0	-9.76742	6.731e-12	8.62014e-13	Down
FRAEX38873_v2_000398420	3.446	2.186	-1.29718	0.0100766	0.00414394	Down
FRAEX38873_v2_000398400	1.486	25.143	3.39639	2.85721e-06	6.42202e-07	Up
FRAEX38873_v2_000398350	11.456	36.39	1.02656	3.29828e-11	4.46392e-12	Up
FRAEX38873_v2_000398340	0.973	10.95	2.89454	1.09345e-17	9.50607e-19	Up
FRAEX38873_v2_000398330	68.143	1.783	-5.87861	3.9775e-101	3.90495e-103	Down
FRAEX38873_v2_000398320	18.646	80.746	1.48837	2.84615e-09	4.57619e-10	Up
FRAEX38873_v2_000398280	0.896	3.616	1.37702	0.00554885	0.00214871	Up
FRAEX38873_v2_000398260	0.076	4.336	4.98668	2.72247e-07	5.43198e-08	Up
FRAEX38873_v2_000398250	0.026	1.173	4.3793	0.000377157	0.000115642	Up
FRAEX38873_v2_000398240	17.916	37.453	0.367712	0.0442076	0.0216958	No
FRAEX38873_v2_000398200	14.506	35.563	0.656721	0.000137448	3.91441e-05	No
FRAEX38873_v2_000398180	83.303	2.226	-5.86385	1.90355e-139	1.05154e-141	Down
FRAEX38873_v2_000398120	15.953	37.806	0.620126	0.0163566	0.0070974	No
FRAEX38873_v2_000398100	57.28	17.573	-2.35013	1.51421e-15	1.50149e-16	Down
FRAEX38873_v2_000398080	0.053	1.91	4.40088	3.81987e-09	6.2155e-10	Up
FRAEX38873_v2_000398060	0.06	4.703	4.72706	0.0044859	0.00170103	Up
FRAEX38873_v2_000398050	8.933	7.21	-0.927949	0.000798285	0.000260419	No
FRAEX38873_v2_000398030	2.77	1.43	-1.54543	3.30985e-05	8.60522e-06	Down
FRAEX38873_v2_000398020	0.036	0.523	2.94816	0.015456	0.00666181	Up
FRAEX38873_v2_000398010	67.313	8.773	-3.49363	2.15135e-66	4.06536e-68	Down
FRAEX38873_v2_000398000	55.046	5.833	-3.75069	5.47695e-55	1.31206e-56	Down
FRAEX38873_v2_000397960	5.033	1.64	-2.23452	3.42918e-12	4.28753e-13	Down
FRAEX38873_v2_000397910	48.206	18.16	-2.04509	9.85179e-37	3.93619e-38	Down
FRAEX38873_v2_000397900	26.703	71.506	0.781725	0.00102923	0.000341838	No
FRAEX38873_v2_000397870	9.616	24.97	0.741923	0.000106238	2.9753e-05	No
FRAEX38873_v2_000397860	1.306	7.4	1.85342	0.000655765	0.000210572	Up
FRAEX38873_v2_000397790	0	0.343	4.5746	0.0231915	0.0104656	Up
FRAEX38873_v2_000397780	0	1.723	5.41019	0.00491533	0.00187838	Up
FRAEX38873_v2_000397730	0.493	12.943	3.80859	4.72994e-06	1.09598e-06	Up
FRAEX38873_v2_000397720	4.456	3.12	-1.14984	1.35709e-06	2.92891e-07	Down
FRAEX38873_v2_000397700	0.01	2.673	6.17078	2.42043e-05	6.1823e-06	Up
FRAEX38873_v2_000397690	15.736	13.883	-0.80503	0.00477409	0.00182062	No
FRAEX38873_v2_000397670	1.37	42.453	4.08724	2.24425e-09	3.57133e-10	Up
FRAEX38873_v2_000397650	29.303	26.09	-0.801772	1.37537e-06	2.97251e-07	No
FRAEX38873_v2_000397640	48.146	4.19	-4.15178	6.54183e-79	9.73214e-81	Down
FRAEX38873_v2_000397630	49.226	34.15	-1.15311	1.84095e-09	2.9079e-10	Down
FRAEX38873_v2_000397620	6.18	17.743	0.880147	0.000486695	0.000152529	No
FRAEX38873_v2_000397600	4.5	0.076	-6.37668	1.05051e-19	8.13299e-21	Down
FRAEX38873_v2_000397590	1.566	10.033	2.03061	0.00119704	0.000402026	Up
FRAEX38873_v2_000397560	1.823	1.303	-1.21993	0.0201367	0.00894082	Down
FRAEX38873_v2_000397540	23.426	101.063	1.47414	2.74668e-10	4.04036e-11	Up
FRAEX38873_v2_000397510	0.1	6.52	5.28647	7.4227e-15	7.6669e-16	Up
FRAEX38873_v2_000397500	0	1.116	6.12017	0.000711536	0.000229804	Up
FRAEX38873_v2_000397490	10.366	8.986	-0.733512	0.025232	0.0115103	No
FRAEX38873_v2_000397460	1.1	10.303	2.71748	1.81561e-14	1.93095e-15	Up
FRAEX38873_v2_000397430	0.076	1.12	3.13482	0.00245958	0.0008806	Up
FRAEX38873_v2_000397420	0.18	1.063	1.83619	0.0311546	0.0145732	Up
FRAEX38873_v2_000397380	5.816	16.726	0.886805	5.24164e-09	8.66225e-10	No
FRAEX38873_v2_000397360	1.84	26.95	2.93834	0.00886756	0.00359363	Up
FRAEX38873_v2_000397350	5.59	3.326	-1.34164	4.45213e-07	9.07665e-08	Down
FRAEX38873_v2_000397340	1.093	6.846	1.94748	0.00354698	0.0013158	Up
FRAEX38873_v2_000397310	0.246	1.176	1.58995	0.0239498	0.01085	Up
FRAEX38873_v2_000397270	0.966	0.383	-1.93911	4.27117e-05	1.12693e-05	Down
FRAEX38873_v2_000397260	18.186	3.983	-2.8234	4.16791e-29	2.14169e-30	Down
FRAEX38873_v2_000397240	26.846	16.276	-1.3741	6.98731e-05	1.90394e-05	Down
FRAEX38873_v2_000397230	4.396	38.283	2.47852	1.43055e-08	2.4709e-09	Up
FRAEX38873_v2_000397170	2.843	7.31	0.712227	0.0388725	0.0187458	No
FRAEX38873_v2_000397110	22.836	5.753	-2.62595	6.34459e-46	1.93979e-47	Down
FRAEX38873_v2_000397100	7.133	0.77	-3.80026	1.89716e-18	1.56528e-19	Down
FRAEX38873_v2_000397090	0.506	0.06	-3.44807	0.00255349	0.000916805	Down
FRAEX38873_v2_000397080	588.396	11.7	-6.22661	6.90931e-31	3.33495e-32	Down
FRAEX38873_v2_000397070	151.336	18.716	-3.65049	2.5656e-80	3.7326e-82	Down
FRAEX38873_v2_000397060	0.013	0.476	3.81951	0.0198461	0.00879391	Up
FRAEX38873_v2_000397050	7.193	3.346	-1.73773	9.93338e-11	1.40877e-11	Down
FRAEX38873_v2_000397040	6.906	60.816	2.51991	3.35064e-24	2.11024e-25	Up
FRAEX38873_v2_000397030	8.67	23.503	0.791244	0.00486064	0.00185602	No
FRAEX38873_v2_000397020	0.71	2.636	1.24369	0.0156515	0.00675506	Up
FRAEX38873_v2_000397010	4.543	11.26	0.668277	0.0237345	0.0107395	No
FRAEX38873_v2_000397000	0.346	2.376	2.06885	0.00527132	0.00202826	Up
FRAEX38873_v2_000396990	80.586	245.453	0.970556	0.00676303	0.00266752	No
FRAEX38873_v2_000396970	3.416	18.983	1.83634	3.66067e-08	6.59284e-09	Up
FRAEX38873_v2_000396960	7.016	24.39	1.15304	0.000379352	0.000116388	Up
FRAEX38873_v2_000396940	33.76	9.436	-2.48197	8.69746e-14	9.63054e-15	Down
FRAEX38873_v2_000396930	128.926	0	-13.1292	4.92181e-26	2.87499e-27	Down
FRAEX38873_v2_000396910	1.083	0.086	-4.17774	6.21472e-11	8.63028e-12	Down
FRAEX38873_v2_000396880	5.533	3.716	-1.17134	0.0023939	0.000854595	Down
FRAEX38873_v2_000396870	76.416	12.97	-3.21917	1.04394e-56	2.40381e-58	Down
FRAEX38873_v2_000396850	0.26	1.53	1.93794	0.00497332	0.00190313	Up
FRAEX38873_v2_000396820	34.57	33.01	-0.700451	1.63515e-05	4.07993e-06	No
FRAEX38873_v2_000396790	3.063	0.56	-3.04364	7.2629e-09	1.2172e-09	Down
FRAEX38873_v2_000396780	12.836	2.836	-2.76282	4.64541e-07	9.48594e-08	Down
FRAEX38873_v2_000396750	21.436	19.746	-0.752815	8.94225e-06	2.15737e-06	No
FRAEX38873_v2_000396740	0.316	43.516	6.27436	2.46182e-11	3.29819e-12	Up
FRAEX38873_v2_000396710	2.833	7.266	0.727988	0.00135384	0.000459461	No
FRAEX38873_v2_000396580	4.913	3.826	-1.01331	0.0185518	0.00815646	Down
FRAEX38873_v2_000396570	2.773	8.956	1.05022	1.55374e-05	3.86704e-06	Up
FRAEX38873_v2_000396560	12.036	39.203	1.03	0.00677789	0.00267394	Up
FRAEX38873_v2_000396540	0.296	7.59	3.86775	9.10122e-07	1.92119e-07	Up
FRAEX38873_v2_000396530	19.863	65.906	1.09643	0.000484684	0.000151831	Up
FRAEX38873_v2_000396500	4804.79	128.263	-5.804	1.2669e-28	6.64855e-30	Down
FRAEX38873_v2_000396490	10.496	10.42	-0.654131	0.00442734	0.00167664	No
FRAEX38873_v2_000396470	3.803	1.833	-1.66091	0.000150651	4.3172e-05	Down
FRAEX38873_v2_000396440	18.59	89.043	1.65788	8.02808e-17	7.36352e-18	Up
FRAEX38873_v2_000396380	1.09	0.046	-4.99786	1.00369e-10	1.42401e-11	Down
FRAEX38873_v2_000396310	4.386	18.496	1.37362	0.0122267	0.00513717	Up
FRAEX38873_v2_000396300	3.943	9.996	0.714255	0.026894	0.0123567	No
FRAEX38873_v2_000396270	11.27	4.59	-1.91499	8.1325e-14	8.98941e-15	Down
FRAEX38873_v2_000396230	60.786	11.843	-2.98262	7.35086e-24	4.6899e-25	Down
FRAEX38873_v2_000396210	1.953	8.156	1.40463	0.00101588	0.000337014	Up
FRAEX38873_v2_000396160	1.856	11.03	1.94124	3.13816e-06	7.09469e-07	Up
FRAEX38873_v2_000396140	0	1.36	5.78798	0.00141541	0.000481984	Up
FRAEX38873_v2_000396120	5.523	1.013	-3.0549	5.73912e-08	1.05657e-08	Down
FRAEX38873_v2_000396110	18.673	3.43	-3.08088	2.12868e-26	1.22538e-27	Down
FRAEX38873_v2_000396100	13.983	40.263	0.892793	1.30578e-08	2.24503e-09	No
FRAEX38873_v2_000396060	35.086	15.04	-1.83376	2.42109e-08	4.27979e-09	Down
FRAEX38873_v2_000396040	0	1.28	6.80404	6.80137e-05	1.84993e-05	Up
FRAEX38873_v2_000396030	9.563	7.383	-1.00592	1.09207e-08	1.85969e-09	Down
FRAEX38873_v2_000395970	3.806	8.67	0.581442	0.0153386	0.00660699	No
FRAEX38873_v2_000395960	0.16	7.553	4.94441	4.05136e-08	7.3378e-09	Up
FRAEX38873_v2_000395940	47.723	23.72	-1.63598	3.83411e-11	5.2279e-12	Down
FRAEX38873_v2_000395930	23.906	2.62	-3.81395	1.20197e-50	3.22459e-52	Down
FRAEX38873_v2_000395920	0.02	15.233	6.62638	0.000257324	7.66339e-05	Up
FRAEX38873_v2_000395880	5.096	3.196	-1.38729	3.72113e-06	8.49508e-07	Down
FRAEX38873_v2_000395850	0.52	4.673	2.46611	1.67301e-05	4.18264e-06	Up
FRAEX38873_v2_000395790	41.606	31.473	-1.02941	2.46715e-08	4.36526e-09	Down
FRAEX38873_v2_000395720	7.44	35.286	1.61702	8.71214e-16	8.49128e-17	Up
FRAEX38873_v2_000395710	53.833	14.993	-2.48288	4.1509e-18	3.51442e-19	Down
FRAEX38873_v2_000395700	20.643	11.613	-1.44945	5.67976e-13	6.66653e-14	Down
FRAEX38873_v2_000395670	2.786	9.45	1.21296	4.91625e-06	1.14265e-06	Up
FRAEX38873_v2_000395660	3.02	38.99	3.05296	1.62868e-15	1.61812e-16	Up
FRAEX38873_v2_000395610	17.736	12.043	-1.1936	3.45472e-10	5.11779e-11	Down
FRAEX38873_v2_000395570	0.13	1.046	2.20725	0.01853	0.00814433	Up
FRAEX38873_v2_000395550	4.553	1.153	-2.57561	5.99133e-08	1.10465e-08	Down
FRAEX38873_v2_000395510	25.856	17.773	-1.18222	1.38535e-07	2.66599e-08	Down
FRAEX38873_v2_000395500	0.47	12.976	4.00196	0.000487347	0.00015276	Up
FRAEX38873_v2_000395450	1064.26	1.966	-8.15476	2.15044e-140	1.17616e-142	Down
FRAEX38873_v2_000395430	0.893	0.02	-5.31666	7.98988e-05	2.19603e-05	Down
FRAEX38873_v2_000395390	0.353	2.62	2.10858	0.0254688	0.0116294	Up
FRAEX38873_v2_000395370	9.02	25.576	0.836655	0.00298584	0.0010889	No
FRAEX38873_v2_000395360	5.01	14.433	0.893839	7.14879e-07	1.49009e-07	No
FRAEX38873_v2_000395320	18.226	13.19	-1.12516	1.92372e-12	2.36052e-13	Down
FRAEX38873_v2_000395290	1.05	0.023	-5.63675	3.46424e-07	6.98211e-08	Down
FRAEX38873_v2_000395280	5.86	2.506	-1.83792	2.31032e-08	4.07515e-09	Down
FRAEX38873_v2_000395250	0.12	3.2	4.16905	1.9831e-09	3.14111e-10	Up
FRAEX38873_v2_000395220	0.213	0	-5.84771	0.00133541	0.000452733	Down
FRAEX38873_v2_000395210	0.61	17.54	4.20357	2.30315e-24	1.44109e-25	Up
FRAEX38873_v2_000395200	0.013	0.576	4.45327	0.00184056	0.000641863	Up
FRAEX38873_v2_000395190	34.89	71.37	0.399754	0.0497242	0.0247757	No
FRAEX38873_v2_000395180	35.686	28.24	-0.975035	2.68784e-10	3.94867e-11	No
FRAEX38873_v2_000395170	15.99	14.286	-0.796482	0.011081	0.00460732	No
FRAEX38873_v2_000395160	10.22	0.33	-5.3284	1.59718e-43	5.12346e-45	Down
FRAEX38873_v2_000395150	35.916	14.936	-1.82199	0.00219932	0.000778878	Down
FRAEX38873_v2_000395140	9.113	0.09	-6.99625	4.80041e-17	4.34265e-18	Down
FRAEX38873_v2_000395120	0.543	18.93	4.31381	1.92417e-06	4.24015e-07	Up
FRAEX38873_v2_000395080	70.236	86.97	-0.333769	0.0315725	0.0147946	No
FRAEX38873_v2_000395070	45.683	22.683	-1.63608	8.24827e-21	6.02036e-22	Down
FRAEX38873_v2_000395060	1.776	5.463	0.957101	0.0337473	0.0159503	No
FRAEX38873_v2_000395040	3.81	14.343	1.28132	3.77576e-07	7.64779e-08	Up
FRAEX38873_v2_000394990	5.733	1638.6	7.27304	1.26644e-25	7.52583e-27	Up
FRAEX38873_v2_000394980	7.06	15.72	0.548601	0.0245163	0.0111462	No
FRAEX38873_v2_000394970	19.933	18.886	-0.768461	2.4732e-05	6.32849e-06	No
FRAEX38873_v2_000394930	12.49	14.793	-0.39967	0.0181249	0.00794446	No
FRAEX38873_v2_000394910	2.873	11.536	1.40844	1.49054e-06	3.23771e-07	Up
FRAEX38873_v2_000394850	5.486	14.666	0.823281	1.77063e-06	3.88341e-07	No
FRAEX38873_v2_000394830	62.973	120.173	0.293998	0.0154937	0.00667944	No
FRAEX38873_v2_000394790	722.943	48.22	-4.53208	2.81235e-180	8.22933e-183	Down
FRAEX38873_v2_000394750	14.76	3.48	-2.71412	1.92627e-34	8.2704e-36	Down
FRAEX38873_v2_000394730	0	9.83	8.61552	4.38179e-08	7.96264e-09	Up
FRAEX38873_v2_000394720	5.25	10.966	0.421946	0.0445109	0.0218702	No
FRAEX38873_v2_000394630	18.62	8.056	-1.83557	1.13346e-19	8.79379e-21	Down
FRAEX38873_v2_000394620	4.506	11.97	0.797778	0.00214259	0.000756911	No
FRAEX38873_v2_000394610	61.43	0.066	-9.91892	3.8428e-31	1.84116e-32	Down
FRAEX38873_v2_000394590	75.026	18.623	-2.64589	1.2079e-34	5.13654e-36	Down
FRAEX38873_v2_000394560	0.136	1.523	2.75237	0.0012938	0.00043746	Up
FRAEX38873_v2_000394490	0.536	6.77	2.95351	8.08957e-05	2.22553e-05	Up
FRAEX38873_v2_000394480	1.176	0.44	-2.03391	9.38375e-05	2.60801e-05	Down
FRAEX38873_v2_000394410	1.843	14.41	2.33146	5.82265e-10	8.78007e-11	Up
FRAEX38873_v2_000394400	1.823	12.533	2.15775	4.45454e-10	6.64885e-11	Up
FRAEX38873_v2_000394380	45.403	40.263	-0.810899	7.56312e-06	1.8052e-06	No
FRAEX38873_v2_000394350	158.286	25.553	-3.26095	3.22496e-74	5.23867e-76	Down
FRAEX38873_v2_000394340	3.62	16.18	1.52568	2.66012e-07	5.30249e-08	Up
FRAEX38873_v2_000394330	26.286	60.446	0.564751	0.00755637	0.00301515	No
FRAEX38873_v2_000394290	0.326	0	-4.29452	0.0434487	0.0212758	Down
FRAEX38873_v2_000394230	0.336	0.013	-4.54183	0.00203469	0.000715957	Down
FRAEX38873_v2_000394200	3.86	26.82	2.15909	5.38402e-09	8.91079e-10	Up
FRAEX38873_v2_000394190	19.116	223.286	2.91214	1.51675e-39	5.47518e-41	Up
FRAEX38873_v2_000394180	0.636	3.366	1.59035	0.00674648	0.00266025	Up
FRAEX38873_v2_000394160	30.206	67.163	0.542545	0.0129131	0.00545373	No
FRAEX38873_v2_000394140	34.513	22.423	-1.24566	0.000160577	4.61909e-05	Down
FRAEX38873_v2_000394130	9.166	0.813	-4.11265	1.50864e-26	8.62684e-28	Down
FRAEX38873_v2_000394110	0.713	3.293	1.54361	0.00161423	0.000556264	Up
FRAEX38873_v2_000394080	0.146	2.743	3.40078	0.000901705	0.00029645	Up
FRAEX38873_v2_000394070	10.593	7.603	-1.05181	1.08749e-06	2.31984e-07	Down
FRAEX38873_v2_000394060	9.086	52.103	1.87844	6.20093e-12	7.92095e-13	Up
FRAEX38873_v2_000394050	6.52	41.963	2.04665	2.92637e-13	3.36436e-14	Up
FRAEX38873_v2_000394030	0.263	6.336	3.90784	7.72362e-13	9.17532e-14	Up
FRAEX38873_v2_000394020	4.51	33.14	2.2512	2.00899e-45	6.19173e-47	Up
FRAEX38873_v2_000394000	0.046	0.716	3.09975	0.0086078	0.00347683	Up
FRAEX38873_v2_000393990	3.986	1.72	-1.82991	1.60121e-07	3.11008e-08	Down
FRAEX38873_v2_000393970	0.05	3.69	4.75718	0.000920759	0.000303218	Up
FRAEX38873_v2_000393960	10.516	1.82	-3.15362	5.93487e-24	3.77188e-25	Down
FRAEX38873_v2_000393950	2.57	0	-8.35514	4.54206e-08	8.26382e-09	Down
FRAEX38873_v2_000393920	0.646	0.043	-4.0875	0.00151949	0.000521164	Down
FRAEX38873_v2_000393910	0.103	2.64	3.70508	0.00310277	0.00113523	Up
FRAEX38873_v2_000393900	30.376	0.066	-9.25352	3.63069e-42	1.21232e-43	Down
FRAEX38873_v2_000393890	1.3	0	-7.6086	3.17876e-06	7.18908e-07	Down
FRAEX38873_v2_000393870	31.013	5.71	-3.02588	1.17586e-12	1.41906e-13	Down
FRAEX38873_v2_000393850	0.05	63.333	8.27542	1.48113e-09	2.3201e-10	Up
FRAEX38873_v2_000393830	15.946	3.16	-2.94405	1.05817e-14	1.10485e-15	Down
FRAEX38873_v2_000393820	0.18	5.55	4.23311	8.89427e-13	1.06195e-13	Up
FRAEX38873_v2_000393800	60.603	21.913	-2.10809	1.12152e-45	3.4412e-47	Down
FRAEX38873_v2_000393780	7.606	22.223	0.87925	0.0306512	0.0143093	No
FRAEX38873_v2_000393740	1.463	0	-7.58134	4.68259e-06	1.08463e-06	Down
FRAEX38873_v2_000393720	11.286	9.076	-0.948179	2.40543e-07	4.76389e-08	No
FRAEX38873_v2_000393700	0.433	0	-4.73039	0.0192014	0.00847303	Down
FRAEX38873_v2_000393640	10.423	33.963	1.06413	5.24506e-07	1.07779e-07	Up
FRAEX38873_v2_000393620	9.766	8.153	-0.898816	1.04605e-06	2.22672e-07	No
FRAEX38873_v2_000393610	17.28	0.033	-8.82335	2.59413e-16	2.45956e-17	Down
FRAEX38873_v2_000393580	2.46	9.163	1.2532	0.000353599	0.000107916	Up
FRAEX38873_v2_000393570	8.003	21.61	0.803909	0.00293034	0.00106589	No
FRAEX38873_v2_000393530	1.943	95.846	4.7203	4.15075e-07	8.44407e-08	Up
FRAEX38873_v2_000393500	3.69	47.34	3.02639	9.90122e-11	1.40367e-11	Up
FRAEX38873_v2_000393490	9.51	20.87	0.528003	0.0436939	0.0214138	No
FRAEX38873_v2_000393480	17.356	60.293	1.17042	5.66741e-06	1.32669e-06	Up
FRAEX38873_v2_000393450	11.903	31.33	0.757245	0.0200592	0.00890149	No
FRAEX38873_v2_000393440	8.253	90.333	2.77341	1.05637e-06	2.24984e-07	Up
FRAEX38873_v2_000393430	0.12	3.18	3.71804	0.00206395	0.000727269	Up
FRAEX38873_v2_000393410	182.636	5.096	-5.78408	9.09517e-108	8.03386e-110	Down
FRAEX38873_v2_000393350	0.846	31.05	4.51274	2.72052e-21	1.93953e-22	Up
FRAEX38873_v2_000393320	84.823	477.773	1.85814	1.20889e-12	1.46124e-13	Up
FRAEX38873_v2_000393290	12.6	12.096	-0.675957	0.00784926	0.0031449	No
FRAEX38873_v2_000393280	22.443	49.523	0.534621	0.0439845	0.021573	No
FRAEX38873_v2_000393230	7.94	21.57	0.820987	0.000152804	4.3835e-05	No
FRAEX38873_v2_000393210	2.56	6.946	0.805848	1.723e-06	3.77187e-07	No
FRAEX38873_v2_000393170	85.29	1.643	-6.31404	1.07562e-52	2.74738e-54	Down
FRAEX38873_v2_000393160	1.46	6.76	1.55569	1.02098e-05	2.47937e-06	Up
FRAEX38873_v2_000393150	0.61	3.87	2.14325	0.000127726	3.6204e-05	Up
FRAEX38873_v2_000393140	5.51	5.616	-0.60201	0.042066	0.0205194	No
FRAEX38873_v2_000393130	20.693	8.466	-1.92407	3.42943e-27	1.91415e-28	Down
FRAEX38873_v2_000393110	0.256	46.946	6.67904	6.31921e-19	5.08067e-20	Up
FRAEX38873_v2_000393100	35.23	5.65	-3.27613	6.70849e-21	4.88181e-22	Down
FRAEX38873_v2_000393090	0.28	6.383	3.81471	1.01383e-09	1.56371e-10	Up
FRAEX38873_v2_000393080	0.066	0.963	2.98444	0.00770376	0.00308091	Up
FRAEX38873_v2_000393060	0	0.9	4.46316	0.0310763	0.0145332	Up
FRAEX38873_v2_000393050	14.106	70.986	1.69293	4.03574e-12	5.07462e-13	Up
FRAEX38873_v2_000393040	8.92	8.566	-0.698193	3.72113e-06	8.49415e-07	No
FRAEX38873_v2_000393010	3.08	0.926	-2.33737	0.000101725	2.83947e-05	Down
FRAEX38873_v2_000393000	0.176	8.46	4.64346	0.000113728	3.19847e-05	Up
FRAEX38873_v2_000392990	9.96	7.6	-1.08909	0.000232645	6.8775e-05	Down
FRAEX38873_v2_000392970	31.103	0.15	-8.32648	8.45536e-67	1.58854e-68	Down
FRAEX38873_v2_000392950	44.36	14.953	-2.2047	2.26721e-44	7.16739e-46	Down
FRAEX38873_v2_000392940	59.09	15.003	-2.60603	5.60641e-44	1.78617e-45	Down
FRAEX38873_v2_000392930	11.16	11.986	-0.565672	0.0441417	0.0216562	No
FRAEX38873_v2_000392900	0.24	19.566	5.64081	1.29897e-24	8.0495e-26	Up
FRAEX38873_v2_000392890	0	1.483	7.38069	6.32465e-06	1.49248e-06	Up
FRAEX38873_v2_000392880	2.15	5.686	0.763022	0.0138843	0.00590538	No
FRAEX38873_v2_000392840	72.27	0.113	-10.1785	2.42578e-58	5.39329e-60	Down
FRAEX38873_v2_000392810	8.466	28.673	1.1164	5.7045e-05	1.53318e-05	Up
FRAEX38873_v2_000392800	0.19	51.38	7.22351	5.48393e-23	3.64425e-24	Up
FRAEX38873_v2_000392790	9.37	23.263	0.684013	0.0185594	0.00816134	No
FRAEX38873_v2_000392740	90.143	0.256	-8.73332	8.09222e-28	4.41269e-29	Down
FRAEX38873_v2_000392730	6.983	32.073	1.55792	3.71308e-06	8.47367e-07	Up
FRAEX38873_v2_000392720	82.49	2.27	-5.80252	9.21551e-99	9.40024e-101	Down
FRAEX38873_v2_000392680	15.936	0.863	-4.79257	8.35523e-37	3.32226e-38	Down
FRAEX38873_v2_000392660	0.266	10.98	4.67133	2.49133e-16	2.358e-17	Up
FRAEX38873_v2_000392650	0.96	4.366	1.62221	0.00083659	0.000273693	Up
FRAEX38873_v2_000392610	18.26	3.913	-2.80708	1.35965e-53	3.39104e-55	Down
FRAEX38873_v2_000392600	0.446	26.506	4.88178	1.57374e-05	3.91809e-06	Up
FRAEX38873_v2_000392560	2.213	9.646	1.49062	0.0115771	0.00483385	Up
FRAEX38873_v2_000392550	0.316	3.56	2.81655	3.03437e-10	4.48181e-11	Up
FRAEX38873_v2_000392490	21.563	17.373	-0.930542	0.000263686	7.86796e-05	No
FRAEX38873_v2_000392460	0.08	2.446	4.07911	8.56013e-05	2.36599e-05	Up
FRAEX38873_v2_000392440	2.086	21.02	2.6997	1.27175e-33	5.59723e-35	Up
FRAEX38873_v2_000392430	42.463	1.81	-4.97519	1.16471e-09	1.80725e-10	Down
FRAEX38873_v2_000392410	13.776	0.543	-5.18509	1.12441e-41	3.80369e-43	Down
FRAEX38873_v2_000392400	10.683	35.863	1.09761	1.66854e-07	3.24837e-08	Up
FRAEX38873_v2_000392390	27.493	20.086	-1.10747	0.00511416	0.00196346	Down
FRAEX38873_v2_000392380	16.246	12.69	-0.973644	5.45623e-06	1.27487e-06	No
FRAEX38873_v2_000392300	2.933	5.47	1.22225	0.000116269	3.27374e-05	Up
FRAEX38873_v2_000392290	1.14	245.73	6.09241	4.98549e-05	1.32725e-05	Up
FRAEX38873_v2_000392280	1.966	12.266	1.78916	0.000121577	3.43348e-05	Up
FRAEX38873_v2_000392220	9.176	26.133	0.88245	0.000175499	5.08207e-05	No
FRAEX38873_v2_000392210	0	1.463	6.15489	0.00149511	0.000511781	Up
FRAEX38873_v2_000392200	27.483	18.053	-1.21346	7.03092e-08	1.30616e-08	Down
FRAEX38873_v2_000392180	0.826	0.026	-5.13227	2.30033e-05	5.85665e-06	Down
FRAEX38873_v2_000392170	23.853	16.88	-1.04776	0.00799285	0.00320942	Down
FRAEX38873_v2_000392160	24.756	10.356	-1.91532	0.000390672	0.000120299	Down
FRAEX38873_v2_000392130	0.196	1.173	1.88517	0.00602914	0.00235217	Up
FRAEX38873_v2_000392120	10.236	3.69	-2.06558	1.15439e-31	5.42674e-33	Down
FRAEX38873_v2_000392110	82.096	0.016	-11.7396	1.34986e-32	6.15739e-34	Down
FRAEX38873_v2_000392100	21.116	4.746	-2.91329	8.79534e-11	1.23943e-11	Down
FRAEX38873_v2_000392080	11.65	6.226	-1.55041	3.04704e-09	4.9105e-10	Down
FRAEX38873_v2_000392070	12.18	3.826	-2.29241	1.38018e-14	1.45578e-15	Down
FRAEX38873_v2_000392060	0.166	2.236	2.90362	0.00411879	0.00154966	Up
FRAEX38873_v2_000392010	2.266	338.523	6.12962	4.69963e-10	7.03652e-11	Up
FRAEX38873_v2_000391990	67.57	12.186	-2.83706	1.21784e-31	5.73168e-33	Down
FRAEX38873_v2_000391950	13.243	32.733	0.676842	0.000847906	0.00027765	No
FRAEX38873_v2_000391930	8.723	5.963	-1.14169	2.24306e-05	5.70103e-06	Down
FRAEX38873_v2_000391920	31.346	27.53	-0.827961	0.00156932	0.000539586	No
FRAEX38873_v2_000391890	108.533	27.343	-2.60139	1.20308e-15	1.18278e-16	Down
FRAEX38873_v2_000391800	9.346	3.17	-2.19244	0.000560434	0.000177539	Down
FRAEX38873_v2_000391710	1.423	11.286	2.30672	9.05632e-07	1.91122e-07	Up
FRAEX38873_v2_000391630	2.216	27.79	2.9931	1.52739e-30	7.47257e-32	Up
FRAEX38873_v2_000391590	2.396	1.666	-1.15753	0.0378347	0.0181791	Down
FRAEX38873_v2_000391560	0.543	6.286	2.75842	0.00748602	0.0029836	Up
FRAEX38873_v2_000391550	1.596	7.353	1.60657	1.80368e-06	3.96033e-07	Up
FRAEX38873_v2_000391530	318.763	2.26	-7.76868	5.02649e-153	2.25434e-155	Down
FRAEX38873_v2_000391500	31.4	6.293	-2.89849	5.83013e-26	3.41833e-27	Down
FRAEX38873_v2_000391410	3.503	101.83	4.06678	2.24971e-08	3.96453e-09	Up
FRAEX38873_v2_000391400	16.676	14.13	-0.879451	0.00487502	0.00186231	No
FRAEX38873_v2_000391370	16.266	61.16	1.25261	0.000174041	5.03557e-05	Up
FRAEX38873_v2_000391350	14.27	13.986	-0.664403	0.00396034	0.00148333	No
FRAEX38873_v2_000391310	0.503	4.696	2.53318	0.00294082	0.00107043	Up
FRAEX38873_v2_000391300	0.223	7.386	4.34366	8.46063e-18	7.30677e-19	Up
FRAEX38873_v2_000391290	20.243	19.766	-0.673378	0.00319103	0.00117154	No
FRAEX38873_v2_000391280	35.4	4.64	-3.47641	6.73784e-86	8.66022e-88	Down
FRAEX38873_v2_000391240	16.63	7.53	-1.66508	5.34484e-17	4.84685e-18	Down
FRAEX38873_v2_000391190	43.74	2.593	-4.69815	5.42452e-42	1.82019e-43	Down
FRAEX38873_v2_000391180	16.763	66.026	1.33777	1.3345e-05	3.29547e-06	Up
FRAEX38873_v2_000391170	26.516	16.883	-1.28859	4.80566e-09	7.90102e-10	Down
FRAEX38873_v2_000391160	35.063	14.746	-1.89006	3.34022e-28	1.78671e-29	Down
FRAEX38873_v2_000391140	8.55	7.756	-0.748133	0.000466791	0.000145755	No
FRAEX38873_v2_000391130	1.696	0.113	-4.24863	1.25293e-06	2.69247e-07	Down
FRAEX38873_v2_000391090	2.09	7.56	1.20993	7.73505e-05	2.12155e-05	Up
FRAEX38873_v2_000391050	13.706	9.85	-0.992686	2.5205e-05	6.45789e-06	No
FRAEX38873_v2_000391030	0.903	7.943	2.45416	0.0042549	0.00160715	Up
FRAEX38873_v2_000391010	0.763	4.753	1.94113	0.00186781	0.000652332	Up
FRAEX38873_v2_000390990	0.846	20.62	3.87516	7.09224e-10	1.07837e-10	Up
FRAEX38873_v2_000390980	0.963	0.013	-6.18907	3.01709e-07	6.04953e-08	Down
FRAEX38873_v2_000390970	0.07	2.493	4.42271	2.60723e-09	4.17818e-10	Up
FRAEX38873_v2_000390940	9.036	9.556	-0.550183	0.00241159	0.000861409	No
FRAEX38873_v2_000390930	37.706	99.903	0.769913	4.91596e-07	1.00801e-07	No
FRAEX38873_v2_000390920	5.083	13.166	0.715361	0.0028919	0.0010508	No
FRAEX38873_v2_000390910	28.653	15.476	-1.52075	2.48627e-15	2.49395e-16	Down
FRAEX38873_v2_000390900	0.03	0.766	3.28367	0.0458704	0.0226323	Up
FRAEX38873_v2_000390890	0.256	55.543	6.84923	8.18662e-18	7.06341e-19	Up
FRAEX38873_v2_000390880	0.673	29.56	4.75804	5.01337e-15	5.12209e-16	Up
FRAEX38873_v2_000390850	0.05	2.34	4.95201	1.46672e-05	3.64242e-06	Up
FRAEX38873_v2_000390790	30.043	2.076	-4.48255	1.7458e-40	6.13491e-42	Down
FRAEX38873_v2_000390780	12.586	2.71	-2.83295	6.63914e-20	5.08734e-21	Down
FRAEX38873_v2_000390760	6.853	25.036	1.4206	3.73031e-17	3.34807e-18	Up
FRAEX38873_v2_000390730	16.03	1.036	-4.60982	3.01345e-16	2.87113e-17	Down
FRAEX38873_v2_000390700	2.913	0.15	-4.56769	1.20612e-05	2.9613e-06	Down
FRAEX38873_v2_000390690	78.286	22.67	-2.41861	4.17963e-35	1.76137e-36	Down
FRAEX38873_v2_000390660	10.253	8.656	-0.882241	1.98449e-05	5.0102e-06	No
FRAEX38873_v2_000390650	2.8	20.19	2.06104	0.0194329	0.00858957	Up
FRAEX38873_v2_000390620	1.033	0.24	-2.64914	0.0014563	0.000497581	Down
FRAEX38873_v2_000390600	5.036	14.83	0.915899	0.00128176	0.000433015	No
FRAEX38873_v2_000390580	0.816	0.19	-2.67127	3.98906e-05	1.0478e-05	Down
FRAEX38873_v2_000390530	3.47	16.836	1.77441	1.3335e-06	2.87434e-07	Up
FRAEX38873_v2_000390520	0	0.846	5.02043	0.0103535	0.00427137	Up
FRAEX38873_v2_000390490	0	0.656	6.23307	0.000552114	0.000174722	Up
FRAEX38873_v2_000390480	0.163	1.97	2.70602	0.0295877	0.0137593	Up
FRAEX38873_v2_000390460	51.846	13.413	-2.57438	1.51556e-85	1.95625e-87	Down
FRAEX38873_v2_000390430	7.67	15.503	0.380074	0.016214	0.00702398	No
FRAEX38873_v2_000390360	1.716	3.75	0.694526	0.0488374	0.0242912	No
FRAEX38873_v2_000390340	0.183	0.976	1.81146	0.00325975	0.00119971	Up
FRAEX38873_v2_000390310	31.393	13.276	-1.88246	1.25746e-17	1.09766e-18	Down
FRAEX38873_v2_000390300	0.81	24.653	4.20483	9.852e-11	1.39615e-11	Up
FRAEX38873_v2_000390290	92.263	79.116	-0.849335	0.00632161	0.00247612	No
FRAEX38873_v2_000390280	13.913	2.83	-2.80727	1.79336e-29	9.12694e-31	Down
FRAEX38873_v2_000390260	2.023	7.27	1.42726	4.90127e-05	1.30349e-05	Up
FRAEX38873_v2_000390230	3.366	8.206	0.643789	0.00746771	0.00297528	No
FRAEX38873_v2_000390190	2.756	32.5	2.92071	4.83292e-20	3.66629e-21	Up
FRAEX38873_v2_000390170	5.716	36.486	1.96436	1.08629e-14	1.13539e-15	Up
FRAEX38873_v2_000390160	0.48	4.383	2.50132	2.85199e-06	6.40951e-07	Up
FRAEX38873_v2_000390120	5.11	4.003	-0.967585	0.00430621	0.00162837	No
FRAEX38873_v2_000390110	0.17	15.036	5.7229	3.21787e-18	2.69894e-19	Up
FRAEX38873_v2_000390090	4.303	1.456	-2.10453	7.35492e-13	8.72123e-14	Down
FRAEX38873_v2_000390070	21.953	0	-8.60056	1.18665e-08	2.02918e-09	Down
FRAEX38873_v2_000390060	3.57	0.286	-4.05712	3.98901e-06	9.14374e-07	Down
FRAEX38873_v2_000390040	7.653	26.693	1.21064	0.000496036	0.000155728	Up
FRAEX38873_v2_000390030	1.776	69.88	4.64671	3.61632e-52	9.35555e-54	Up
FRAEX38873_v2_000390020	3.853	2.59	-1.20624	0.000209302	6.14135e-05	Down
FRAEX38873_v2_000390000	16.476	0.176	-7.11474	2.75627e-36	1.11556e-37	Down
FRAEX38873_v2_000389980	3.38	2.946	-0.80207	0.0211914	0.00944794	No
FRAEX38873_v2_000389970	10.693	0	-9.2643	2.04741e-10	2.98095e-11	Down
FRAEX38873_v2_000389950	0.686	0.06	-3.90296	0.000201187	5.87985e-05	Down
FRAEX38873_v2_000389940	5.356	11.646	0.4891	0.042631	0.0208264	No
FRAEX38873_v2_000389910	1.48	0.723	-1.6464	0.00461921	0.00175663	Down
FRAEX38873_v2_000389900	29.833	0.456	-6.62959	1.17719e-55	2.7718e-57	Down
FRAEX38873_v2_000389890	10.67	3.683	-1.88739	5.71217e-14	6.26562e-15	Down
FRAEX38873_v2_000389880	0.733	5.273	2.18593	7.54293e-10	1.15061e-10	Up
FRAEX38873_v2_000389870	8.12	17.596	0.476855	0.0375941	0.0180481	No
FRAEX38873_v2_000389840	3.903	2.41	-1.327	3.97755e-05	1.04467e-05	Down
FRAEX38873_v2_000389790	7.47	0.08	-7.19127	4.71085e-43	1.52532e-44	Down
FRAEX38873_v2_000389710	0.84	26.773	4.33128	4.24963e-24	2.68224e-25	Up
FRAEX38873_v2_000389680	3	2.676	-0.78875	0.0480401	0.0238486	No
FRAEX38873_v2_000389670	11.346	11.193	-0.659991	0.00300233	0.00109569	No
FRAEX38873_v2_000389650	1.693	5.626	1.0955	6.31026e-05	1.70807e-05	Up
FRAEX38873_v2_000389630	1.053	7.583	2.19703	5.00211e-13	5.83149e-14	Up
FRAEX38873_v2_000389620	2.803	10.58	1.31253	1.40361e-08	2.42054e-09	Up
FRAEX38873_v2_000389600	4.663	3.516	-1.00339	0.00143224	0.000488421	Down
FRAEX38873_v2_000389520	1.55	0.8	-1.56732	0.00235212	0.000838649	Down
FRAEX38873_v2_000389490	3.27	23.853	2.26871	3.67534e-35	1.54584e-36	Up
FRAEX38873_v2_000389470	0.6	4.33	2.22882	1.74571e-08	3.0439e-09	Up
FRAEX38873_v2_000389450	4.16	22.36	1.78863	0.000153776	4.41389e-05	Up
FRAEX38873_v2_000389430	3.393	2.59	-1.0045	0.00776434	0.00310641	Down
FRAEX38873_v2_000389400	18.016	43.16	0.633827	0.0199686	0.00885745	No
FRAEX38873_v2_000389360	2.153	0	-7.96908	7.71176e-07	1.61481e-07	Down
FRAEX38873_v2_000389350	10.543	0.013	-9.20889	8.09074e-18	6.96963e-19	Down
FRAEX38873_v2_000389320	0.083	3.923	4.7545	5.01221e-11	6.90692e-12	Up
FRAEX38873_v2_000389300	0.026	1.126	4.39459	9.71787e-06	2.35486e-06	Up
FRAEX38873_v2_000389290	0	1.48	6.26842	0.000376287	0.000115342	Up
FRAEX38873_v2_000389230	231.89	1.436	-7.77154	2.17555e-39	7.90093e-41	Down
FRAEX38873_v2_000389220	9.133	41.316	1.53249	0.0304133	0.0141866	Up
FRAEX38873_v2_000389210	50.656	5.62	-3.80087	4.24992e-56	9.93704e-58	Down
FRAEX38873_v2_000389190	308.183	5.75	-6.3386	7.83452e-43	2.5603e-44	Down
FRAEX38873_v2_000389170	5.64	3.576	-1.31066	5.45845e-10	8.21298e-11	Down
FRAEX38873_v2_000389150	1.593	0.193	-3.58893	1.22123e-05	3.0014e-06	Down
FRAEX38873_v2_000389140	0	0.246	4.54834	0.0251261	0.0114571	Up
FRAEX38873_v2_000389130	61.166	59.776	-0.663552	6.76405e-05	1.83867e-05	No
FRAEX38873_v2_000389120	9.023	25.803	0.888404	0.0312361	0.0146148	No
FRAEX38873_v2_000389100	15.703	12.006	-1.01139	2.359e-07	4.66678e-08	Down
FRAEX38873_v2_000389090	95.143	7.536	-3.6989	5.25975e-139	2.94869e-141	Down
FRAEX38873_v2_000389080	11.643	11.75	-0.607314	0.00738025	0.00293741	No
FRAEX38873_v2_000389020	7.566	7.343	-0.680549	5.51462e-05	1.47913e-05	No
FRAEX38873_v2_000389010	5.193	18.63	1.3163	1.57807e-11	2.08312e-12	Up
FRAEX38873_v2_000389000	3.41	0.19	-4.77139	9.67446e-12	1.25352e-12	Down
FRAEX38873_v2_000388970	291.083	5.93	-6.18562	1.87065e-41	6.37415e-43	Down
FRAEX38873_v2_000388960	0	0.556	4.42083	0.0352664	0.0167753	Up
FRAEX38873_v2_000388950	3.05	8.443	0.829421	0.00181528	0.000632199	No
FRAEX38873_v2_000388930	1.553	4.813	0.990653	0.0208319	0.00927399	No
FRAEX38873_v2_000388910	10.866	30.996	0.880885	0.00055742	0.000176554	No
FRAEX38873_v2_000388900	3.84	12.953	1.08612	9.59091e-05	2.66899e-05	Up
FRAEX38873_v2_000388850	12.096	9.643	-0.965695	1.43178e-05	3.55176e-06	No
FRAEX38873_v2_000388830	0.276	1.733	1.93452	0.00312359	0.00114439	Up
FRAEX38873_v2_000388820	1.396	4.816	1.14689	8.31704e-06	1.99766e-06	Up
FRAEX38873_v2_000388810	46.696	3.63	-4.29462	3.17434e-17	2.83605e-18	Down
FRAEX38873_v2_000388760	14.903	6.75	-1.8613	1.92787e-22	1.31382e-23	Down
FRAEX38873_v2_000388710	40.283	50.523	-0.313077	0.0142228	0.00606997	No
FRAEX38873_v2_000388690	4.793	9.93	0.412659	0.0481602	0.0239148	No
FRAEX38873_v2_000388680	3.253	8.406	0.734094	0.0059238	0.00230848	No
FRAEX38873_v2_000388670	0.213	0	-4.87332	0.0142844	0.00610055	Down
FRAEX38873_v2_000388650	66.016	31.933	-1.6831	1.84466e-11	2.45168e-12	Down
FRAEX38873_v2_000388580	20.156	24.23	-0.393368	0.0282274	0.0130411	No
FRAEX38873_v2_000388570	0.596	0.073	-3.50302	0.000345546	0.000105231	Down
FRAEX38873_v2_000388540	57.323	10.483	-3.09776	2.46666e-52	6.36783e-54	Down
FRAEX38873_v2_000388530	121.95	7.566	-4.56387	1.8866e-70	3.29163e-72	Down
FRAEX38873_v2_000388510	7.536	4.86	-1.28037	0.00169394	0.000586419	Down
FRAEX38873_v2_000388480	0.096	3.476	4.05987	0.00151185	0.000518255	Up
FRAEX38873_v2_000388470	35.25	8.796	-2.46575	1.21302e-26	6.90986e-28	Down
FRAEX38873_v2_000388410	5.88	4.16	-1.06428	0.00019914	5.81621e-05	Down
FRAEX38873_v2_000388380	16.6	41.633	0.691106	0.00197105	0.000692052	No
FRAEX38873_v2_000388360	15.153	1.706	-3.78496	6.97227e-20	5.34641e-21	Down
FRAEX38873_v2_000388350	0.466	0.04	-3.7223	0.00507907	0.00194887	Down
FRAEX38873_v2_000388330	20.626	17.893	-0.830599	0.00409402	0.00153911	No
FRAEX38873_v2_000388310	2.346	10.973	1.58868	3.13407e-09	5.05589e-10	Up
FRAEX38873_v2_000388300	2.896	2.74	-0.705898	0.0238395	0.0107922	No
FRAEX38873_v2_000388160	9.25	8.75	-0.763082	0.0263987	0.0121038	No
FRAEX38873_v2_000388130	6.346	17.513	0.809052	2.03262e-05	5.13893e-06	No
FRAEX38873_v2_000388110	2.68	6.7	0.669604	0.00340966	0.00126019	No
FRAEX38873_v2_000388070	1.54	0	-6.68784	8.39352e-05	2.31604e-05	Down
FRAEX38873_v2_000388050	7.963	4.7	-1.38577	0.00195932	0.00068756	Down
FRAEX38873_v2_000388030	0.21	4.546	3.7403	7.93077e-05	2.17859e-05	Up
FRAEX38873_v2_000388010	1.25	3.74	0.942499	0.0139081	0.0059178	No
FRAEX38873_v2_000387990	4.943	12.536	0.715187	0.00196356	0.000689207	No
FRAEX38873_v2_000387980	0	0.41	4.52831	0.0264531	0.0121302	Up
FRAEX38873_v2_000387970	0.353	10.446	3.96926	0.000576413	0.000183137	Up
FRAEX38873_v2_000387960	13.826	58.773	1.45895	4.76282e-09	7.82407e-10	Up
FRAEX38873_v2_000387940	12.79	39.296	1.01706	0.00658124	0.00258862	Up
FRAEX38873_v2_000387920	179.983	100.3	-1.46109	9.45383e-07	1.99899e-07	Down
FRAEX38873_v2_000387900	18.016	90.276	1.70111	4.42164e-08	8.03868e-09	Up
FRAEX38873_v2_000387860	33.656	0.55	-6.40939	5.21948e-38	1.98691e-39	Down
FRAEX38873_v2_000387840	3.833	27.343	2.19887	1.49519e-22	1.01241e-23	Up
FRAEX38873_v2_000387800	28.15	31.786	-0.475099	0.0494808	0.0246477	No
FRAEX38873_v2_000387710	1.633	9.86	1.93116	4.63236e-05	1.22767e-05	Up
FRAEX38873_v2_000387670	125.266	5.846	-5.02739	6.44142e-20	4.9235e-21	Down
FRAEX38873_v2_000387660	100.333	29.336	-2.42929	1.35043e-15	1.33466e-16	Down
FRAEX38873_v2_000387620	0.58	4.67	2.30535	4.36404e-06	1.00631e-06	Up
FRAEX38873_v2_000387580	96.34	1.243	-6.25308	2.44576e-06	5.44774e-07	Down
FRAEX38873_v2_000387540	169.85	40.373	-2.6585	1.07259e-51	2.80709e-53	Down
FRAEX38873_v2_000387490	9.17	1.883	-2.91675	1.63475e-41	5.55245e-43	Down
FRAEX38873_v2_000387470	12.346	33.79	0.819171	3.52791e-05	9.204e-06	No
FRAEX38873_v2_000387460	4.523	19.22	1.32307	2.51402e-10	3.6878e-11	Up
FRAEX38873_v2_000387440	0.046	2.22	4.64046	1.65976e-05	4.14543e-06	Up
FRAEX38873_v2_000387430	14.943	65.393	1.49012	2.76153e-07	5.5152e-08	Up
FRAEX38873_v2_000387410	2.616	10.206	1.33134	0.000721732	0.000233512	Up
FRAEX38873_v2_000387390	5.89	16.38	0.842734	4.05391e-05	1.06617e-05	No
FRAEX38873_v2_000387370	41.383	1.07	-5.88273	7.15664e-119	5.30383e-121	Down
FRAEX38873_v2_000387320	7.273	20.603	0.855981	0.00827556	0.00333313	No
FRAEX38873_v2_000387310	3.193	8.76	0.860473	0.0142116	0.00606483	No
FRAEX38873_v2_000387300	3.716	0.053	-6.62256	1.13511e-15	1.11471e-16	Down
FRAEX38873_v2_000387290	6.583	156.89	3.87064	8.78631e-13	1.0481e-13	Up
FRAEX38873_v2_000387280	0.273	79.653	7.4312	1.71656e-20	1.26934e-21	Up
FRAEX38873_v2_000387270	55.41	22.163	-1.93334	4.55509e-08	8.28879e-09	Down
FRAEX38873_v2_000387260	32.013	120.576	1.28566	4.3604e-06	1.00511e-06	Up
FRAEX38873_v2_000387160	16.156	17.8	-0.838097	1.04163e-07	1.97405e-08	No
FRAEX38873_v2_000387150	2.79	8.536	0.897408	0.00571828	0.00222104	No
FRAEX38873_v2_000387140	15.14	16.953	-0.579765	0.0445313	0.0218863	No
FRAEX38873_v2_000387120	4.303	22.423	1.74266	5.38574e-08	9.89012e-09	Up
FRAEX38873_v2_000387110	81.38	2.876	-5.43795	4.03874e-63	8.15104e-65	Down
FRAEX38873_v2_000387080	22.51	10.2	-1.77543	1.26337e-23	8.17097e-25	Down
FRAEX38873_v2_000387070	0.04	1.046	3.68886	0.00855194	0.00345193	Up
FRAEX38873_v2_000387060	261.8	174.13	-1.21086	1.00434e-06	2.13161e-07	Down
FRAEX38873_v2_000387030	3.53	1.03	-2.34216	5.02803e-05	1.33954e-05	Down
FRAEX38873_v2_000387020	1.393	0.023	-6.21661	2.69667e-22	1.84586e-23	Down
FRAEX38873_v2_000387000	0.403	1.716	1.40377	0.0239898	0.0108766	Up
FRAEX38873_v2_000386960	0.923	0.01	-6.07601	3.31537e-06	7.52072e-07	Down
FRAEX38873_v2_000386950	37.183	2.263	-4.65798	2.43959e-33	1.08546e-34	Down
FRAEX38873_v2_000386860	19.593	8.073	-1.91047	1.54741e-21	1.08966e-22	Down
FRAEX38873_v2_000386840	1.343	12.896	2.57601	1.0638e-08	1.80911e-09	Up
FRAEX38873_v2_000386830	4.526	11.753	0.72442	0.0354639	0.0168857	No
FRAEX38873_v2_000386780	16.736	16.293	-0.675229	0.00222238	0.000787591	No
FRAEX38873_v2_000386740	26.853	7.653	-2.33049	2.7949e-54	6.81777e-56	Down
FRAEX38873_v2_000386730	7.066	1.826	-2.60213	4.31314e-05	1.13847e-05	Down
FRAEX38873_v2_000386720	10.826	10.073	-0.739853	0.000456829	0.000142432	No
FRAEX38873_v2_000386700	0.286	0	-6.39612	0.000240282	7.11902e-05	Down
FRAEX38873_v2_000386690	0.133	0.01	-3.55092	0.0327581	0.0154263	Down
FRAEX38873_v2_000386680	0.42	0	-6.38407	0.000332272	0.000100871	Down
FRAEX38873_v2_000386660	0.053	1.2	3.48432	0.00487537	0.00186271	Up
FRAEX38873_v2_000386650	43.99	6.603	-3.35852	1.62183e-50	4.35982e-52	Down
FRAEX38873_v2_000386640	1.56	71.77	4.78149	1.39884e-21	9.83129e-23	Up
FRAEX38873_v2_000386630	11.27	24.813	0.479925	0.0132743	0.00562271	No
FRAEX38873_v2_000386620	2.92	0.69	-2.71407	2.85311e-13	3.27467e-14	Down
FRAEX38873_v2_000386600	2.723	6.986	0.759328	0.000166527	4.80175e-05	No
FRAEX38873_v2_000386580	0.22	0.01	-4.28621	0.00709918	0.00281289	Down
FRAEX38873_v2_000386570	28.483	0.54	-6.16341	4.08933e-21	2.94004e-22	Down
FRAEX38873_v2_000386540	0.386	1.423	1.23971	0.00645577	0.00253415	Up
FRAEX38873_v2_000386520	39.396	47.74	-0.351568	0.0452046	0.0222617	No
FRAEX38873_v2_000386470	1.243	0.853	-1.18007	0.000629376	0.000201238	Down
FRAEX38873_v2_000386450	11.176	9.176	-0.909296	0.000114627	3.22593e-05	No
FRAEX38873_v2_000386440	0.066	0.91	2.86586	0.0061094	0.00238565	Up
FRAEX38873_v2_000386410	1.44	0.066	-4.8264	1.02631e-07	1.94137e-08	Down
FRAEX38873_v2_000386400	37.31	14.826	-1.96093	3.09291e-34	1.3347e-35	Down
FRAEX38873_v2_000386360	2.326	0	-8.15504	1.65729e-07	3.22602e-08	Down
FRAEX38873_v2_000386320	5.61	5.113	-0.784322	0.00300718	0.00109787	No
FRAEX38873_v2_000386310	6.18	3.94	-1.26564	0.00384953	0.00143846	Down
FRAEX38873_v2_000386300	0.033	6.65	6.41489	1.57513e-09	2.47338e-10	Up
FRAEX38873_v2_000386270	1.926	1.746	-0.824406	0.00248006	0.00088888	No
FRAEX38873_v2_000386250	0.98	3.03	1.2718	0.0230668	0.0103989	Up
FRAEX38873_v2_000386240	13.973	39	0.846085	0.000375239	0.000114982	No
FRAEX38873_v2_000386230	9.446	20.926	0.522028	0.0472711	0.0234087	No
FRAEX38873_v2_000386210	3.676	13.66	1.26562	0.00967525	0.00395853	Up
FRAEX38873_v2_000386190	0.026	1.136	4.17669	0.00264404	0.000952424	Up
FRAEX38873_v2_000386170	0.023	0.64	3.72838	0.00241974	0.00086468	Up
FRAEX38873_v2_000386160	3.923	2.73	-1.15272	9.31859e-05	2.58888e-05	Down
FRAEX38873_v2_000386150	42.84	162.153	1.29165	1.57069e-11	2.07166e-12	Up
FRAEX38873_v2_000386140	0.083	4.636	4.85887	2.21584e-06	4.91319e-07	Up
FRAEX38873_v2_000386130	5.72	18.733	1.06562	7.7509e-06	1.85384e-06	Up
FRAEX38873_v2_000386080	31.833	1.05	-5.45258	2.60872e-27	1.44537e-28	Down
FRAEX38873_v2_000386040	1.053	4.153	1.41374	0.0152316	0.00655759	Up
FRAEX38873_v2_000386020	6.57	4.306	-1.24636	1.25674e-08	2.15626e-09	Down
FRAEX38873_v2_000385990	8.413	3.17	-2.03873	1.46808e-21	1.0322e-22	Down
FRAEX38873_v2_000385940	6.233	22.773	1.23797	2.39667e-05	6.11833e-06	Up
FRAEX38873_v2_000385920	3.83	12.19	1.03764	2.32839e-05	5.93384e-06	Up
FRAEX38873_v2_000385910	26.68	9.89	-2.03792	0.000390525	0.000120243	Down
FRAEX38873_v2_000385890	0.086	2.17	3.73477	0.000382726	0.000117554	Up
FRAEX38873_v2_000385870	0.04	3.54	5.23374	1.31006e-05	3.23262e-06	Up
FRAEX38873_v2_000385840	1.643	6.446	1.32455	3.92732e-10	5.83723e-11	Up
FRAEX38873_v2_000385830	0.023	0.856	3.59751	0.0362437	0.0173135	Up
FRAEX38873_v2_000385820	7.85	5.256	-1.22024	7.73505e-05	2.12178e-05	Down
FRAEX38873_v2_000385810	0.04	2.036	4.75233	5.40996e-07	1.113e-07	Up
FRAEX38873_v2_000385790	69.533	0.293	-8.53605	1.01893e-71	1.73597e-73	Down
FRAEX38873_v2_000385750	18.943	18.713	-0.658825	0.00120345	0.000404407	No
FRAEX38873_v2_000385740	9.263	31.366	1.11904	4.96625e-09	8.18269e-10	Up
FRAEX38873_v2_000385700	2.98	1.09	-2.03153	0.0013395	0.00045423	Down
FRAEX38873_v2_000385690	3.853	1.336	-2.09639	0.0212951	0.00950002	Down
FRAEX38873_v2_000385680	29.113	10.196	-2.11968	2.75402e-10	4.05266e-11	Down
FRAEX38873_v2_000385670	6.956	6.786	-0.668524	0.0250137	0.0114	No
FRAEX38873_v2_000385650	2.916	0.08	-5.89939	7.7556e-06	1.85539e-06	Down
FRAEX38873_v2_000385640	0.773	7.69	2.69132	3.19524e-13	3.68308e-14	Up
FRAEX38873_v2_000385630	8.586	18.726	0.504165	0.0352335	0.0167567	No
FRAEX38873_v2_000385590	0.553	6.556	2.94864	9.01298e-09	1.52422e-09	Up
FRAEX38873_v2_000385580	33.75	11.083	-2.02265	8.91197e-20	6.87767e-21	Down
FRAEX38873_v2_000385550	6.673	4.726	-1.12676	2.23081e-05	5.66564e-06	Down
FRAEX38873_v2_000385540	8.056	18.013	0.525745	0.00121162	0.000407321	No
FRAEX38873_v2_000385510	0.176	55.35	7.32331	2.30738e-17	2.04003e-18	Up
FRAEX38873_v2_000385500	12.013	9.606	-0.940404	4.92093e-06	1.144e-06	No
FRAEX38873_v2_000385490	0.336	167.71	8.24718	1.40278e-59	3.04977e-61	Up
FRAEX38873_v2_000385380	0.74	5.15	1.99728	0.0397758	0.0192401	Up
FRAEX38873_v2_000385370	0.133	56.026	7.59178	2.28932e-13	2.61443e-14	Up
FRAEX38873_v2_000385350	1.733	0.456	-2.75591	6.95866e-06	1.65084e-06	Down
FRAEX38873_v2_000385340	0.146	2.356	3.24647	0.00019836	5.78965e-05	Up
FRAEX38873_v2_000385330	1.483	4.176	0.866811	0.0213551	0.00953026	No
FRAEX38873_v2_000385320	1.446	0.206	-3.36173	5.38073e-05	1.44101e-05	Down
FRAEX38873_v2_000385300	15.656	14.743	-0.704628	0.0125986	0.00530998	No
FRAEX38873_v2_000385290	2.56	6.25	0.880226	1.2764e-06	2.74568e-07	No
FRAEX38873_v2_000385280	22.323	83.696	1.2577	2.71557e-07	5.41748e-08	Up
FRAEX38873_v2_000385270	0.043	58.966	7.1302	8.04554e-05	2.2121e-05	Up
FRAEX38873_v2_000385260	0.166	2.31	3.09369	2.56108e-19	2.0178e-20	Up
FRAEX38873_v2_000385230	35.65	34.626	-0.664353	0.0040744	0.0015305	No
FRAEX38873_v2_000385220	3.286	11.29	1.1444	2.88592e-06	6.49287e-07	Up
FRAEX38873_v2_000385190	8.906	34.226	1.29706	0.00015482	4.44599e-05	Up
FRAEX38873_v2_000385160	0.273	0	-5.26655	0.00634513	0.00248655	Down
FRAEX38873_v2_000385150	34.383	0.81	-5.86779	1.6849e-20	1.245e-21	Down
FRAEX38873_v2_000385140	1.29	0.58	-1.75907	0.00407731	0.00153193	Down
FRAEX38873_v2_000385100	85.963	204.506	0.609327	1.12337e-07	2.13533e-08	No
FRAEX38873_v2_000385080	18.566	9.553	-1.59719	3.97536e-23	2.62219e-24	Down
FRAEX38873_v2_000385050	14.756	64.923	1.49927	8.25108e-19	6.67226e-20	Up
FRAEX38873_v2_000385040	15.94	8.753	-1.50538	1.59609e-13	1.80267e-14	Down
FRAEX38873_v2_000385020	13.586	6.536	-1.65421	0.00455539	0.00172962	Down
FRAEX38873_v2_000384960	0.023	11.063	7.48673	3.54017e-10	5.24824e-11	Up
FRAEX38873_v2_000384950	0.38	5.53	3.29655	9.26411e-16	9.04192e-17	Up
FRAEX38873_v2_000384940	1.943	6.3	1.0759	0.00146307	0.000500052	Up
FRAEX38873_v2_000384920	0.263	7.7	4.0819	5.67747e-15	5.81767e-16	Up
FRAEX38873_v2_000384910	10.363	20.606	0.353457	0.012976	0.0054825	No
FRAEX38873_v2_000384890	16.06	11.306	-1.14267	6.29288e-09	1.0477e-09	Down
FRAEX38873_v2_000384870	0.646	6.12	2.45663	0.00337474	0.00124646	Up
FRAEX38873_v2_000384860	0.813	3.086	1.2595	0.00764698	0.00305632	Up
FRAEX38873_v2_000384830	2.796	21.753	2.32573	1.33413e-06	2.87609e-07	Up
FRAEX38873_v2_000384820	14.36	15.493	-0.520989	0.0256709	0.0117312	No
FRAEX38873_v2_000384770	18.203	15.233	-0.836096	4.96281e-07	1.01789e-07	No
FRAEX38873_v2_000384720	4.796	0.556	-3.5915	1.93673e-06	4.26889e-07	Down
FRAEX38873_v2_000384700	1.366	4.673	1.15669	3.92937e-05	1.03126e-05	Up
FRAEX38873_v2_000384690	0.05	0.66	2.8429	0.018918	0.00833763	Up
FRAEX38873_v2_000384680	5.743	4.803	-0.89176	0.000113346	3.18677e-05	No
FRAEX38873_v2_000384660	0.33	13.17	4.52156	7.07797e-11	9.87939e-12	Up
FRAEX38873_v2_000384630	10.97	7.026	-1.25941	6.81605e-08	1.26453e-08	Down
FRAEX38873_v2_000384620	67.19	25.056	-2.02717	8.90064e-06	2.14684e-06	Down
FRAEX38873_v2_000384590	0.133	5.866	4.49176	1.22829e-05	3.01942e-06	Up
FRAEX38873_v2_000384570	7.926	34.176	1.51622	3.74557e-07	7.5819e-08	Up
FRAEX38873_v2_000384550	32.193	0	-10.6803	4.85029e-15	4.94884e-16	Down
FRAEX38873_v2_000384530	3.133	0.61	-2.93423	9.99809e-06	2.42604e-06	Down
FRAEX38873_v2_000384520	0.04	3.616	5.42145	1.56809e-06	3.4169e-07	Up
FRAEX38873_v2_000384500	11.533	1.613	-3.38676	1.16025e-07	2.20933e-08	Down
FRAEX38873_v2_000384460	2.523	10.976	1.47271	6.47552e-11	9.00839e-12	Up
FRAEX38873_v2_000384450	4.553	0.29	-4.50247	1.87876e-25	1.12468e-26	Down
FRAEX38873_v2_000384440	52.356	12.98	-2.65501	4.7779e-14	5.21209e-15	Down
FRAEX38873_v2_000384420	4.856	11.41	0.603363	0.0498962	0.0248737	No
FRAEX38873_v2_000384390	16.966	45.656	0.796943	0.000147514	4.22247e-05	No
FRAEX38873_v2_000384330	11.443	28.36	0.68506	0.00722958	0.00287032	No
FRAEX38873_v2_000384320	2.023	46.286	3.87874	4.29771e-45	1.33631e-46	Up
FRAEX38873_v2_000384310	2.93	62.376	3.76592	1.46445e-29	7.41697e-31	Up
FRAEX38873_v2_000384300	34.306	2.746	-4.17724	3.26783e-07	6.57064e-08	Down
FRAEX38873_v2_000384260	0.276	4.41	3.29537	2.18751e-12	2.69498e-13	Up
FRAEX38873_v2_000384230	0.71	0.08	-3.5032	0.000359314	0.000109778	Down
FRAEX38873_v2_000384210	0.113	4.103	4.23283	2.63593e-05	6.77526e-06	Up
FRAEX38873_v2_000384200	2850.62	1.046	-11.9655	0	0	Down
FRAEX38873_v2_000384170	5.003	43.243	2.3141	0.00361974	0.00134546	Up
FRAEX38873_v2_000384160	5.96	24.846	1.41721	2.79726e-11	3.77206e-12	Up
FRAEX38873_v2_000384150	0.046	314.993	10.8941	2.59572e-22	1.77463e-23	Up
FRAEX38873_v2_000384120	1.48	5.763	1.31102	0.0023507	0.000837952	Up
FRAEX38873_v2_000384110	16.243	15.643	-0.70489	0.0390193	0.018823	No
FRAEX38873_v2_000384100	14.413	6.066	-1.8774	5.65295e-13	6.63353e-14	Down
FRAEX38873_v2_000384090	5.686	1.916	-2.23199	1.69982e-08	2.95784e-09	Down
FRAEX38873_v2_000384070	6.326	17.396	0.824211	0.00373232	0.00139129	No
FRAEX38873_v2_000384060	0.31	1.816	1.88242	0.00113243	0.000378658	Up
FRAEX38873_v2_000384020	0.153	28.476	6.75743	5.91086e-26	3.46889e-27	Up
FRAEX38873_v2_000384000	17.393	38.246	0.50466	4.61566e-05	1.22312e-05	No
FRAEX38873_v2_000383990	24.613	0.043	-9.43522	2.49627e-41	8.54002e-43	Down
FRAEX38873_v2_000383980	0.853	0.13	-3.27832	6.25186e-07	1.29561e-07	Down
FRAEX38873_v2_000383960	5.193	4.086	-0.949944	3.57905e-06	8.15116e-07	No
FRAEX38873_v2_000383950	5.813	3.566	-1.33676	0.000143555	4.10169e-05	Down
FRAEX38873_v2_000383940	15.336	3.24	-2.87883	3.27361e-45	1.0152e-46	Down
FRAEX38873_v2_000383920	7.96	4.326	-1.51309	2.31205e-08	4.07946e-09	Down
FRAEX38873_v2_000383900	2.473	19.47	2.32261	3.75262e-05	9.82718e-06	Up
FRAEX38873_v2_000383890	7.726	17.026	0.565927	0.0112073	0.00466473	No
FRAEX38873_v2_000383830	97.703	68.14	-1.16985	4.8628e-08	8.88462e-09	Down
FRAEX38873_v2_000383810	9.526	5.07	-1.55302	1.87794e-07	3.67659e-08	Down
FRAEX38873_v2_000383790	20.41	19.106	-0.724808	0.000235667	6.97327e-05	No
FRAEX38873_v2_000383780	4.69	12.376	0.782003	0.000395216	0.000121784	No
FRAEX38873_v2_000383760	1.07	0.09	-4.1195	3.13719e-07	6.29977e-08	Down
FRAEX38873_v2_000383740	161.306	47.196	-2.49529	1.0638e-08	1.80922e-09	Down
FRAEX38873_v2_000383730	23.366	22.743	-0.671727	0.00360291	0.00133871	No
FRAEX38873_v2_000383700	9.846	6.816	-1.09167	1.09646e-08	1.86777e-09	Down
FRAEX38873_v2_000383690	46.216	8.63	-3.05116	1.39993e-37	5.41718e-39	Down
FRAEX38873_v2_000383620	9.616	6.606	-1.16376	0.00183425	0.000639358	Down
FRAEX38873_v2_000383570	2.846	10.68	1.26419	9.04007e-07	1.9073e-07	Up
FRAEX38873_v2_000383550	4.603	10.363	0.564998	0.014433	0.0061727	No
FRAEX38873_v2_000383540	52.326	12.403	-2.5911	2.62335e-56	6.09081e-58	Down
FRAEX38873_v2_000383520	6.24	2.25	-2.10068	1.96181e-21	1.38899e-22	Down
FRAEX38873_v2_000383510	5.683	12.16	0.463356	0.00993963	0.00408164	No
FRAEX38873_v2_000383500	1206.65	63.743	-4.86624	9.31499e-137	5.37497e-139	Down
FRAEX38873_v2_000383490	7.68	27.833	1.22273	4.99399e-06	1.16195e-06	Up
FRAEX38873_v2_000383470	7.383	6.743	-0.762306	0.0106667	0.00441815	No
FRAEX38873_v2_000383440	9.67	1.276	-3.54229	1.3643e-26	7.78275e-28	Down
FRAEX38873_v2_000383390	11.746	4.79	-1.93799	1.39763e-08	2.40946e-09	Down
FRAEX38873_v2_000383380	14.83	14.863	-0.623174	0.0015342	0.000526629	No
FRAEX38873_v2_000383370	2.73	0.013	-7.43772	1.24286e-09	1.93226e-10	Down
FRAEX38873_v2_000383310	12.91	26.1	0.383922	0.0286817	0.0132863	No
FRAEX38873_v2_000383290	2.126	8.56	1.38155	0.00941841	0.0038415	Up
FRAEX38873_v2_000383240	1.806	18.35	2.7227	6.87877e-13	8.13594e-14	Up
FRAEX38873_v2_000383230	12.726	12.066	-0.707329	0.0121015	0.0050786	No
FRAEX38873_v2_000383200	0.18	0	-4.30272	0.0458927	0.0226481	Down
FRAEX38873_v2_000383170	0.02	1.4	4.71558	0.00165205	0.000570653	Up
FRAEX38873_v2_000383160	0.346	0.033	-3.8673	1.18353e-05	2.90162e-06	Down
FRAEX38873_v2_000383140	15.116	16.966	-0.457959	0.00622589	0.00243539	No
FRAEX38873_v2_000383120	928.093	28.153	-5.67783	1.75264e-185	4.79296e-188	Down
FRAEX38873_v2_000383110	29.603	11.316	-2.00644	1.20538e-16	1.11713e-17	Down
FRAEX38873_v2_000383060	0.603	0	-6.68149	9.63156e-05	2.68083e-05	Down
FRAEX38873_v2_000383050	12.813	3.696	-2.43411	5.37238e-19	4.3106e-20	Down
FRAEX38873_v2_000383040	4.83	44.463	2.55754	1.05393e-11	1.37019e-12	Up
FRAEX38873_v2_000383030	23.396	60.846	0.749379	0.000239794	7.10195e-05	No
FRAEX38873_v2_000383020	0.9	12.446	3.06064	3.83926e-08	6.9358e-09	Up
FRAEX38873_v2_000383010	3.96	14.286	1.22426	4.44324e-06	1.02578e-06	Up
FRAEX38873_v2_000383000	22.946	11.88	-1.55657	5.78164e-05	1.5555e-05	Down
FRAEX38873_v2_000382990	0.33	1.573	1.56233	0.0492324	0.0245132	Up
FRAEX38873_v2_000382950	3.023	7.54	0.681856	0.021629	0.00967085	No
FRAEX38873_v2_000382940	0.49	2.74	1.79361	0.0106672	0.00441863	Up
FRAEX38873_v2_000382920	2.306	21.093	2.52675	3.50634e-05	9.14389e-06	Up
FRAEX38873_v2_000382900	11.736	6.753	-1.38008	7.55262e-10	1.1523e-10	Down
FRAEX38873_v2_000382890	2.146	8.743	1.37624	3.92656e-09	6.39769e-10	Up
FRAEX38873_v2_000382870	4.48	0.203	-5.03723	2.31299e-17	2.04561e-18	Down
FRAEX38873_v2_000382850	1.973	0	-7.67994	1.44006e-06	3.12136e-07	Down
FRAEX38873_v2_000382840	4.183	12.173	0.901499	2.69135e-06	6.02494e-07	No
FRAEX38873_v2_000382830	7.903	7.683	-0.647732	0.000350137	0.000106792	No
FRAEX38873_v2_000382800	6.186	5.983	-0.678446	0.0099935	0.00410787	No
FRAEX38873_v2_000382790	0	0.336	5.10064	0.00924182	0.00376173	Up
FRAEX38873_v2_000382750	28.156	3.263	-3.72732	3.16298e-45	9.80026e-47	Down
FRAEX38873_v2_000382730	28.2	9.526	-2.19639	1.42577e-13	1.60485e-14	Down
FRAEX38873_v2_000382720	9.523	1.416	-3.35115	3.89568e-17	3.50075e-18	Down
FRAEX38873_v2_000382710	10.036	5.61	-1.46948	5.68632e-12	7.23872e-13	Down
FRAEX38873_v2_000382700	0.466	0	-6.34299	0.000293226	8.81996e-05	Down
FRAEX38873_v2_000382680	0	2.78	6.3185	0.000320317	9.70227e-05	Up
FRAEX38873_v2_000382650	4.996	1.126	-2.94749	5.87213e-11	8.14008e-12	Down
FRAEX38873_v2_000382610	26.6	13.626	-1.68332	1.07905e-07	2.04762e-08	Down
FRAEX38873_v2_000382590	0.566	8.673	3.18562	1.20529e-06	2.58415e-07	Up
FRAEX38873_v2_000382580	1.36	0	-4.95396	0.0122586	0.00515458	Down
FRAEX38873_v2_000382560	5.356	13.966	0.753527	0.00055447	0.000175589	No
FRAEX38873_v2_000382550	0.02	2.2	5.6076	8.52713e-08	1.59667e-08	Up
FRAEX38873_v2_000382520	9.846	3.773	-1.99135	2.67119e-13	3.06076e-14	Down
FRAEX38873_v2_000382440	0.113	0.78	2.0438	0.0383536	0.0184683	Up
FRAEX38873_v2_000382390	0	1.743	6.38454	0.000262889	7.84132e-05	Up
FRAEX38873_v2_000382370	0.043	12.32	6.89909	5.62471e-10	8.46929e-11	Up
FRAEX38873_v2_000382340	2.11	14.833	2.175	2.24899e-17	1.98594e-18	Up
FRAEX38873_v2_000382330	0.4	13.77	4.39715	8.57108e-13	1.02149e-13	Up
FRAEX38873_v2_000382320	0	2.086	6.78375	7.66092e-05	2.09985e-05	Up
FRAEX38873_v2_000382290	6.88	18.963	0.83194	0.00782398	0.00313242	No
FRAEX38873_v2_000382270	37.056	42.51	-0.423238	0.0359152	0.0171301	No
FRAEX38873_v2_000382260	3.8	1.466	-1.9655	0.000645979	0.00020713	Down
FRAEX38873_v2_000382240	29.7	14.983	-1.58084	1.48968e-06	3.23543e-07	Down
FRAEX38873_v2_000382210	4.856	0.076	-6.42897	2.30568e-16	2.18008e-17	Down
FRAEX38873_v2_000382200	15.916	46.936	0.934481	0.00184017	0.00064162	No
FRAEX38873_v2_000382170	4.853	0.51	-3.85061	3.80558e-09	6.1912e-10	Down
FRAEX38873_v2_000382160	42.923	2.463	-4.75512	1.20621e-22	8.13773e-24	Down
FRAEX38873_v2_000382150	59.313	138.996	0.587632	4.39113e-06	1.01327e-06	No
FRAEX38873_v2_000382120	13.35	37.19	0.850435	3.01109e-05	7.79638e-06	No
FRAEX38873_v2_000382080	19.216	19.856	-0.595923	0.0141663	0.00604318	No
FRAEX38873_v2_000382070	6.306	3.54	-1.49326	0.000373047	0.00011427	Down
FRAEX38873_v2_000382060	4.506	95.353	3.77643	9.66045e-49	2.71846e-50	Up
FRAEX38873_v2_000382050	43.11	37.52	-0.83048	0.000307794	9.3019e-05	No
FRAEX38873_v2_000382040	0.086	3.286	4.37197	3.65372e-06	8.32721e-07	Up
FRAEX38873_v2_000382030	0.326	11.703	4.0475	0.00312727	0.00114616	Up
FRAEX38873_v2_000382020	15.5	1.523	-3.43163	0.041137	0.0199987	Down
FRAEX38873_v2_000382010	1.363	4.343	1.02662	0.0017681	0.00061427	Up
FRAEX38873_v2_000381990	82.886	5.853	-4.42233	3.21832e-34	1.3897e-35	Down
FRAEX38873_v2_000381980	0.026	17.996	8.25288	6.39338e-10	9.68614e-11	Up
FRAEX38873_v2_000381930	311.986	50.713	-3.22128	4.29809e-67	8.02799e-69	Down
FRAEX38873_v2_000381920	23.11	51.016	0.503103	0.0136578	0.00579972	No
FRAEX38873_v2_000381910	89.48	7.016	-4.29778	4.15385e-28	2.22988e-29	Down
FRAEX38873_v2_000381890	3.84	9.28	0.62874	0.00772227	0.00308895	No
FRAEX38873_v2_000381850	545.57	0.32	-11.1532	6.94571e-85	9.09836e-87	Down
FRAEX38873_v2_000381800	9.793	30.823	1.02981	0.00259605	0.000933505	Up
FRAEX38873_v2_000381780	12.49	31.093	0.682377	0.0219272	0.0098174	No
FRAEX38873_v2_000381740	43.67	8.993	-2.92387	3.35859e-35	1.41078e-36	Down
FRAEX38873_v2_000381730	5.143	15.756	0.96526	0.00831464	0.00335023	No
FRAEX38873_v2_000381700	25.8	20.47	-0.976879	1.27063e-07	2.4327e-08	No
FRAEX38873_v2_000381690	0.253	1.433	1.77976	0.0353905	0.016846	Up
FRAEX38873_v2_000381660	0	4.206	5.87612	0.00181104	0.000630475	Up
FRAEX38873_v2_000381630	12.34	8.99	-1.08307	2.21618e-05	5.62362e-06	Down
FRAEX38873_v2_000381610	0.313	6.726	3.78693	8.47876e-18	7.32475e-19	Up
FRAEX38873_v2_000381600	1.41	0.666	-1.7153	0.000167529	4.8334e-05	Down
FRAEX38873_v2_000381580	37.99	380.896	2.68327	1.74445e-15	1.73791e-16	Up
FRAEX38873_v2_000381560	17.173	15.493	-0.792644	0.0232255	0.0104863	No
FRAEX38873_v2_000381550	4.426	3.246	-0.983554	0.0018487	0.0006451	No
FRAEX38873_v2_000381540	20.873	19.746	-0.716854	0.00018382	5.33508e-05	No
FRAEX38873_v2_000381520	0	3.746	7.48452	4.14146e-06	9.5147e-07	Up
FRAEX38873_v2_000381490	2.49	0.02	-6.79555	6.17579e-09	1.02753e-09	Down
FRAEX38873_v2_000381480	0.083	2.376	3.88656	0.000448603	0.000139671	Up
FRAEX38873_v2_000381450	1.653	6.086	1.19176	0.000113923	3.20449e-05	Up
FRAEX38873_v2_000381380	4.106	3.186	-0.997663	1.03099e-06	2.19326e-07	No
FRAEX38873_v2_000381370	138.26	1.833	-6.5065	2.07764e-104	1.93179e-106	Down
FRAEX38873_v2_000381360	21.516	16.173	-1.05961	0.000298664	8.99742e-05	Down
FRAEX38873_v2_000381330	76.26	0	-12.1533	5.09347e-21	3.67868e-22	Down
FRAEX38873_v2_000381290	1.263	7.446	1.91743	1.18077e-08	2.01849e-09	Up
FRAEX38873_v2_000381280	0.22	1.216	1.76744	0.0306769	0.0143221	Up
FRAEX38873_v2_000381260	1.233	4.803	1.37616	0.0142701	0.00609366	Up
FRAEX38873_v2_000381230	10.45	8.216	-0.978962	0.000383718	0.000117906	No
FRAEX38873_v2_000381200	0.03	0.883	3.76889	0.00706739	0.00279878	Up
FRAEX38873_v2_000381170	7.98	1.326	-3.21986	2.31099e-38	8.69615e-40	Down
FRAEX38873_v2_000381140	5.313	4.826	-0.77689	0.0167918	0.0073009	No
FRAEX38873_v2_000381130	46.026	0.14	-8.74028	8.78781e-42	2.96075e-43	Down
FRAEX38873_v2_000381120	25.19	0.706	-5.72267	1.38901e-34	5.92951e-36	Down
FRAEX38873_v2_000381090	13.81	4.633	-2.17167	1.64908e-13	1.86388e-14	Down
FRAEX38873_v2_000381080	1.763	34.58	3.64527	6.72465e-22	4.6735e-23	Up
FRAEX38873_v2_000381060	0.073	1.28	3.40122	0.000573749	0.000182228	Up
FRAEX38873_v2_000381050	240.256	122.49	-1.57421	0.000289534	8.69782e-05	Down
FRAEX38873_v2_000381040	0.153	3.32	3.5194	0.0137494	0.00584312	Up
FRAEX38873_v2_000381010	4.576	10.71	0.595906	0.0177066	0.00773788	No
FRAEX38873_v2_000381000	33.713	7.55	-2.8441	5.54056e-31	2.66672e-32	Down
FRAEX38873_v2_000380950	0.21	18.53	5.6633	2.7998e-14	3.01548e-15	Up
FRAEX38873_v2_000380930	16.163	11.036	-1.22227	5.5426e-14	6.07508e-15	Down
FRAEX38873_v2_000380900	55.376	126.29	0.542561	0.00566019	0.00219585	No
FRAEX38873_v2_000380880	392.676	1.936	-8.24086	2.36424e-83	3.22629e-85	Down
FRAEX38873_v2_000380850	3.323	8.63	0.750112	0.00590969	0.00230169	No
FRAEX38873_v2_000380840	24.673	62.43	0.698626	0.00127996	0.000432288	No
FRAEX38873_v2_000380800	0.326	3.596	2.79182	1.72196e-13	1.94908e-14	Up
FRAEX38873_v2_000380760	0.886	0.436	-1.6223	0.00287216	0.00104308	Down
FRAEX38873_v2_000380750	12.336	30.043	0.654669	0.0262991	0.0120546	No
FRAEX38873_v2_000380740	13.91	8.366	-1.38371	9.5768e-14	1.06278e-14	Down
FRAEX38873_v2_000380660	9.356	27.733	0.936311	3.28809e-05	8.54506e-06	No
FRAEX38873_v2_000380600	5.916	0.29	-4.78552	2.66096e-05	6.8447e-06	Down
FRAEX38873_v2_000380570	5.993	19.17	1.03833	0.0185053	0.00813095	Up
FRAEX38873_v2_000380560	7.313	0.016	-8.53887	1.97047e-15	1.96794e-16	Down
FRAEX38873_v2_000380490	12.986	53.34	1.42617	8.5138e-11	1.1979e-11	Up
FRAEX38873_v2_000380480	0.47	0	-6.27187	0.000371393	0.000113692	Down
FRAEX38873_v2_000380470	4.556	31.37	2.1385	6.9261e-18	5.94743e-19	Up
FRAEX38873_v2_000380460	0.053	2.02	4.4174	9.16406e-07	1.93521e-07	Up
FRAEX38873_v2_000380430	31.54	26.253	-0.898297	3.97346e-07	8.07144e-08	No
FRAEX38873_v2_000380400	41.54	322.036	2.30791	0.000338223	0.000102816	Up
FRAEX38873_v2_000380390	28.65	153.293	1.77858	1.17313e-11	1.53158e-12	Up
FRAEX38873_v2_000380370	13.656	13.843	-0.61536	0.046722	0.0231048	No
FRAEX38873_v2_000380360	11.176	29.086	0.598133	0.024164	0.0109689	No
FRAEX38873_v2_000380350	0.993	4.813	1.61281	0.000270519	8.08281e-05	Up
FRAEX38873_v2_000380330	47.386	113.49	0.630477	0.000975269	0.000322449	No
FRAEX38873_v2_000380290	0.026	15.396	7.57846	1.38046e-10	1.98385e-11	Up
FRAEX38873_v2_000380280	0	0.25	4.40857	0.0328094	0.0154532	Up
FRAEX38873_v2_000380270	0.153	75.66	8.12574	1.56442e-37	6.06225e-39	Up
FRAEX38873_v2_000380260	10.01	18.09	0.424102	0.0398806	0.0193018	No
FRAEX38873_v2_000380250	69.356	423.9	1.98295	1.00175e-11	1.29934e-12	Up
FRAEX38873_v2_000380230	118.796	15.313	-3.57158	8.03328e-27	4.53873e-28	Down
FRAEX38873_v2_000380200	8.63	19.296	0.515614	0.0270731	0.0124474	No
FRAEX38873_v2_000380190	14.903	83.77	1.85013	2.59249e-06	5.79087e-07	Up
FRAEX38873_v2_000380180	46.23	30.37	-1.24876	0.0423028	0.0206464	Down
FRAEX38873_v2_000380150	42.98	34.386	-0.963522	0.00102597	0.000340587	No
FRAEX38873_v2_000380140	68.776	0.643	-7.34997	4.42673e-163	1.70692e-165	Down
FRAEX38873_v2_000380090	5.573	19.466	1.16874	1.01025e-10	1.43358e-11	Up
FRAEX38873_v2_000380040	0.093	3.616	4.17507	0.00066772	0.00021463	Up
FRAEX38873_v2_000380030	0.296	2.466	2.30464	0.0219896	0.0098483	Up
FRAEX38873_v2_000379990	0.5	8.113	3.14591	0.0124159	0.00522449	Up
FRAEX38873_v2_000379960	9.953	3.853	-2.0021	1.11659e-26	6.34526e-28	Down
FRAEX38873_v2_000379940	4.24	13.906	1.07878	1.49754e-08	2.59316e-09	Up
FRAEX38873_v2_000379930	54.943	0.03	-11.0499	8.53999e-48	2.47556e-49	Down
FRAEX38873_v2_000379910	0.023	2.566	5.17295	0.000625701	0.000199943	Up
FRAEX38873_v2_000379900	13.986	34.176	0.660254	0.00294008	0.00107008	No
FRAEX38873_v2_000379890	0.446	1.18	0.763841	0.023056	0.0103934	No
FRAEX38873_v2_000379850	20.95	58.613	0.8445	0.000143797	4.11003e-05	No
FRAEX38873_v2_000379820	1.083	0.023	-5.10935	0.00145141	0.000495749	Down
FRAEX38873_v2_000379770	4.163	18.323	1.49543	2.00711e-06	4.43226e-07	Up
FRAEX38873_v2_000379760	0	10.783	7.81459	1.64957e-06	3.60256e-07	Up
FRAEX38873_v2_000379750	8.25	4.81	-1.51116	0.00102012	0.000338504	Down
FRAEX38873_v2_000379720	66.43	20.623	-2.32523	8.77747e-70	1.55545e-71	Down
FRAEX38873_v2_000379680	2.433	1.03	-1.86819	0.0113396	0.00472539	Down
FRAEX38873_v2_000379650	45.02	11.973	-2.53699	4.16313e-25	2.52859e-26	Down
FRAEX38873_v2_000379640	33.4	22.05	-1.02715	5.22138e-08	9.56546e-09	Down
FRAEX38873_v2_000379630	1.763	0	-5.21095	0.00963873	0.003942	Down
FRAEX38873_v2_000379600	0.236	33.203	6.44546	9.75987e-83	1.34519e-84	Up
FRAEX38873_v2_000379580	4.396	22.503	1.72021	0.000233685	6.91079e-05	Up
FRAEX38873_v2_000379550	57.77	8.463	-3.40465	1.48114e-36	5.95014e-38	Down
FRAEX38873_v2_000379540	622.71	28.34	-5.08805	4.43535e-140	2.43801e-142	Down
FRAEX38873_v2_000379530	25.266	87.26	1.05992	0.0279328	0.0128905	Up
FRAEX38873_v2_000379510	3.803	8.34	0.491954	0.0409134	0.0198743	No
FRAEX38873_v2_000379500	1.743	0	-7.49818	3.92049e-06	8.97808e-07	Down
FRAEX38873_v2_000379490	0	2.003	5.72053	0.00193444	0.000678036	Up
FRAEX38873_v2_000379450	19.436	20.403	-0.559592	0.000728463	0.000235894	No
FRAEX38873_v2_000379440	35.07	10.62	-2.34088	4.54968e-19	3.6281e-20	Down
FRAEX38873_v2_000379430	2.516	7.726	0.970397	0.0345199	0.0163646	No
FRAEX38873_v2_000379420	10.196	77.45	2.43206	4.58032e-12	5.78443e-13	Up
FRAEX38873_v2_000379410	50.636	13.42	-2.52027	2.17111e-07	4.27906e-08	Down
FRAEX38873_v2_000379400	1.71	8.233	1.5382	0.0423395	0.0206667	Up
FRAEX38873_v2_000379390	0	0.82	4.39554	0.0344418	0.0163228	Up
FRAEX38873_v2_000379360	0.353	66.14	6.49932	1.83497e-11	2.4378e-12	Up
FRAEX38873_v2_000379340	3.176	0.353	-3.51139	0.00934117	0.00380708	Down
FRAEX38873_v2_000379310	8.55	7.86	-0.754112	0.00121054	0.000406924	No
FRAEX38873_v2_000379290	4.8	21.69	1.52547	9.78775e-10	1.5083e-10	Up
FRAEX38873_v2_000379270	20.483	43.863	0.474407	0.00230188	0.000818724	No
FRAEX38873_v2_000379260	10.773	36.046	1.08591	0.00221836	0.000786106	Up
FRAEX38873_v2_000379250	3.87	12.14	1.26562	5.29061e-09	8.74896e-10	Up
FRAEX38873_v2_000379240	0.093	55.733	7.16656	8.00482e-06	1.91851e-06	Up
FRAEX38873_v2_000379220	1.426	0.666	-1.72722	3.69056e-07	7.46247e-08	Down
FRAEX38873_v2_000379200	5.466	24.546	1.49556	0.00395011	0.00147917	Up
FRAEX38873_v2_000379180	12.48	5.293	-1.65082	1.2158e-15	1.19629e-16	Down
FRAEX38873_v2_000379160	7.866	26.856	1.14672	7.18407e-05	1.96345e-05	Up
FRAEX38873_v2_000379100	10.386	3.793	-2.04399	2.21366e-11	2.95482e-12	Down
FRAEX38873_v2_000379090	35.223	19.526	-1.47872	7.05674e-13	8.35486e-14	Down
FRAEX38873_v2_000379030	19.196	65.306	1.13861	8.90976e-11	1.25629e-11	Up
FRAEX38873_v2_000378980	0.29	0	-4.19529	0.0478713	0.0237491	Down
FRAEX38873_v2_000378970	2.893	8.12	0.83185	0.00132157	0.000447571	No
FRAEX38873_v2_000378920	0.736	28.98	4.5921	1.89828e-16	1.78475e-17	Up
FRAEX38873_v2_000378890	0.03	7.24	6.74612	2.35168e-10	3.4426e-11	Up
FRAEX38873_v2_000378880	0.523	3.926	2.22006	0.000728412	0.000235852	Up
FRAEX38873_v2_000378820	0.046	4.476	5.2814	3.9402e-05	1.03432e-05	Up
FRAEX38873_v2_000378810	219.18	476.37	0.483458	3.97322e-05	1.04342e-05	No
FRAEX38873_v2_000378800	0.356	0.03	-3.55049	0.0295251	0.013727	Down
FRAEX38873_v2_000378790	4.536	10.02	0.516885	0.0233593	0.0105518	No
FRAEX38873_v2_000378770	38.526	36.26	-0.697122	1.01607e-06	2.15817e-07	No
FRAEX38873_v2_000378760	12.75	5.963	-1.72399	1.60179e-08	2.7807e-09	Down
FRAEX38873_v2_000378740	11.2	54.223	1.63997	8.40362e-10	1.28903e-10	Up
FRAEX38873_v2_000378720	30.576	136.26	1.51373	4.4041e-07	8.97512e-08	Up
FRAEX38873_v2_000378700	8.276	1.023	-3.37113	0.00151627	0.000519937	Down
FRAEX38873_v2_000378680	5.373	27.903	1.74067	7.7114e-16	7.49904e-17	Up
FRAEX38873_v2_000378660	34.696	2.936	-4.06054	1.53812e-05	3.82773e-06	Down
FRAEX38873_v2_000378650	3.656	23.166	2.00574	1.05475e-15	1.03407e-16	Up
FRAEX38873_v2_000378610	2.65	7.906	0.954295	0.000378642	0.00011616	No
FRAEX38873_v2_000378600	7.163	4.89	-1.16765	8.155e-06	1.95629e-06	Down
FRAEX38873_v2_000378590	5.18	11.066	0.515074	0.00502399	0.00192513	No
FRAEX38873_v2_000378580	0.2	15.103	5.4252	3.57924e-14	3.87514e-15	Up
FRAEX38873_v2_000378570	0.323	14.35	4.64203	5.38736e-13	6.30713e-14	Up
FRAEX38873_v2_000378560	0.476	25.493	5.1835	2.75329e-12	3.41686e-13	Up
FRAEX38873_v2_000378540	14.03	7.326	-1.59589	0.000438283	0.000136242	Down
FRAEX38873_v2_000378530	1.676	8.266	1.65515	1.24711e-05	3.06944e-06	Up
FRAEX38873_v2_000378520	1.863	63.546	4.44051	1.17426e-29	5.92153e-31	Up
FRAEX38873_v2_000378510	2.38	38.4	3.37009	8.75313e-26	5.17762e-27	Up
FRAEX38873_v2_000378440	7.093	110.696	3.12768	0.000296166	8.91731e-05	Up
FRAEX38873_v2_000378420	24.63	49.326	0.457645	0.00544949	0.00210516	No
FRAEX38873_v2_000378410	13.28	13.586	-0.615514	0.0131129	0.00554609	No
FRAEX38873_v2_000378370	0.32	18.856	5.15305	1.79105e-11	2.37655e-12	Up
FRAEX38873_v2_000378360	1.66	4.82	0.942019	0.00910451	0.00369912	No
FRAEX38873_v2_000378260	7.666	7.956	-0.436331	0.0267504	0.0122833	No
FRAEX38873_v2_000378250	0.236	5.293	3.79552	1.79175e-10	2.59352e-11	Up
FRAEX38873_v2_000378240	1.483	9.726	1.99772	0.00232519	0.000827872	Up
FRAEX38873_v2_000378210	17.946	15.956	-0.796166	8.65828e-05	2.39501e-05	No
FRAEX38873_v2_000378170	0.516	7.296	3.13507	1.00567e-13	1.11824e-14	Up
FRAEX38873_v2_000378160	5.876	3.86	-1.20809	0.000921058	0.000303342	Down
FRAEX38873_v2_000378140	16.29	9.556	-1.37642	0.000942682	0.000311005	Down
FRAEX38873_v2_000378110	0.386	5.026	3.02651	4.8297e-12	6.1073e-13	Up
FRAEX38873_v2_000378100	0	3.546	8.00478	3.81666e-07	7.73415e-08	Up
FRAEX38873_v2_000378090	32.276	123.28	1.28985	2.4569e-18	2.04389e-19	Up
FRAEX38873_v2_000378080	51.706	21.813	-1.87453	3.54475e-32	1.63826e-33	Down
FRAEX38873_v2_000378070	7.19	1.25	-3.17444	8.00899e-12	1.03072e-12	Down
FRAEX38873_v2_000378030	2.236	0.31	-3.89944	1.30993e-05	3.23192e-06	Down
FRAEX38873_v2_000378020	2.03	10.893	1.7812	1.15973e-05	2.83946e-06	Up
FRAEX38873_v2_000377990	0.463	3.6	2.26863	8.05054e-05	2.21391e-05	Up
FRAEX38873_v2_000377980	5.616	0.936	-3.11935	1.13283e-05	2.7677e-06	Down
FRAEX38873_v2_000377970	3.743	18.296	1.65387	6.1234e-17	5.57631e-18	Up
FRAEX38873_v2_000377960	0.38	6.96	3.45246	1.87259e-16	1.75957e-17	Up
FRAEX38873_v2_000377930	10.393	11.36	-0.510734	0.00875222	0.00354138	No
FRAEX38873_v2_000377920	33.933	86.96	0.728997	4.03571e-06	9.25851e-07	No
FRAEX38873_v2_000377910	14.87	7.676	-1.448	8.90097e-08	1.67056e-08	Down
FRAEX38873_v2_000377870	17.153	11.183	-1.25604	2.54149e-05	6.51305e-06	Down
FRAEX38873_v2_000377860	18.75	19.216	-0.598526	0.00629348	0.00246373	No
FRAEX38873_v2_000377840	21.3	254.99	2.91682	1.51801e-13	1.712e-14	Up
FRAEX38873_v2_000377820	0.41	28.956	5.39184	6.13365e-17	5.58733e-18	Up
FRAEX38873_v2_000377810	35.81	494.11	3.13712	5.58862e-18	4.77295e-19	Up
FRAEX38873_v2_000377800	21.97	23.196	-0.547224	0.019787	0.00876499	No
FRAEX38873_v2_000377790	33.706	1.373	-5.21048	8.17337e-28	4.45918e-29	Down
FRAEX38873_v2_000377740	0.933	6.4	2.2202	3.04472e-09	4.90593e-10	Up
FRAEX38873_v2_000377720	42.82	49.34	-0.442866	0.0438512	0.0215005	No
FRAEX38873_v2_000377700	6.1	17.28	0.846525	0.0208934	0.00930253	No
FRAEX38873_v2_000377680	7.183	17.286	0.881169	0.00230492	0.000820119	No
FRAEX38873_v2_000377650	2.883	11.93	1.44059	9.21636e-06	2.22753e-06	Up
FRAEX38873_v2_000377620	7.71	4.393	-1.41362	0.00326288	0.00120131	Down
FRAEX38873_v2_000377580	7.773	0	-9.50593	5.30128e-11	7.32411e-12	Down
FRAEX38873_v2_000377560	42.02	26.9	-1.26672	0.00125415	0.000422851	Down
FRAEX38873_v2_000377550	132.906	1.96	-6.6908	1.9325e-178	5.97185e-181	Down
FRAEX38873_v2_000377530	0	1.693	5.29083	0.00530017	0.0020411	Up
FRAEX38873_v2_000377510	130.91	2.16	-6.53944	9.69312e-239	1.27238e-241	Down
FRAEX38873_v2_000377480	1.016	8.76	2.46717	8.5738e-11	1.20681e-11	Up
FRAEX38873_v2_000377470	10.45	8.896	-0.674782	0.0056871	0.00220722	No
FRAEX38873_v2_000377440	6.266	32.75	1.6677	0.0102962	0.00424497	Up
FRAEX38873_v2_000377430	0.18	6.826	4.26589	0.000722249	0.000233698	Up
FRAEX38873_v2_000377410	8.153	0.013	-9.13161	1.54872e-17	1.35698e-18	Down
FRAEX38873_v2_000377380	2.376	0.25	-3.8275	4.26876e-15	4.34149e-16	Down
FRAEX38873_v2_000377360	8.073	29.743	1.25855	1.35075e-05	3.33892e-06	Up
FRAEX38873_v2_000377350	0.23	5.586	3.83635	2.60046e-06	5.81008e-07	Up
FRAEX38873_v2_000377300	0.04	0.423	2.50447	0.0282238	0.0130379	Up
FRAEX38873_v2_000377290	2.203	5.823	0.926129	0.0341404	0.0161594	No
FRAEX38873_v2_000377270	9.48	22.196	0.590588	0.0116047	0.00484633	No
FRAEX38873_v2_000377260	2.533	21.113	2.368	0.000569328	0.000180746	Up
FRAEX38873_v2_000377230	4.08	9.97	0.668834	0.0162373	0.00703717	No
FRAEX38873_v2_000377220	2.623	5.916	0.542495	0.0237119	0.0107286	No
FRAEX38873_v2_000377180	0.55	5.316	2.40455	0.0270731	0.0124465	Up
FRAEX38873_v2_000377110	0.9	65.463	5.46233	4.23737e-23	2.79965e-24	Up
FRAEX38873_v2_000377070	0.613	0	-6.48973	0.000175308	5.07556e-05	Down
FRAEX38873_v2_000377060	22.926	16.6	-1.11615	0.000277319	8.30128e-05	Down
FRAEX38873_v2_000377030	20.46	18.166	-0.799507	0.00291034	0.00105822	No
FRAEX38873_v2_000376980	4.103	18.223	1.52025	0.000890948	0.000292475	Up
FRAEX38873_v2_000376970	12.77	2.973	-2.72771	6.59811e-17	6.02305e-18	Down
FRAEX38873_v2_000376960	1.213	6.61	1.73668	0.00497493	0.00190394	Up
FRAEX38873_v2_000376930	164.88	32.253	-2.91428	1.05866e-07	2.00806e-08	Down
FRAEX38873_v2_000376840	190.47	225.126	-0.390683	0.0110466	0.0045918	No
FRAEX38873_v2_000376810	2.756	14.953	1.81627	1.1774e-11	1.53748e-12	Up
FRAEX38873_v2_000376800	14.6	5.913	-1.94242	7.27538e-15	7.5028e-16	Down
FRAEX38873_v2_000376790	7.183	7.183	-0.646106	0.0223104	0.0100121	No
FRAEX38873_v2_000376770	62.573	1.313	-6.08071	1.31896e-16	1.22745e-17	Down
FRAEX38873_v2_000376750	38.533	4.943	-3.60187	8.75407e-36	3.60773e-37	Down
FRAEX38873_v2_000376740	0.18	12.893	5.12955	5.49952e-07	1.13239e-07	Up
FRAEX38873_v2_000376720	20.656	4.83	-2.69692	2.53365e-26	1.465e-27	Down
FRAEX38873_v2_000376710	0.27	0	-5.53461	0.00313554	0.00114953	Down
FRAEX38873_v2_000376700	11.776	35.413	0.96022	5.60212e-05	1.50398e-05	No
FRAEX38873_v2_000376680	27.043	0.036	-10.1142	3.22694e-42	1.07485e-43	Down
FRAEX38873_v2_000376660	0.55	0.226	-1.91592	0.0225858	0.0101519	Down
FRAEX38873_v2_000376620	87.876	265.606	0.974463	0.0116588	0.00487243	No
FRAEX38873_v2_000376610	2.933	8.39	0.874567	0.000359235	0.000109744	No
FRAEX38873_v2_000376600	122.673	93.166	-1.02545	2.05457e-05	5.19892e-06	Down
FRAEX38873_v2_000376560	75.03	14.293	-3.04014	2.73392e-110	2.30275e-112	Down
FRAEX38873_v2_000376550	19.313	39.183	0.39142	0.0463159	0.0228761	No
FRAEX38873_v2_000376530	0.77	4.523	1.89431	5.17503e-11	7.14261e-12	Up
FRAEX38873_v2_000376520	9.863	26.756	0.811208	0.00150728	0.000516358	No
FRAEX38873_v2_000376510	4.963	0.736	-3.34465	5.38106e-12	6.82951e-13	Down
FRAEX38873_v2_000376500	14.206	0.52	-5.49115	2.69245e-42	8.95349e-44	Down
FRAEX38873_v2_000376470	1.013	59.066	5.19038	4.99492e-28	2.69232e-29	Up
FRAEX38873_v2_000376450	37.043	11.726	-2.27666	9.94909e-15	1.03743e-15	Down
FRAEX38873_v2_000376370	0.8	2.98	1.24556	0.00412201	0.00155109	Up
FRAEX38873_v2_000376360	0.023	3.606	5.58784	0.000109855	3.08321e-05	Up
FRAEX38873_v2_000376350	0.826	0.026	-4.88522	0.000506472	0.000159267	Down
FRAEX38873_v2_000376330	112.226	10.89	-3.87675	1.09543e-41	3.70264e-43	Down
FRAEX38873_v2_000376320	13.286	47.446	1.20467	2.65923e-08	4.72113e-09	Up
FRAEX38873_v2_000376310	5.893	14.986	0.696295	0.00148688	0.000508759	No
FRAEX38873_v2_000376300	31.326	19.773	-1.27061	1.14571e-05	2.80137e-06	Down
FRAEX38873_v2_000376290	22.87	13.81	-1.34392	1.44921e-07	2.79642e-08	Down
FRAEX38873_v2_000376260	0.36	0	-4.86094	0.0155646	0.00671497	Down
FRAEX38873_v2_000376240	107.513	12.493	-3.74182	6.43312e-118	4.8204e-120	Down
FRAEX38873_v2_000376220	84.976	8.766	-3.89542	3.93559e-87	4.94007e-89	Down
FRAEX38873_v2_000376210	56.07	0.98	-6.39536	2.00604e-30	9.86369e-32	Down
FRAEX38873_v2_000376200	101.086	100.27	-0.640717	0.00142088	0.000484119	No
FRAEX38873_v2_000376190	126.61	92.266	-1.08576	1.759e-05	4.40965e-06	Down
FRAEX38873_v2_000376180	0.066	2.01	3.90568	0.00165693	0.000572565	Up
FRAEX38873_v2_000376170	21.416	17.45	-0.94287	0.00916949	0.00372803	No
FRAEX38873_v2_000376150	6.593	5.93	-0.763562	4.29222e-06	9.88337e-07	No
FRAEX38873_v2_000376140	5.853	17.11	0.943834	0.00669519	0.0026382	No
FRAEX38873_v2_000376120	10.096	0.526	-4.86661	3.52959e-33	1.58396e-34	Down
FRAEX38873_v2_000376070	6.586	0	-9.4518	1.2871e-10	1.8437e-11	Down
FRAEX38873_v2_000376050	48.353	0.28	-7.99298	5.20812e-95	5.65434e-97	Down
FRAEX38873_v2_000376030	1.81	36.676	3.66178	9.03143e-13	1.07907e-13	Up
FRAEX38873_v2_000376020	452.453	1262.72	0.852355	0.0032876	0.00121104	No
FRAEX38873_v2_000376010	211.17	0.646	-8.93661	7.13482e-147	3.5316e-149	Down
FRAEX38873_v2_000375980	0.016	1.41	5.14044	8.72155e-05	2.41419e-05	Up
FRAEX38873_v2_000375930	16.253	33.3	0.4004	0.0298538	0.0138976	No
FRAEX38873_v2_000375900	37.993	0.02	-10.6453	6.45227e-26	3.79369e-27	Down
FRAEX38873_v2_000375870	0.15	7.223	5.08099	1.2108e-06	2.59642e-07	Up
FRAEX38873_v2_000375850	33.483	0	-10.8809	1.00022e-15	9.78141e-17	Down
FRAEX38873_v2_000375840	18.02	0.013	-10.4503	8.23669e-25	5.05234e-26	Down
FRAEX38873_v2_000375830	4.62	2.893	-1.29177	0.0215706	0.00963942	Down
FRAEX38873_v2_000375820	7.596	0.423	-4.64314	3.01573e-12	3.75162e-13	Down
FRAEX38873_v2_000375810	0.93	26.356	4.05596	3.27739e-08	5.87236e-09	Up
FRAEX38873_v2_000375760	1.053	7.62	2.20657	3.37636e-08	6.05709e-09	Up
FRAEX38873_v2_000375750	2.35	12.78	1.80055	5.43845e-06	1.27027e-06	Up
FRAEX38873_v2_000375740	1.443	0.733	-1.6696	0.000583393	0.000185626	Down
FRAEX38873_v2_000375710	1.953	10.223	1.73386	9.88238e-07	2.09609e-07	Up
FRAEX38873_v2_000375700	0.596	12.983	3.56561	8.45872e-05	2.33496e-05	Up
FRAEX38873_v2_000375680	3.786	8.88	0.592236	0.0372531	0.0178589	No
FRAEX38873_v2_000375660	8.286	0.41	-4.87025	3.78572e-13	4.38028e-14	Down
FRAEX38873_v2_000375640	0.253	1.92	2.1909	0.00303259	0.00110806	Up
FRAEX38873_v2_000375600	0	43.763	8.32579	6.93324e-08	1.28722e-08	Up
FRAEX38873_v2_000375580	5.53	0.023	-7.77251	7.83917e-12	1.00801e-12	Down
FRAEX38873_v2_000375560	114.793	0.42	-8.50109	3.7359e-137	2.13527e-139	Down
FRAEX38873_v2_000375500	8.97	0	-9.96417	1.49274e-12	1.81658e-13	Down
FRAEX38873_v2_000375480	2.03	7.086	1.16761	2.1316e-06	4.71999e-07	Up
FRAEX38873_v2_000375470	5.93	16.356	0.833777	0.0053103	0.00204515	No
FRAEX38873_v2_000375460	0.03	0.473	3.01374	0.0375481	0.018025	Up
FRAEX38873_v2_000375370	0.646	250.393	7.8757	9.63649e-86	1.24122e-87	Up
FRAEX38873_v2_000375340	20.506	24.26	-0.397084	0.0332977	0.0157132	No
FRAEX38873_v2_000375330	1.756	5.74	1.08743	0.00569029	0.00220861	Up
FRAEX38873_v2_000375320	0.256	1.276	1.6977	0.00849387	0.00342663	Up
FRAEX38873_v2_000375310	0.13	1.613	2.76679	0.0104801	0.00433194	Up
FRAEX38873_v2_000375300	24.656	380.583	3.3054	1.1572e-40	4.05069e-42	Up
FRAEX38873_v2_000375290	26.843	9.243	-2.15634	2.76707e-12	3.43471e-13	Down
FRAEX38873_v2_000375220	2.296	0.536	-2.36829	0.00409782	0.00154098	Down
FRAEX38873_v2_000375200	0.323	1.25	1.32991	0.010991	0.00456596	Up
FRAEX38873_v2_000375150	9.25	5.48	-1.38526	0.000932155	0.000307226	Down
FRAEX38873_v2_000375140	5.61	2.05	-2.07261	2.30873e-13	2.63723e-14	Down
FRAEX38873_v2_000375050	1.046	0	-6.78861	5.80025e-05	1.56114e-05	Down
FRAEX38873_v2_000375040	416.746	0.02	-13.7731	7.09834e-48	2.04795e-49	Down
FRAEX38873_v2_000375010	0.216	13.396	5.19266	6.44665e-17	5.8795e-18	Up
FRAEX38873_v2_000374950	5.723	27.693	1.6416	5.79857e-08	1.06835e-08	Up
FRAEX38873_v2_000374920	0.026	0.963	4.2141	0.000846503	0.000277121	Up
FRAEX38873_v2_000374900	0.366	0.23	-1.31998	0.0200355	0.0088888	Down
FRAEX38873_v2_000374890	9.82	7.93	-0.942476	1.37749e-05	3.40953e-06	No
FRAEX38873_v2_000374860	1.14	85.916	5.55114	1.40968e-35	5.87512e-37	Up
FRAEX38873_v2_000374850	2.013	5.83	0.897718	0.0408852	0.0198573	No
FRAEX38873_v2_000374830	14.573	10.056	-1.16173	5.06543e-06	1.17982e-06	Down
FRAEX38873_v2_000374800	44.05	29.446	-1.19111	3.09297e-09	4.98621e-10	Down
FRAEX38873_v2_000374790	18.61	38.2	0.406792	0.040243	0.0195003	No
FRAEX38873_v2_000374760	8.073	7.786	-0.680526	0.0134657	0.00570967	No
FRAEX38873_v2_000374740	0.89	5.443	1.98414	9.27843e-05	2.57671e-05	Up
FRAEX38873_v2_000374710	31.04	81.25	0.749053	0.00412666	0.00155307	No
FRAEX38873_v2_000374680	12.38	44.416	1.20911	2.0786e-13	2.36526e-14	Up
FRAEX38873_v2_000374670	204.8	47.713	-2.73134	4.27437e-73	7.10701e-75	Down
FRAEX38873_v2_000374630	8.273	27.256	1.05022	0.0469303	0.0232245	Up
FRAEX38873_v2_000374590	25.203	16.426	-1.2356	0.000103701	2.8982e-05	Down
FRAEX38873_v2_000374570	0.013	0.323	3.29715	0.0102949	0.00424416	Up
FRAEX38873_v2_000374540	5.566	75.066	3.10173	7.189e-13	8.51859e-14	Up
FRAEX38873_v2_000374520	23.78	25.08	-0.501856	0.0258229	0.0118095	No
FRAEX38873_v2_000374510	74.226	1.023	-6.73933	3.66613e-48	1.0507e-49	Down
FRAEX38873_v2_000374480	5.436	13.966	0.648036	0.00396365	0.00148478	No
FRAEX38873_v2_000374470	7.443	25.043	1.11995	0.000188516	5.4817e-05	Up
FRAEX38873_v2_000374450	0.066	0.946	2.95538	0.0150875	0.00648934	Up
FRAEX38873_v2_000374440	1.083	36.456	4.26047	4.08498e-06	9.37488e-07	Up
FRAEX38873_v2_000374410	0.08	6.943	4.22002	0.0283253	0.013097	Up
FRAEX38873_v2_000374380	15.103	80.833	1.7824	5.2783e-10	7.9347e-11	Up
FRAEX38873_v2_000374370	0.32	4.39	3.00285	0.00396014	0.00148314	Up
FRAEX38873_v2_000374360	12.86	9.226	-1.11609	4.66122e-07	9.51952e-08	Down
FRAEX38873_v2_000374350	4.68	10.716	0.944408	0.00917349	0.00373016	No
FRAEX38873_v2_000374300	0.153	1.683	2.63585	0.0179155	0.00784387	Up
FRAEX38873_v2_000374290	15.33	8.423	-1.50343	1.85132e-08	3.23395e-09	Down
FRAEX38873_v2_000374280	11.136	11.986	-0.529126	0.0104399	0.0043119	No
FRAEX38873_v2_000374270	4.006	16.39	1.4135	5.04468e-06	1.17415e-06	Up
FRAEX38873_v2_000374250	21.353	19.53	-0.757309	0.000615188	0.000196315	No
FRAEX38873_v2_000374240	18.236	8.786	-1.69115	1.76483e-15	1.75931e-16	Down
FRAEX38873_v2_000374200	244.566	7.823	-5.59664	1.83239e-135	1.07738e-137	Down
FRAEX38873_v2_000374190	2.916	20.473	2.18759	8.03768e-11	1.12761e-11	Up
FRAEX38873_v2_000374180	5.366	10.633	0.650032	1.3443e-05	3.32114e-06	No
FRAEX38873_v2_000374160	4.9	3.28	-1.6017	2.93517e-10	4.32887e-11	Down
FRAEX38873_v2_000374130	1.536	4.77	0.979772	0.023988	0.0108746	No
FRAEX38873_v2_000374120	10.823	2.466	-2.7793	5.50049e-12	6.98862e-13	Down
FRAEX38873_v2_000374100	709.95	14.593	-6.2383	1.61584e-222	2.6955e-225	Down
FRAEX38873_v2_000374090	11.516	43.406	1.27879	2.67e-08	4.7417e-09	Up
FRAEX38873_v2_000374080	15.93	2.53	-2.94074	2.90769e-32	1.33986e-33	Down
FRAEX38873_v2_000374070	5.296	55.093	2.67099	7.56897e-65	1.47997e-66	Up
FRAEX38873_v2_000374040	16.053	12.73	-0.919951	0.00253641	0.000910462	No
FRAEX38873_v2_000374020	2.533	0.363	-3.33792	1.2758e-11	1.6698e-12	Down
FRAEX38873_v2_000374000	140.27	1.176	-7.51261	7.88682e-160	3.17052e-162	Down
FRAEX38873_v2_000373950	5.55	3.136	-1.48023	0.0029658	0.00108049	Down
FRAEX38873_v2_000373930	25.033	59.156	0.600687	0.000385365	0.000118506	No
FRAEX38873_v2_000373920	139.243	9.16	-4.40689	1.52922e-83	2.07008e-85	Down
FRAEX38873_v2_000373800	0	1.466	4.40197	0.0410377	0.0199414	Up
FRAEX38873_v2_000373770	0.316	3.456	2.72585	1.1558e-08	1.97453e-09	Up
FRAEX38873_v2_000373760	6.393	18.04	0.901066	8.53593e-06	2.05281e-06	No
FRAEX38873_v2_000373750	5.596	17.22	0.980204	0.000148449	4.25003e-05	No
FRAEX38873_v2_000373730	0.773	8.53	2.83124	1.85812e-06	4.08596e-07	Up
FRAEX38873_v2_000373710	0.016	0.443	3.96393	1.19166e-05	2.92221e-06	Up
FRAEX38873_v2_000373690	4.01	14.28	1.2038	0.000332234	0.000100851	Up
FRAEX38873_v2_000373670	0	1.536	6.8679	5.40033e-05	1.4467e-05	Up
FRAEX38873_v2_000373660	4.42	18.906	1.70522	5.72577e-11	7.9325e-12	Up
FRAEX38873_v2_000373650	0	37.74	9.14752	7.36679e-10	1.12213e-10	Up
FRAEX38873_v2_000373640	38.886	29.096	-1.03375	0.00340383	0.00125776	Down
FRAEX38873_v2_000373630	9.633	30.476	1.09009	8.63877e-09	1.45645e-09	Up
FRAEX38873_v2_000373560	1.783	0.383	-2.78357	0.00065743	0.000211125	Down
FRAEX38873_v2_000373550	0.543	2.913	1.71547	0.00499016	0.00191039	Up
FRAEX38873_v2_000373540	16.373	16.536	-0.636834	0.0312963	0.0146455	No
FRAEX38873_v2_000373530	71.583	356.76	1.68	8.32537e-18	7.18768e-19	Up
FRAEX38873_v2_000373490	5.343	59.173	2.81029	6.31399e-07	1.30952e-07	Up
FRAEX38873_v2_000373470	26.893	15.72	-1.40333	1.74216e-13	1.97242e-14	Down
FRAEX38873_v2_000373460	8.386	7.69	-0.696021	0.000314043	9.50106e-05	No
FRAEX38873_v2_000373430	89.52	7.253	-4.22933	6.82117e-26	4.01432e-27	Down
FRAEX38873_v2_000373420	0.83	3.176	1.35566	0.0324823	0.0152769	Up
FRAEX38873_v2_000373410	4.456	68.516	3.2916	1.2429e-16	1.15361e-17	Up
FRAEX38873_v2_000373400	5.38	11.223	0.431998	0.0380608	0.0183044	No
FRAEX38873_v2_000373390	9.006	50.903	1.851	5.11977e-05	1.36566e-05	Up
FRAEX38873_v2_000373380	0.336	1.843	1.88059	0.0192741	0.00850925	Up
FRAEX38873_v2_000373370	9.95	51.63	1.7221	0.00164939	0.000569554	Up
FRAEX38873_v2_000373360	18.63	47.006	0.703759	0.0187509	0.00825478	No
FRAEX38873_v2_000373350	11.786	11.523	-0.659353	0.000674135	0.000216858	No
FRAEX38873_v2_000373330	5.813	5.033	-0.850155	3.02443e-05	7.83422e-06	No
FRAEX38873_v2_000373300	1.643	10.103	1.89067	0.00474433	0.00180836	Up
FRAEX38873_v2_000373280	8.026	4.803	-1.3674	1.42419e-06	3.08425e-07	Down
FRAEX38873_v2_000373240	19.926	65.393	1.03389	0.00408987	0.00153721	Up
FRAEX38873_v2_000373230	0	5.08	7.52052	2.96225e-06	6.67836e-07	Up
FRAEX38873_v2_000373180	34.033	19.5	-1.44116	7.128e-13	8.44242e-14	Down
FRAEX38873_v2_000373140	10.99	53.49	1.6548	1.86763e-06	4.10893e-07	Up
FRAEX38873_v2_000373110	54.09	9.12	-3.12731	1.91124e-08	3.34289e-09	Down
FRAEX38873_v2_000373090	2.183	2.206	-0.613301	0.0448802	0.0220824	No
FRAEX38873_v2_000373060	89.193	0.316	-8.67167	2.13901e-70	3.74373e-72	Down
FRAEX38873_v2_000373040	7.61	20.39	0.777994	0.000536838	0.00016955	No
FRAEX38873_v2_000373030	1.913	33.19	3.46761	1.12256e-30	5.45517e-32	Up
FRAEX38873_v2_000373020	0.203	0	-4.55717	0.0269773	0.0123964	Down
FRAEX38873_v2_000373010	9.12	25.646	0.849249	0.0257984	0.0117964	No
FRAEX38873_v2_000373000	0.363	6.703	3.57292	5.59466e-13	6.55901e-14	Up
FRAEX38873_v2_000372980	0.026	33.103	9.01677	4.48183e-24	2.83247e-25	Up
FRAEX38873_v2_000372970	3.27	3.083	-0.740263	0.0129124	0.0054528	No
FRAEX38873_v2_000372950	2.893	7.636	0.749738	0.0127093	0.00536079	No
FRAEX38873_v2_000372940	0.18	1.613	2.42134	0.0196306	0.00868876	Up
FRAEX38873_v2_000372930	24.88	107.11	1.48001	2.61242e-06	5.83968e-07	Up
FRAEX38873_v2_000372910	15.58	15.536	-0.638198	0.000220571	6.49845e-05	No
FRAEX38873_v2_000372900	12.42	10.863	-0.819346	0.00761009	0.00303908	No
FRAEX38873_v2_000372880	11.396	0.16	-6.63473	9.23029e-22	6.44684e-23	Down
FRAEX38873_v2_000372870	2.486	11.096	1.72084	0.000597835	0.000190581	Up
FRAEX38873_v2_000372850	0.036	4.423	5.55817	1.21631e-05	2.98897e-06	Up
FRAEX38873_v2_000372800	6.876	5.94	-0.828028	0.0352663	0.0167743	No
FRAEX38873_v2_000372790	17.883	0	-10.3872	5.64518e-14	6.19061e-15	Down
FRAEX38873_v2_000372750	0.14	3.916	3.92272	5.31757e-05	1.42235e-05	Up
FRAEX38873_v2_000372740	13.35	32.846	0.646554	0.000190872	5.55332e-05	No
FRAEX38873_v2_000372730	16.343	40.43	0.670022	0.00979642	0.00401453	No
FRAEX38873_v2_000372670	1.353	0	-6.9759	2.84193e-05	7.32806e-06	Down
FRAEX38873_v2_000372650	11.916	10.06	-0.88175	4.28298e-07	8.72596e-08	No
FRAEX38873_v2_000372640	28.513	3.026	-3.80705	2.46657e-07	4.89239e-08	Down
FRAEX38873_v2_000372630	9.603	12.123	-0.297313	0.0445161	0.0218776	No
FRAEX38873_v2_000372610	63.856	0	-11.8423	1.21022e-19	9.40259e-21	Down
FRAEX38873_v2_000372600	6.92	37.94	1.81044	4.2309e-11	5.79208e-12	Up
FRAEX38873_v2_000372590	2.066	12.96	2.00511	2.15287e-06	4.76767e-07	Up
FRAEX38873_v2_000372580	9.71	7.383	-1.0247	1.22695e-06	2.63362e-07	Down
FRAEX38873_v2_000372560	14.923	13.683	-0.765889	0.000142771	4.07771e-05	No
FRAEX38873_v2_000372540	23.496	64.01	0.800458	0.00206488	0.000727651	No
FRAEX38873_v2_000372510	16.18	36.17	0.525941	0.0161539	0.00699663	No
FRAEX38873_v2_000372490	0.066	2.15	3.93036	0.00134301	0.000455522	Up
FRAEX38873_v2_000372420	13.546	28.546	0.444023	0.0479028	0.02377	No
FRAEX38873_v2_000372410	9.83	0.173	-6.4205	4.18001e-61	8.80194e-63	Down
FRAEX38873_v2_000372400	1.64	0	-7.4095	5.05141e-06	1.17613e-06	Down
FRAEX38873_v2_000372370	173.726	50.576	-2.39181	6.1815e-34	2.69121e-35	Down
FRAEX38873_v2_000372350	1.076	5.76	1.75513	3.02238e-06	6.82221e-07	Up
FRAEX38873_v2_000372320	3.286	8.293	0.69565	0.0433632	0.0212268	No
FRAEX38873_v2_000372310	14.503	29.846	0.529443	0.0260817	0.0119449	No
FRAEX38873_v2_000372290	1805.54	41.763	-6.04769	2.42846e-58	5.40588e-60	Down
FRAEX38873_v2_000372270	0.176	9.793	4.9878	5.73563e-10	8.64442e-11	Up
FRAEX38873_v2_000372260	0	2.293	7.44296	3.77174e-06	8.61373e-07	Up
FRAEX38873_v2_000372220	6.913	4.533	-1.24587	0.000625086	0.00019973	Down
FRAEX38873_v2_000372210	1.61	0	-6.50309	0.000240332	7.12115e-05	Down
FRAEX38873_v2_000372180	0.026	2.816	5.10649	0.00114858	0.000384432	Up
FRAEX38873_v2_000372150	17.883	54.53	0.932329	0.0459465	0.0226799	No
FRAEX38873_v2_000372140	0	0.903	5.07905	0.0095431	0.00389845	Up
FRAEX38873_v2_000372120	0.883	6.04	2.10316	0.00520846	0.0020018	Up
FRAEX38873_v2_000372070	4.76	13.206	0.817054	0.00225683	0.000800786	No
FRAEX38873_v2_000371990	0.266	50.786	5.66677	0.000546182	0.00017271	Up
FRAEX38873_v2_000371980	7.82	7.47	-0.700539	0.00324877	0.0011954	No
FRAEX38873_v2_000371970	19.26	56.036	0.91602	0.00101142	0.000335341	No
FRAEX38873_v2_000371960	2.476	0.03	-6.28093	2.89805e-07	5.80134e-08	Down
FRAEX38873_v2_000371910	11.586	6.806	-1.42054	1.59787e-05	3.97992e-06	Down
FRAEX38873_v2_000371890	14.316	1.116	-4.22298	8.93644e-08	1.67746e-08	Down
FRAEX38873_v2_000371850	47.926	28.423	-1.4275	5.90545e-12	7.52897e-13	Down
FRAEX38873_v2_000371820	0.67	6.993	2.5156	0.0171001	0.00745066	Up
FRAEX38873_v2_000371810	0.523	3.073	1.85836	0.00404828	0.00151981	Up
FRAEX38873_v2_000371800	1.273	4.883	1.28213	0.00635452	0.00249145	Up
FRAEX38873_v2_000371790	2.246	7.166	0.988127	0.00163416	0.000563536	No
FRAEX38873_v2_000371780	23.746	1.15	-4.98679	2.63101e-40	9.27442e-42	Down
FRAEX38873_v2_000371770	0.23	3.14	3.03081	0.00140747	0.000478972	Up
FRAEX38873_v2_000371740	1.463	0	-7.27092	8.33634e-06	2.00253e-06	Down
FRAEX38873_v2_000371720	22.543	22.333	-0.634467	0.0214716	0.00959225	No
FRAEX38873_v2_000371710	26.013	13.493	-1.59392	0.0273493	0.0125883	Down
FRAEX38873_v2_000371690	15.813	8.61	-1.50049	2.30192e-07	4.55196e-08	Down
FRAEX38873_v2_000371680	13.413	4.77	-2.12983	6.28304e-27	3.53955e-28	Down
FRAEX38873_v2_000371670	0.57	3.33	1.8991	4.79526e-06	1.11256e-06	Up
FRAEX38873_v2_000371660	0	0.31	4.3078	0.0374228	0.0179536	Up
FRAEX38873_v2_000371650	0.096	1.306	3.02421	0.00125746	0.00042414	Up
FRAEX38873_v2_000371630	825.106	33.736	-5.24961	5.83228e-269	5.42286e-272	Down
FRAEX38873_v2_000371580	7.77	8.9	-0.444196	0.0184437	0.00809833	No
FRAEX38873_v2_000371570	7.403	23.416	1.02117	1.15932e-05	2.83814e-06	Up
FRAEX38873_v2_000371540	1.856	5.32	0.870974	0.039865	0.0192931	No
FRAEX38873_v2_000371520	17.723	4.82	-2.51021	2.26059e-45	6.97952e-47	Down
FRAEX38873_v2_000371470	78.476	1.843	-5.9989	2.47055e-101	2.41198e-103	Down
FRAEX38873_v2_000371460	5.556	7.26	-1.15065	6.87753e-13	8.13259e-14	Down
FRAEX38873_v2_000371450	0.56	3.013	1.78736	1.10467e-06	2.35937e-07	Up
FRAEX38873_v2_000371440	1.1	38.143	4.30482	1.65558e-06	3.61749e-07	Up
FRAEX38873_v2_000371430	14.463	94.406	2.07976	1.3282e-15	1.31123e-16	Up
FRAEX38873_v2_000371400	0.32	0.04	-3.94485	0.0108446	0.00449952	Down
FRAEX38873_v2_000371390	4.606	0.36	-4.29392	3.92152e-20	2.95666e-21	Down
FRAEX38873_v2_000371360	9.206	8.283	-0.791639	0.000141051	4.02513e-05	No
FRAEX38873_v2_000371350	27.37	4.773	-2.90677	4.96639e-20	3.77026e-21	Down
FRAEX38873_v2_000371330	0.036	73.163	9.34	2.23657e-18	1.85203e-19	Up
FRAEX38873_v2_000371320	0.636	2.756	1.49002	0.0451522	0.022231	Up
FRAEX38873_v2_000371300	1.46	10.59	2.18463	0.00345397	0.00127799	Up
FRAEX38873_v2_000371250	2.72	0	-8.33867	4.94184e-08	9.03579e-09	Down
FRAEX38873_v2_000371220	8.243	18.106	0.504483	0.0146048	0.00625699	No
FRAEX38873_v2_000371210	6.876	4.186	-1.40662	1.49855e-07	2.89859e-08	Down
FRAEX38873_v2_000371180	0.5	14.02	4.07514	8.80121e-10	1.35074e-10	Up
FRAEX38873_v2_000371160	18.16	44.73	0.657395	5.00458e-05	1.33288e-05	No
FRAEX38873_v2_000371150	0.14	44.706	7.59307	1.13403e-59	2.45928e-61	Up
FRAEX38873_v2_000371140	34.47	72.116	0.429263	0.0225416	0.0101288	No
FRAEX38873_v2_000371050	2.06	5.39	0.753498	0.0242045	0.0109892	No
FRAEX38873_v2_000371030	5.27	5.366	-0.606065	0.000606212	0.000193317	No
FRAEX38873_v2_000371010	1.783	1.106	-1.30746	5.23422e-05	1.39871e-05	Down
FRAEX38873_v2_000371000	10.566	2.72	-2.51595	2.81916e-33	1.25666e-34	Down
FRAEX38873_v2_000370970	0.59	5.446	2.46162	0.00931419	0.00379475	Up
FRAEX38873_v2_000370940	0.66	3.576	1.78839	0.0001579	4.53876e-05	Up
FRAEX38873_v2_000370920	6.466	2.723	-1.84956	0.00196774	0.000690756	Down
FRAEX38873_v2_000370900	0.5	2.563	1.6584	0.0101462	0.0041762	Up
FRAEX38873_v2_000370880	58.01	31.923	-1.52748	2.22811e-13	2.54027e-14	Down
FRAEX38873_v2_000370840	10.873	58.866	1.75348	9.56011e-09	1.61989e-09	Up
FRAEX38873_v2_000370830	14.036	16.603	-0.387458	0.0404486	0.0196132	No
FRAEX38873_v2_000370810	12.936	36.943	0.880581	7.06721e-07	1.47212e-07	No
FRAEX38873_v2_000370800	45.63	6.91	-3.11883	1.39851e-16	1.30263e-17	Down
FRAEX38873_v2_000370700	1.043	16.456	3.29901	3.91436e-10	5.81689e-11	Up
FRAEX38873_v2_000370680	1.11	2.93	0.772769	0.0271951	0.0125121	No
FRAEX38873_v2_000370650	5.636	5.486	-0.67404	0.00227879	0.000809825	No
FRAEX38873_v2_000370570	21.073	11.413	-1.4838	1.42701e-12	1.73425e-13	Down
FRAEX38873_v2_000370560	0.696	5.92	2.44102	3.42409e-11	4.63887e-12	Up
FRAEX38873_v2_000370550	6.87	18.14	0.723643	0.00156932	0.000539544	No
FRAEX38873_v2_000370540	3.186	9.866	0.970888	0.0246427	0.0112111	No
FRAEX38873_v2_000370530	0.38	2.816	2.18185	0.00084602	0.000276917	Up
FRAEX38873_v2_000370510	6.27	28.016	1.52134	5.51887e-11	7.64434e-12	Up
FRAEX38873_v2_000370500	73.33	0.126	-9.57557	6.27414e-54	1.54936e-55	Down
FRAEX38873_v2_000370490	393.046	0.86	-9.38944	1.36122e-97	1.41828e-99	Down
FRAEX38873_v2_000370470	4.536	0.036	-7.12931	8.54536e-14	9.45746e-15	Down
FRAEX38873_v2_000370460	1.136	42.02	4.5428	1.44897e-26	8.28162e-28	Up
FRAEX38873_v2_000370420	116.613	6.746	-4.73907	8.11374e-60	1.75735e-61	Down
FRAEX38873_v2_000370410	0.056	0	-4.35183	0.037429	0.0179596	Down
FRAEX38873_v2_000370380	14.886	12.89	-0.834945	0.00110417	0.00036863	No
FRAEX38873_v2_000370340	0.306	29.88	5.76148	1.04904e-12	1.26142e-13	Up
FRAEX38873_v2_000370300	5.216	4.063	-0.988931	0.00022406	6.60716e-05	No
FRAEX38873_v2_000370260	46.316	17.56	-2.00822	3.4037e-06	7.73132e-07	Down
FRAEX38873_v2_000370240	0	3.376	6.39522	0.00031496	9.53054e-05	Up
FRAEX38873_v2_000370210	17.383	0.023	-9.61912	9.56068e-29	4.99382e-30	Down
FRAEX38873_v2_000370170	3.943	0.053	-6.4848	6.39478e-13	7.53726e-14	Down
FRAEX38873_v2_000370160	0	0.576	5.51342	0.00360027	0.00133763	Up
FRAEX38873_v2_000370130	10.273	6.333	-1.33678	4.04217e-13	4.68912e-14	Down
FRAEX38873_v2_000370120	9.496	3.93	-1.92102	0.00621293	0.00242948	Down
FRAEX38873_v2_000370110	14.51	9.346	-1.25775	1.63508e-11	2.15971e-12	Down
FRAEX38873_v2_000370080	171.4	74.84	-1.85185	1.82771e-08	3.18989e-09	Down
FRAEX38873_v2_000370060	0.72	0	-7.11829	1.74446e-05	4.36987e-06	Down
FRAEX38873_v2_000369950	0	1.53	4.73564	0.0172969	0.00754656	Up
FRAEX38873_v2_000369900	58.9	15.93	-2.52409	2.40793e-15	2.41339e-16	Down
FRAEX38873_v2_000369870	1.443	6.756	1.59997	1.02927e-05	2.50147e-06	Up
FRAEX38873_v2_000369850	5.593	14.476	0.735527	0.000112546	3.16244e-05	No
FRAEX38873_v2_000369800	18.273	7.916	-1.82689	2.60666e-38	9.81589e-40	Down
FRAEX38873_v2_000369780	4.276	0.803	-3.00914	4.36706e-06	1.00724e-06	Down
FRAEX38873_v2_000369770	11.806	1.78	-3.34925	1.64977e-16	1.54388e-17	Down
FRAEX38873_v2_000369740	8.053	31.71	1.33278	1.06432e-11	1.38457e-12	Up
FRAEX38873_v2_000369710	4.653	45.81	2.69022	3.33959e-39	1.22014e-40	Up
FRAEX38873_v2_000369690	8.066	7.07	-0.835693	0.00499071	0.00191074	No
FRAEX38873_v2_000369680	13.58	30.843	0.568812	0.00434749	0.00164474	No
FRAEX38873_v2_000369670	1.496	0	-7.76935	1.73644e-06	3.80415e-07	Down
FRAEX38873_v2_000369650	9.96	43.703	1.49963	4.66393e-09	7.65141e-10	Up
FRAEX38873_v2_000369610	33.19	37.55	-0.463087	0.000515762	0.000162358	No
FRAEX38873_v2_000369600	36.906	10.8	-2.38863	1.62791e-21	1.14769e-22	Down
FRAEX38873_v2_000369560	10.353	9.59	-0.723327	0.0411002	0.019974	No
FRAEX38873_v2_000369550	14.156	14.42	-0.580048	0.0229904	0.0103563	No
FRAEX38873_v2_000369530	10.32	56.783	1.82451	1.52682e-07	2.95619e-08	Up
FRAEX38873_v2_000369520	0.12	6.403	4.93201	4.98211e-05	1.32622e-05	Up
FRAEX38873_v2_000369510	0.95	0.02	-5.33909	0.000169883	4.90409e-05	Down
FRAEX38873_v2_000369490	0.256	7.7	4.1216	8.23003e-10	1.26128e-10	Up
FRAEX38873_v2_000369440	22.51	65.076	0.859692	8.51114e-05	2.35129e-05	No
FRAEX38873_v2_000369430	1.206	4.396	1.21423	0.00101156	0.000335443	Up
FRAEX38873_v2_000369360	0.733	0	-5.69093	0.00202045	0.000710503	Down
FRAEX38873_v2_000369310	4.586	4.13	-0.775196	0.00116199	0.000389322	No
FRAEX38873_v2_000369300	11.033	92.393	2.42417	2.15995e-92	2.43952e-94	Up
FRAEX38873_v2_000369290	20.393	0	-10.0404	8.18001e-13	9.73987e-14	Down
FRAEX38873_v2_000369220	0.046	58.823	8.57412	9.2962e-13	1.11197e-13	Up
FRAEX38873_v2_000369200	1.96	0.153	-4.18021	5.21753e-09	8.62097e-10	Down
FRAEX38873_v2_000369190	12.813	47.5	1.26368	1.53662e-06	3.34328e-07	Up
FRAEX38873_v2_000369180	0.58	7.403	3.01307	0.000834963	0.000273092	Up
FRAEX38873_v2_000369130	20.566	0	-8.73329	8.32635e-07	1.75102e-07	Down
FRAEX38873_v2_000369080	14.966	14.68	-0.666029	0.00120309	0.000404242	No
FRAEX38873_v2_000369070	11.066	83.54	2.27055	9.93556e-17	9.1457e-18	Up
FRAEX38873_v2_000369010	25.686	8.953	-2.13974	8.99474e-24	5.76823e-25	Down
FRAEX38873_v2_000368990	65.52	241.356	1.24741	0.0350135	0.016634	Up
FRAEX38873_v2_000368970	1.923	20.323	2.76065	6.69303e-36	2.74552e-37	Up
FRAEX38873_v2_000368960	2.74	10.783	1.32968	8.47834e-05	2.34176e-05	Up
FRAEX38873_v2_000368940	9.706	6.146	-1.57011	0.0160972	0.00696988	Down
FRAEX38873_v2_000368930	109.843	0.006	-10.9149	6.40233e-16	6.19976e-17	Down
FRAEX38873_v2_000368890	3.846	13.396	1.15439	0.00439356	0.00166301	Up
FRAEX38873_v2_000368860	3.246	1.51	-1.49493	5.15648e-05	1.37602e-05	Down
FRAEX38873_v2_000368850	0.126	30.823	6.95002	5.08212e-13	5.93171e-14	Up
FRAEX38873_v2_000368830	0.773	2.1	0.796526	0.00986856	0.00404706	No
FRAEX38873_v2_000368820	7.533	3.68	-1.6779	0.0467803	0.02314	Down
FRAEX38873_v2_000368790	0	6.756	8.28638	1.42574e-07	2.74957e-08	Up
FRAEX38873_v2_000368780	0	3.593	5.65723	0.00320832	0.00117859	Up
FRAEX38873_v2_000368770	0.353	4.963	3.00243	0.00114218	0.00038207	Up
FRAEX38873_v2_000368680	37.053	80.136	0.484318	0.0463744	0.0229126	No
FRAEX38873_v2_000368670	3.81	18.75	1.64951	1.69194e-13	1.91464e-14	Up
FRAEX38873_v2_000368650	2.033	19.116	2.55549	0.00069252	0.000223151	Up
FRAEX38873_v2_000368640	16.03	16.13	-0.617617	0.0106337	0.00440389	No
FRAEX38873_v2_000368630	333.726	36.07	-3.84681	1.63584e-22	1.11033e-23	Down
FRAEX38873_v2_000368620	3.453	593.796	6.71116	2.74332e-37	1.07431e-38	Up
FRAEX38873_v2_000368600	1.19	21.18	3.39425	4.13936e-06	9.50874e-07	Up
FRAEX38873_v2_000368590	0.243	5.273	3.674	2.85593e-07	5.71077e-08	Up
FRAEX38873_v2_000368580	0.046	0.723	3.07709	0.0104731	0.0043282	Up
FRAEX38873_v2_000368570	10.176	1.363	-3.482	1.19163e-18	9.69805e-20	Down
FRAEX38873_v2_000368560	57.6	53.29	-0.746743	6.18958e-08	1.14306e-08	No
FRAEX38873_v2_000368550	4.443	4.513	-0.614691	0.0152385	0.00656095	No
FRAEX38873_v2_000368510	2.053	27.046	3.03998	4.8803e-52	1.26922e-53	Up
FRAEX38873_v2_000368490	57.06	46.556	-0.926491	1.85803e-17	1.63563e-18	No
FRAEX38873_v2_000368480	39.82	143.54	1.22153	2.6776e-05	6.88969e-06	Up
FRAEX38873_v2_000368460	0.196	4.89	3.9267	3.7199e-06	8.49024e-07	Up
FRAEX38873_v2_000368430	67.1	9.6	-3.43108	8.05352e-79	1.20251e-80	Down
FRAEX38873_v2_000368420	12.896	35.583	0.817007	2.55237e-07	5.07166e-08	No
FRAEX38873_v2_000368410	0.066	1.336	3.48271	0.000197522	5.76301e-05	Up
FRAEX38873_v2_000368380	33.666	19.833	-1.38703	4.53491e-14	4.93958e-15	Down
FRAEX38873_v2_000368340	0.31	39.366	6.23194	2.31487e-25	1.39017e-26	Up
FRAEX38873_v2_000368310	34.67	0.063	-9.87734	3.00814e-12	3.74136e-13	Down
FRAEX38873_v2_000368290	61.98	0.053	-9.86312	1.5788e-21	1.11264e-22	Down
FRAEX38873_v2_000368280	51.34	12.383	-2.61635	2.90548e-59	6.36444e-61	Down
FRAEX38873_v2_000368250	58.446	8.366	-3.444	5.2804e-60	1.13934e-61	Down
FRAEX38873_v2_000368240	14.876	8.13	-1.50778	1.08356e-11	1.41168e-12	Down
FRAEX38873_v2_000368220	4.116	36.023	2.35071	0.0257439	0.0117698	Up
FRAEX38873_v2_000368210	1.856	1.25	-1.21093	0.00496748	0.00190076	Down
FRAEX38873_v2_000368190	0.543	2.07	1.25576	0.0356575	0.0169945	Up
FRAEX38873_v2_000368170	9.07	22.166	0.666653	0.0124533	0.00524261	No
FRAEX38873_v2_000368160	18.726	13.966	-1.06198	8.55634e-05	2.36448e-05	Down
FRAEX38873_v2_000368150	2.076	13.036	2.02194	1.28575e-15	1.26757e-16	Up
FRAEX38873_v2_000368110	3.033	9.366	0.978512	0.00370781	0.00138134	No
FRAEX38873_v2_000368090	0.01	0.636	3.90247	0.0226198	0.0101714	Up
FRAEX38873_v2_000368080	3.976	10.803	0.809946	0.0220534	0.00988207	No
FRAEX38873_v2_000368070	12.88	9.68	-1.10565	1.26602e-07	2.42354e-08	Down
FRAEX38873_v2_000368060	0.036	14.77	7.6433	3.4211e-17	3.06221e-18	Up
FRAEX38873_v2_000368040	0	0.406	4.79114	0.0161811	0.00700885	Up
FRAEX38873_v2_000368020	19.2	17.6	-0.773183	0.0478077	0.023711	No
FRAEX38873_v2_000368000	23.276	100.44	1.46738	7.38697e-15	7.62797e-16	Up
FRAEX38873_v2_000367970	1.876	7.386	1.33816	0.000151858	4.35387e-05	Up
FRAEX38873_v2_000367960	0	0.343	4.42784	0.0329178	0.0155108	Up
FRAEX38873_v2_000367940	0.24	7.686	4.44685	2.87834e-07	5.76029e-08	Up
FRAEX38873_v2_000367910	1.056	0.12	-3.37807	0.0139802	0.00595461	Down
FRAEX38873_v2_000367890	3.893	3.186	-0.74106	0.00567898	0.0022036	No
FRAEX38873_v2_000367870	1.873	32.4	3.36897	1.17152e-07	2.23239e-08	Up
FRAEX38873_v2_000367860	2.526	15.77	2.00732	1.12068e-09	1.73524e-10	Up
FRAEX38873_v2_000367850	0.06	1.07	3.27813	0.00729234	0.00289823	Up
FRAEX38873_v2_000367800	12.43	0.02	-8.84984	8.64899e-17	7.9425e-18	Down
FRAEX38873_v2_000367770	48.92	240.533	1.65469	3.30355e-21	2.36517e-22	Up
FRAEX38873_v2_000367740	0.606	3.44	1.79365	0.00645577	0.00253388	Up
FRAEX38873_v2_000367720	13.256	1.016	-4.26512	3.02885e-34	1.30623e-35	Down
FRAEX38873_v2_000367710	10.913	24.13	0.516609	0.0296133	0.0137721	No
FRAEX38873_v2_000367690	0.5	0	-5.95194	0.00107603	0.000358735	Down
FRAEX38873_v2_000367680	150.986	1.816	-6.96377	2.0076e-144	1.04314e-146	Down
FRAEX38873_v2_000367670	186.926	145.363	-0.988718	7.81242e-08	1.45707e-08	No
FRAEX38873_v2_000367660	24.5	71.503	0.921493	0.000645126	0.000206768	No
FRAEX38873_v2_000367640	12.623	5.056	-1.9567	2.84291e-15	2.85869e-16	Down
FRAEX38873_v2_000367630	13.383	10.313	-1.02098	3.89749e-05	1.02247e-05	Down
FRAEX38873_v2_000367590	3.14	171.303	5.06968	3.91158e-38	1.48368e-39	Up
FRAEX38873_v2_000367560	17.02	100.696	1.91465	1.2301e-14	1.29143e-15	Up
FRAEX38873_v2_000367540	0	0.563	4.35585	0.0374228	0.0179522	Up
FRAEX38873_v2_000367520	18.276	18	-0.66266	0.0153624	0.00661768	No
FRAEX38873_v2_000367490	1.783	4.84	0.934633	0.00791487	0.00317443	No
FRAEX38873_v2_000367460	112.783	1333.83	2.91989	3.15196e-12	3.93058e-13	Up
FRAEX38873_v2_000367450	8.31	0.716	-4.03877	6.70854e-06	1.58802e-06	Down
FRAEX38873_v2_000367420	0.013	0.523	3.66547	0.0329605	0.0155334	Up
FRAEX38873_v2_000367410	39.733	0.293	-7.55965	2.2247e-32	1.02271e-33	Down
FRAEX38873_v2_000367400	12.243	27.93	0.559236	0.0158775	0.00686778	No
FRAEX38873_v2_000367390	25.356	6.53	-2.60318	1.18506e-52	3.03663e-54	Down
FRAEX38873_v2_000367380	10.293	2.196	-2.84458	1.25819e-05	3.09808e-06	Down
FRAEX38873_v2_000367350	0.116	0.856	2.20743	0.00207098	0.00073014	Up
FRAEX38873_v2_000367340	4.333	99.583	3.86985	1.13703e-23	7.33829e-25	Up
FRAEX38873_v2_000367330	69.053	23.23	-2.19664	9.37717e-23	6.29043e-24	Down
FRAEX38873_v2_000367310	57.05	10.553	-2.94031	3.03855e-52	7.85251e-54	Down
FRAEX38873_v2_000367290	1.093	0.013	-6.35785	1.09453e-07	2.0776e-08	Down
FRAEX38873_v2_000367260	0.11	1.8	2.93222	0.0452046	0.0222613	Up
FRAEX38873_v2_000367240	0.423	24.16	4.82668	8.41729e-09	1.4175e-09	Up
FRAEX38873_v2_000367230	7.113	4.606	-1.26262	1.27607e-09	1.98528e-10	Down
FRAEX38873_v2_000367200	0.41	0	-5.52676	0.00322806	0.001187	Down
FRAEX38873_v2_000367190	2.92	12.283	1.42749	6.37902e-09	1.06308e-09	Up
FRAEX38873_v2_000367180	0.126	0.776	1.86021	0.0455435	0.0224436	Up
FRAEX38873_v2_000367130	19.333	270.43	3.14623	1.92774e-16	1.81455e-17	Up
FRAEX38873_v2_000367100	11.046	0.696	-4.55865	1.83015e-14	1.94692e-15	Down
FRAEX38873_v2_000367080	150.57	15.32	-3.87665	1.00972e-75	1.59602e-77	Down
FRAEX38873_v2_000367050	0.026	1.09	4.36015	0.000225954	6.66548e-05	Up
FRAEX38873_v2_000367040	20.96	99.876	1.6136	9.99803e-09	1.69682e-09	Up
FRAEX38873_v2_000367030	0.62	16.996	4.05933	1.92987e-10	2.80083e-11	Up
FRAEX38873_v2_000367010	17.723	0.696	-5.28346	1.06457e-63	2.13397e-65	Down
FRAEX38873_v2_000366990	0.896	0.323	-2.07698	8.41282e-05	2.32159e-05	Down
FRAEX38873_v2_000366970	2.843	0.203	-4.38211	7.93335e-15	8.21387e-16	Down
FRAEX38873_v2_000366960	1.31	5.603	1.51499	0.00255531	0.000917595	Up
FRAEX38873_v2_000366950	5.086	16.216	1.00645	0.00077328	0.000251437	Up
FRAEX38873_v2_000366920	5.673	23.113	1.38728	2.86017e-06	6.43025e-07	Up
FRAEX38873_v2_000366900	27.733	0.016	-10.4566	6.26916e-25	3.82147e-26	Down
FRAEX38873_v2_000366890	52.453	37.376	-1.13431	4.99394e-05	1.32978e-05	Down
FRAEX38873_v2_000366830	0.173	2.326	3.04607	0.00917968	0.00373368	Up
FRAEX38873_v2_000366790	0	14.656	8.55439	2.99421e-08	5.34286e-09	Up
FRAEX38873_v2_000366760	310.95	0.283	-10.6469	3.95224e-217	6.91725e-220	Down
FRAEX38873_v2_000366750	3.49	1.463	-1.92476	1.18862e-07	2.26725e-08	Down
FRAEX38873_v2_000366740	26.603	7.626	-2.38083	3.59969e-14	3.89924e-15	Down
FRAEX38873_v2_000366720	20.173	12.043	-1.28265	2.88956e-06	6.50263e-07	Down
FRAEX38873_v2_000366580	1.36	1.146	-0.871598	0.0216157	0.00966373	No
FRAEX38873_v2_000366560	1.9	0	-6.65077	0.000112232	3.15269e-05	Down
FRAEX38873_v2_000366540	40.936	9.836	-2.66468	1.61227e-17	1.41443e-18	Down
FRAEX38873_v2_000366520	15.126	4.436	-2.39762	1.06408e-26	6.04102e-28	Down
FRAEX38873_v2_000366510	11.906	7.783	-1.25469	0.000726133	0.000235055	Down
FRAEX38873_v2_000366500	1.833	12.253	2.11686	5.31794e-09	8.79997e-10	Up
FRAEX38873_v2_000366470	0.273	0.07	-2.44106	0.00775217	0.00310134	Down
FRAEX38873_v2_000366460	20.413	1.846	-4.05295	1.13019e-27	6.19385e-29	Down
FRAEX38873_v2_000366450	0.823	0	-7.08985	2.03342e-05	5.14263e-06	Down
FRAEX38873_v2_000366360	35.823	16.593	-1.72457	6.03118e-11	8.37046e-12	Down
FRAEX38873_v2_000366350	0.146	6.566	4.88209	3.01476e-14	3.25492e-15	Up
FRAEX38873_v2_000366330	5.853	4.616	-0.94875	0.00463597	0.00176326	No
FRAEX38873_v2_000366320	6.82	2.013	-2.36507	1.89941e-11	2.52652e-12	Down
FRAEX38873_v2_000366290	6.013	0	-8.49177	3.0177e-08	5.38725e-09	Down
FRAEX38873_v2_000366250	13.363	8.473	-1.31828	0.00152136	0.000521884	Down
FRAEX38873_v2_000366230	8.903	25.876	1.1432	1.67997e-09	2.64305e-10	Up
FRAEX38873_v2_000366220	6.086	28.81	1.60527	8.13001e-18	7.01012e-19	Up
FRAEX38873_v2_000366200	445.583	3.97	-7.37823	6.60031e-226	1.02885e-228	Down
FRAEX38873_v2_000366180	0.966	2.893	0.936967	0.0165821	0.00720112	No
FRAEX38873_v2_000366140	137.466	1.383	-7.21611	1.23362e-84	1.62606e-86	Down
FRAEX38873_v2_000366100	2.026	0	-8.55461	1.48181e-08	2.56431e-09	Down
FRAEX38873_v2_000366080	1.57	128.826	5.70101	3.55835e-65	6.90905e-67	Up
FRAEX38873_v2_000366040	2.823	2.76	-0.656892	0.0336937	0.0159231	No
FRAEX38873_v2_000366030	224.283	29.62	-3.54694	2.05388e-97	2.1456e-99	Down
FRAEX38873_v2_000366020	3.836	73.51	3.41708	2.97498e-05	7.69393e-06	Up
FRAEX38873_v2_000366010	0	4.266	7.12787	1.69806e-05	4.24805e-06	Up
FRAEX38873_v2_000365980	205.143	18.953	-4.04043	3.27274e-90	3.87534e-92	Down
FRAEX38873_v2_000365970	65.636	0	-11.8876	7.03247e-20	5.3951e-21	Down
FRAEX38873_v2_000365940	0.016	4.633	6.3191	7.34657e-06	1.7509e-06	Up
FRAEX38873_v2_000365930	7.663	4.38	-1.41741	0.00783465	0.00313776	Down
FRAEX38873_v2_000365910	588.3	5.26	-7.39261	0	0	Down
FRAEX38873_v2_000365870	3.676	11.426	0.974066	0.00768396	0.00307195	No
FRAEX38873_v2_000365860	2.77	7.886	0.934703	0.000954698	0.000315152	No
FRAEX38873_v2_000365830	3.586	9.33	0.72536	0.0186668	0.00821366	No
FRAEX38873_v2_000365820	43.856	10.786	-2.57904	3.46919e-53	8.74722e-55	Down
FRAEX38873_v2_000365800	10.89	8.1	-1.06016	1.08749e-06	2.31999e-07	Down
FRAEX38873_v2_000365780	9.113	6.73	-1.14198	0.000639824	0.000204928	Down
FRAEX38873_v2_000365750	11.59	0.033	-8.44886	8.39993e-15	8.71992e-16	Down
FRAEX38873_v2_000365740	10.323	5.19	-1.63468	4.45586e-10	6.65205e-11	Down
FRAEX38873_v2_000365730	0.036	1.176	3.84599	0.00765258	0.00305898	Up
FRAEX38873_v2_000365700	11.57	7.3	-1.29702	4.22128e-10	6.28569e-11	Down
FRAEX38873_v2_000365690	4.386	30.073	2.14244	2.43877e-09	3.89755e-10	Up
FRAEX38873_v2_000365670	0.026	9.406	6.99479	1.00147e-08	1.7002e-09	Up
FRAEX38873_v2_000365660	13.513	0.176	-6.19437	8.02292e-06	1.92329e-06	Down
FRAEX38873_v2_000365650	0.533	4.516	2.37791	2.18412e-12	2.68961e-13	Up
FRAEX38873_v2_000365570	23.066	45.813	0.499891	0.00558187	0.00216241	No
FRAEX38873_v2_000365540	2.703	12.306	1.54207	8.07315e-07	1.69336e-07	Up
FRAEX38873_v2_000365530	10.823	8.233	-1.0399	4.87937e-06	1.13354e-06	Down
FRAEX38873_v2_000365520	3.706	2.923	-0.97869	2.12897e-05	5.39534e-06	No
FRAEX38873_v2_000365510	3.823	1.356	-2.06969	0.000530496	0.000167359	Down
FRAEX38873_v2_000365500	25.626	14.54	-1.41392	0.00185109	0.000645984	Down
FRAEX38873_v2_000365480	8.43	4.91	-1.40026	0.000122184	3.45263e-05	Down
FRAEX38873_v2_000365470	61.83	70.756	-0.453358	0.0088506	0.00358555	No
FRAEX38873_v2_000365460	0.423	3.383	2.35537	5.50847e-10	8.29125e-11	Up
FRAEX38873_v2_000365430	0.013	0.923	4.48847	0.00475106	0.00181119	Up
FRAEX38873_v2_000365410	0.296	0	-4.72828	0.0192655	0.00850395	Down
FRAEX38873_v2_000365330	0.03	173.863	11.3479	2.12305e-39	7.68703e-41	Up
FRAEX38873_v2_000365320	0	4.006	6.07124	0.000646936	0.000207472	Up
FRAEX38873_v2_000365310	0.35	10.81	4.25008	1.05436e-11	1.37104e-12	Up
FRAEX38873_v2_000365280	2.64	198.366	5.52586	6.06438e-32	2.82431e-33	Up
FRAEX38873_v2_000365270	0.033	2.57	4.85691	0.000501092	0.000157466	Up
FRAEX38873_v2_000365250	21.563	0.023	-9.72346	5.44002e-21	3.9379e-22	Down
FRAEX38873_v2_000365240	1.7	0.683	-1.87773	0.00992418	0.00407421	Down
FRAEX38873_v2_000365220	0.666	18.526	4.03343	6.91029e-07	1.4366e-07	Up
FRAEX38873_v2_000365200	0.123	2.42	3.42315	0.00225882	0.000801556	Up
FRAEX38873_v2_000365170	30.7	10.103	-2.24847	8.78243e-20	6.7753e-21	Down
FRAEX38873_v2_000365120	1.08	20.333	3.54352	2.28611e-13	2.61014e-14	Up
FRAEX38873_v2_000365110	34.9	22.756	-1.25056	1.29751e-18	1.05953e-19	Down
FRAEX38873_v2_000365080	3.34	0.786	-2.74709	7.05667e-07	1.46973e-07	Down
FRAEX38873_v2_000365030	11.843	85.983	2.20228	0.000113181	3.18154e-05	Up
FRAEX38873_v2_000365020	1.586	75.403	4.76157	4.21899e-08	7.65179e-09	Up
FRAEX38873_v2_000364940	0.196	1.213	1.91755	0.0224844	0.0101007	Up
FRAEX38873_v2_000364920	15.573	0.03	-10.269	4.25162e-23	2.81139e-24	Down
FRAEX38873_v2_000364910	4.176	0	-9.72648	1.45154e-11	1.90895e-12	Down
FRAEX38873_v2_000364900	0.033	0.716	3.36589	0.0132464	0.0056098	Up
FRAEX38873_v2_000364890	0.36	21.953	5.17741	1.18035e-20	8.66372e-22	Up
FRAEX38873_v2_000364880	2.223	12.14	1.8386	2.02868e-10	2.95201e-11	Up
FRAEX38873_v2_000364870	12.493	27.913	0.555521	0.000459102	0.000143166	No
FRAEX38873_v2_000364850	0.353	0	-6.29364	0.000351093	0.000107113	Down
FRAEX38873_v2_000364840	11.906	9.836	-0.851462	2.75051e-09	4.41832e-10	No
FRAEX38873_v2_000364830	10.146	8.233	-0.932753	1.2683e-05	3.12401e-06	No
FRAEX38873_v2_000364820	0.08	20.303	6.87182	5.21407e-12	6.61329e-13	Up
FRAEX38873_v2_000364810	0.163	7.28	4.74993	1.71226e-15	1.70397e-16	Up
FRAEX38873_v2_000364800	0.15	3.24	4.67034	0.000504485	0.000158615	Up
FRAEX38873_v2_000364790	1.056	0.363	-2.06014	0.016998	0.00740171	Down
FRAEX38873_v2_000364780	0.396	2.48	1.93581	0.00468225	0.00178291	Up
FRAEX38873_v2_000364770	28.793	970.973	4.30425	5.12506e-09	8.46118e-10	Up
FRAEX38873_v2_000364750	6.51	5.98	-0.749622	0.00508215	0.00195019	No
FRAEX38873_v2_000364690	3.103	26.203	2.43222	5.24214e-13	6.12995e-14	Up
FRAEX38873_v2_000364680	0.52	0	-6.57538	0.000132542	3.76491e-05	Down
FRAEX38873_v2_000364660	4.456	23.573	1.76564	8.51262e-13	1.01429e-13	Up
FRAEX38873_v2_000364650	5.763	0.013	-8.34436	2.27395e-14	2.4352e-15	Down
FRAEX38873_v2_000364620	135.32	6.113	-5.09873	3.58419e-160	1.42125e-162	Down
FRAEX38873_v2_000364610	1.62	0.03	-5.66824	1.87531e-05	4.72122e-06	Down
FRAEX38873_v2_000364600	1.193	7.503	2.02925	7.71567e-05	2.11571e-05	Up
FRAEX38873_v2_000364580	12.776	0.026	-8.95994	1.93911e-22	1.32201e-23	Down
FRAEX38873_v2_000364570	3.343	14.513	1.46398	0.000211233	6.20175e-05	Up
FRAEX38873_v2_000364560	1.22	1.013	-0.900548	0.0344305	0.0163154	No
FRAEX38873_v2_000364550	28.05	10.476	-2.06026	1.15419e-33	5.06282e-35	Down
FRAEX38873_v2_000364540	12.216	1.793	-3.39306	7.06327e-39	2.62118e-40	Down
FRAEX38873_v2_000364520	60.506	0.03	-11.0357	7.66072e-38	2.93088e-39	Down
FRAEX38873_v2_000364510	1.796	24.13	3.05034	1.15248e-05	2.81952e-06	Up
FRAEX38873_v2_000364440	0.13	2.553	3.44754	0.000754915	0.00024495	Up
FRAEX38873_v2_000364430	124.06	3.953	-5.60119	1.18098e-185	3.19734e-188	Down
FRAEX38873_v2_000364400	17.526	8.683	-1.59781	2.71644e-11	3.65713e-12	Down
FRAEX38873_v2_000364390	7.99	18.593	0.498897	0.0226854	0.0102083	No
FRAEX38873_v2_000364360	12.61	37.513	1.01659	0.0145223	0.00621668	Up
FRAEX38873_v2_000364350	95.633	0	-11.7715	1.98152e-19	1.55305e-20	Down
FRAEX38873_v2_000364340	1.726	0.76	-1.7874	0.000260918	7.77824e-05	Down
FRAEX38873_v2_000364320	18.44	12.13	-1.24535	2.00055e-10	2.90834e-11	Down
FRAEX38873_v2_000364310	20.263	1.833	-4.13966	6.48977e-23	4.318e-24	Down
FRAEX38873_v2_000364300	137.61	61.61	-1.81008	0.000267432	7.98485e-05	Down
FRAEX38873_v2_000364290	96.056	0.04	-11.2179	6.21872e-39	2.29756e-40	Down
FRAEX38873_v2_000364240	4.133	13.23	1.04477	3.21211e-06	7.27066e-07	Up
FRAEX38873_v2_000364170	0.416	0.013	-5.0066	0.000262368	7.82433e-05	Down
FRAEX38873_v2_000364140	0.83	46.243	4.27411	0.00833417	0.00335833	Up
FRAEX38873_v2_000364130	12.506	0.84	-4.51425	1.72605e-52	4.44175e-54	Down
FRAEX38873_v2_000364120	45.913	17.35	-2.03395	1.34604e-19	1.04893e-20	Down
FRAEX38873_v2_000364110	7.643	6.73	-0.811967	0.00369502	0.00137638	No
FRAEX38873_v2_000364090	31.12	93.726	0.954849	8.82067e-13	1.05244e-13	No
FRAEX38873_v2_000364080	2.7	91.34	4.42878	5.67905e-73	9.48916e-75	Up
FRAEX38873_v2_000364070	1.666	0	-7.5138	3.26616e-06	7.40193e-07	Down
FRAEX38873_v2_000364060	14.396	4.736	-2.09014	4.72586e-16	4.55178e-17	Down
FRAEX38873_v2_000364040	9.09	81.986	2.53382	1.11097e-32	5.04641e-34	Up
FRAEX38873_v2_000363950	3.403	0	-8.23059	8.81979e-08	1.65412e-08	Down
FRAEX38873_v2_000363940	21.47	11.39	-1.55367	4.24224e-18	3.59524e-19	Down
FRAEX38873_v2_000363880	20.32	0	-11.0729	1.65717e-16	1.55171e-17	Down
FRAEX38873_v2_000363870	26.783	29.426	-0.50433	0.00799248	0.00320906	No
FRAEX38873_v2_000363860	2.733	8.05	0.918125	5.74751e-05	1.54568e-05	No
FRAEX38873_v2_000363810	0.273	0.026	-3.48162	0.0148432	0.00637332	Down
FRAEX38873_v2_000363780	20.64	55.42	0.781445	0.0324321	0.0152515	No
FRAEX38873_v2_000363770	16.236	3.23	-2.954	5.96459e-15	6.1282e-16	Down
FRAEX38873_v2_000363740	0.703	0.31	-1.71211	0.0484256	0.0240697	Down
FRAEX38873_v2_000363730	0.183	2.393	2.85224	1.35544e-14	1.4282e-15	Up
FRAEX38873_v2_000363690	0	5.376	8.07133	2.40875e-07	4.77179e-08	Up
FRAEX38873_v2_000363630	23.283	24.336	-0.565939	0.000773209	0.000251364	No
FRAEX38873_v2_000363570	21.063	23.583	-0.478359	0.00881574	0.00357022	No
FRAEX38873_v2_000363480	16.326	46.676	0.866872	0.000421675	0.000130538	No
FRAEX38873_v2_000363470	0.953	2.746	0.90897	0.0464781	0.022969	No
FRAEX38873_v2_000363460	0.933	0.136	-3.30159	4.80998e-05	1.27751e-05	Down
FRAEX38873_v2_000363450	18.433	12.933	-0.952346	7.55372e-05	2.06903e-05	No
FRAEX38873_v2_000363410	12.623	12.503	-0.654901	0.0117363	0.00490867	No
FRAEX38873_v2_000363390	123.386	3.453	-5.75467	3.39287e-44	1.07538e-45	Down
FRAEX38873_v2_000363350	11.316	5.586	-1.62103	5.25478e-09	8.6854e-10	Down
FRAEX38873_v2_000363340	127.513	3.996	-5.49479	1.90329e-12	2.33441e-13	Down
FRAEX38873_v2_000363330	7.323	44.716	1.9516	1.20463e-09	1.87117e-10	Up
FRAEX38873_v2_000363290	1.36	0.21	-4.36804	0.0361343	0.0172539	Down
FRAEX38873_v2_000363250	118.016	320.53	0.815629	0.00124143	0.000418292	No
FRAEX38873_v2_000363240	7.853	19.863	0.716187	0.0234214	0.0105831	No
FRAEX38873_v2_000363220	0.17	3.27	3.51889	2.39689e-06	5.32905e-07	Up
FRAEX38873_v2_000363190	8.276	0.18	-6.10863	4.3572e-24	2.75133e-25	Down
FRAEX38873_v2_000363170	18.846	44.65	0.613111	0.0085937	0.0034709	No
FRAEX38873_v2_000363130	0.936	0.366	-1.93279	0.0242069	0.0109923	Down
FRAEX38873_v2_000363120	25.776	82.05	1.03212	0.000223839	6.59941e-05	Up
FRAEX38873_v2_000363110	80.333	14.586	-3.09179	1.72312e-122	1.20633e-124	Down
FRAEX38873_v2_000363100	0.143	10.236	4.42013	0.0101421	0.00417421	Up
FRAEX38873_v2_000363080	31.01	18.106	-1.39184	3.71571e-13	4.29622e-14	Down
FRAEX38873_v2_000363070	7.92	19.353	0.642491	0.00475776	0.001814	No
FRAEX38873_v2_000363060	0.04	5.896	5.96546	3.0357e-08	5.4227e-09	Up
FRAEX38873_v2_000363050	4.766	21.47	1.5514	2.84475e-14	3.06748e-15	Up
FRAEX38873_v2_000363040	46.666	0.526	-6.97593	7.10079e-106	6.44696e-108	Down
FRAEX38873_v2_000363000	0.983	5.54	1.77954	0.0296349	0.0137838	Up
FRAEX38873_v2_000362970	0.04	2.306	4.25074	0.0122552	0.00515176	Up
FRAEX38873_v2_000362950	12.523	4.373	-2.12299	3.37453e-18	2.83587e-19	Down
FRAEX38873_v2_000362880	67.453	7.446	-3.80969	3.21022e-102	3.09021e-104	Down
FRAEX38873_v2_000362870	3.66	4.106	-0.575282	0.0185558	0.00815923	No
FRAEX38873_v2_000362860	1.793	5.9	0.959689	0.029971	0.0139556	No
FRAEX38873_v2_000362850	0.813	18.276	3.48678	0.00245958	0.000880666	Up
FRAEX38873_v2_000362830	0.926	2.8	1.00102	0.0268747	0.0123456	Up
FRAEX38873_v2_000362810	15.47	13.606	-0.826743	0.00268942	0.00097024	No
FRAEX38873_v2_000362780	0.53	1.833	1.18119	0.0205614	0.00914457	Up
FRAEX38873_v2_000362610	3.126	1.716	-1.5046	0.0012855	0.00043444	Down
FRAEX38873_v2_000362570	12.333	32.906	0.7807	5.7583e-06	1.34923e-06	No
FRAEX38873_v2_000362560	12.733	3.873	-2.33484	0.000969578	0.000320462	Down
FRAEX38873_v2_000362540	13.566	8.92	-1.24018	2.03659e-13	2.31523e-14	Down
FRAEX38873_v2_000362420	0.023	0.273	2.69586	0.0289878	0.0134423	Up
FRAEX38873_v2_000362360	0.886	0	-6.80745	6.85559e-05	1.86562e-05	Down
FRAEX38873_v2_000362350	20.45	12.776	-1.31745	8.10979e-11	1.13861e-11	Down
FRAEX38873_v2_000362300	0	0.36	4.31934	0.0384796	0.0185363	Up
FRAEX38873_v2_000362290	12.823	6.41	-1.57749	9.35404e-12	1.21124e-12	Down
FRAEX38873_v2_000362220	18.653	18.79	-0.622036	0.0158513	0.00685474	No
FRAEX38873_v2_000362210	0.803	0	-5.9163	0.00106503	0.000354746	Down
FRAEX38873_v2_000362200	9.263	18.143	0.378063	0.0272088	0.0125192	No
FRAEX38873_v2_000362190	5.516	16.826	1.01876	0.0006187	0.00019752	Up
FRAEX38873_v2_000362170	10.15	40.126	1.26234	0.000271368	8.11128e-05	Up
FRAEX38873_v2_000362160	280.686	8.23	-5.65586	6.57042e-20	5.03288e-21	Down
FRAEX38873_v2_000362140	36.336	12.096	-2.22303	1.10717e-53	2.75529e-55	Down
FRAEX38873_v2_000362130	52.86	32.396	-1.33548	2.33036e-13	2.66258e-14	Down
FRAEX38873_v2_000362110	4.173	12.01	0.900823	0.00689786	0.00272617	No
FRAEX38873_v2_000362080	1.986	0.416	-3.04322	1.04267e-11	1.35499e-12	Down
FRAEX38873_v2_000362070	0	4.893	8.17874	1.62461e-07	3.15885e-08	Up
FRAEX38873_v2_000362060	55.89	39.35	-1.13524	0.000120133	3.39009e-05	Down
FRAEX38873_v2_000362020	0.77	4.133	1.68983	0.0309188	0.0144519	Up
FRAEX38873_v2_000361960	5.016	3.746	-1.06211	0.000195155	5.68809e-05	Down
FRAEX38873_v2_000361950	4.083	13.326	1.03092	0.0332365	0.0156807	Up
FRAEX38873_v2_000361920	7.323	4.62	-1.33889	3.74571e-07	7.5832e-08	Down
FRAEX38873_v2_000361910	1.36	0.716	-1.52076	0.0282201	0.0130354	Down
FRAEX38873_v2_000361890	1.826	4.956	0.684786	0.0255294	0.0116613	No
FRAEX38873_v2_000361870	6.633	2.963	-1.80222	6.89676e-13	8.1591e-14	Down
FRAEX38873_v2_000361810	16.056	14.78	-0.754407	0.000119257	3.36341e-05	No
FRAEX38873_v2_000361780	14.276	0.036	-8.17185	3.68347e-11	5.01042e-12	Down
FRAEX38873_v2_000361700	7.623	0	-8.91499	2.10283e-09	3.33824e-10	Down
FRAEX38873_v2_000361680	1.65	6.15	1.25329	4.84672e-05	1.28806e-05	Up
FRAEX38873_v2_000361560	2.083	50.716	3.81232	4.86197e-05	1.29264e-05	Up
FRAEX38873_v2_000361530	3.766	12.773	1.14749	3.03468e-05	7.86326e-06	Up
FRAEX38873_v2_000361500	0.523	0.02	-4.71933	0.000687829	0.000221527	Down
FRAEX38873_v2_000361470	18.433	18.106	-0.670469	0.0144611	0.00618592	No
FRAEX38873_v2_000361460	13.916	37.876	0.823887	0.0226296	0.0101789	No
FRAEX38873_v2_000361450	4.13	35.956	2.45772	2.21556e-13	2.52535e-14	Up
FRAEX38873_v2_000361400	97.55	58.23	-1.38307	2.26037e-34	9.71724e-36	Down
FRAEX38873_v2_000361390	15.553	6.733	-1.80604	7.34424e-12	9.42759e-13	Down
FRAEX38873_v2_000361370	2.533	1.646	-1.22298	0.0460184	0.0227191	Down
FRAEX38873_v2_000361350	0.333	2.786	2.34985	8.7481e-05	2.42201e-05	Up
FRAEX38873_v2_000361310	8.63	0.016	-8.78872	8.28164e-15	8.59034e-16	Down
FRAEX38873_v2_000361280	18.87	10.393	-1.45508	0.0142617	0.00608892	Down
FRAEX38873_v2_000361270	10.536	10.656	-0.544978	0.0118125	0.00494407	No
FRAEX38873_v2_000361250	2.223	6.266	0.854821	0.00770562	0.00308187	No
FRAEX38873_v2_000361150	0.04	2.066	4.83143	8.5165e-09	1.43467e-09	Up
FRAEX38873_v2_000361140	2.093	10.57	1.68214	1.77072e-05	4.44242e-06	Up
FRAEX38873_v2_000361110	0.13	1.756	3.10899	0.00494563	0.00189145	Up
FRAEX38873_v2_000361100	5.42	14.75	0.79917	0.000405835	0.000125323	No
FRAEX38873_v2_000361070	15.873	79.57	1.67126	2.38925e-08	4.21828e-09	Up
FRAEX38873_v2_000361030	14.863	32.09	0.470926	0.0018416	0.00064232	No
FRAEX38873_v2_000360990	8.59	5.51	-1.27108	2.79029e-07	5.57493e-08	Down
FRAEX38873_v2_000360980	11.136	23.226	0.451115	0.0105907	0.00438319	No
FRAEX38873_v2_000360970	8.28	7.576	-0.771168	0.00174119	0.00060411	No
FRAEX38873_v2_000360950	22.76	7.07	-2.24047	7.23765e-34	3.15696e-35	Down
FRAEX38873_v2_000360940	0	8.276	8.50914	2.50888e-08	4.44321e-09	Up
FRAEX38873_v2_000360920	0.286	1.096	1.31501	0.012728	0.00536938	Up
FRAEX38873_v2_000360880	2.633	10.17	1.30372	0.00232293	0.000826845	Up
FRAEX38873_v2_000360860	137.15	29.34	-2.85159	2.57968e-55	6.13755e-57	Down
FRAEX38873_v2_000360810	0.406	5.113	2.87154	0.0309164	0.01445	Up
FRAEX38873_v2_000360750	5.46	14.666	0.685379	0.0169689	0.00738769	No
FRAEX38873_v2_000360720	0.983	0.593	-1.34164	0.0210703	0.00938934	Down
FRAEX38873_v2_000360690	1.87	12.013	2.03971	1.43895e-05	3.57032e-06	Up
FRAEX38873_v2_000360660	7.273	4.8	-1.23285	0.00028328	8.4933e-05	Down
FRAEX38873_v2_000360650	26.073	21.366	-0.921879	2.84686e-10	4.19395e-11	No
FRAEX38873_v2_000360640	0.193	0.013	-3.75805	0.0199686	0.00885709	Down
FRAEX38873_v2_000360630	17.25	0.646	-5.38144	8.41958e-68	1.54498e-69	Down
FRAEX38873_v2_000360590	20.056	59.666	0.938016	0.00281647	0.0010207	No
FRAEX38873_v2_000360580	7.37	17.55	0.619355	0.0124794	0.00525428	No
FRAEX38873_v2_000360560	0.273	0	-5.76535	0.00191424	0.000669961	Down
FRAEX38873_v2_000360550	3.213	3.633	-0.595597	0.0025841	0.000928713	No
FRAEX38873_v2_000360530	17.03	6.953	-1.91285	1.66835e-12	2.03804e-13	Down
FRAEX38873_v2_000360490	18.506	7.023	-1.86693	3.2782e-36	1.3295e-37	Down
FRAEX38873_v2_000360450	1.493	18.906	3.01853	4.30289e-13	4.99986e-14	Up
FRAEX38873_v2_000360440	297.66	7.103	-6.00811	1.1741e-95	1.26827e-97	Down
FRAEX38873_v2_000360370	20.166	7.55	-2.04585	1.03354e-33	4.5223e-35	Down
FRAEX38873_v2_000360330	6.436	17.54	0.80375	0.0015083	0.000516873	No
FRAEX38873_v2_000360210	0.66	0	-4.29411	0.0416411	0.0202756	Down
FRAEX38873_v2_000360190	7.15	1.633	-2.77072	1.49285e-11	1.96532e-12	Down
FRAEX38873_v2_000360040	22.603	14.953	-1.22248	4.89013e-09	8.04658e-10	Down
FRAEX38873_v2_000360020	4.763	0.08	-4.65443	7.74857e-05	2.12579e-05	Down
FRAEX38873_v2_000360010	47.666	0	-10.3162	1.23849e-13	1.38762e-14	Down
FRAEX38873_v2_000360000	0.403	1.863	1.52134	0.0110634	0.00459968	Up
FRAEX38873_v2_000359990	0.203	0.893	1.45648	0.0284504	0.0131675	Up
FRAEX38873_v2_000359980	0.536	3.76	2.07178	0.00676243	0.0026671	Up
FRAEX38873_v2_000359950	0	0.46	4.78726	0.0165036	0.00716522	Up
FRAEX38873_v2_000359940	0.336	4.363	2.90439	0.000940985	0.000310316	Up
FRAEX38873_v2_000359920	21.92	25.793	-0.416617	0.0490782	0.0244257	No
FRAEX38873_v2_000359910	7.063	5.51	-0.985885	0.00165803	0.000573035	No
FRAEX38873_v2_000359880	0.426	0	-5.94223	0.00100912	0.000334525	Down
FRAEX38873_v2_000359870	14.446	13.613	-0.708826	1.07078e-05	2.60939e-06	No
FRAEX38873_v2_000359820	12.206	1.156	-4.00931	1.12502e-55	2.64587e-57	Down
FRAEX38873_v2_000359810	4.563	15.94	1.16292	0.000114609	3.22481e-05	Up
FRAEX38873_v2_000359800	7.706	18.62	0.651148	0.00949645	0.00387888	No
FRAEX38873_v2_000359780	11.69	10.153	-0.840599	0.00234585	0.000836031	No
FRAEX38873_v2_000359740	111.986	0.15	-9.96099	5.06838e-79	7.49855e-81	Down
FRAEX38873_v2_000359720	26.706	0.936	-5.44337	6.31607e-39	2.33698e-40	Down
FRAEX38873_v2_000359700	2.46	1.24	-1.60032	0.0156917	0.006775	Down
FRAEX38873_v2_000359690	46.896	115.61	0.724361	0.00188393	0.000658427	No
FRAEX38873_v2_000359680	82.86	18.136	-2.81658	3.62448e-44	1.14978e-45	Down
FRAEX38873_v2_000359660	9.296	43.24	1.57737	2.53767e-08	4.49629e-09	Up
FRAEX38873_v2_000359650	11.24	36.73	1.05728	0.0120809	0.00506863	Up
FRAEX38873_v2_000359610	0.726	2.353	1.05178	0.0123129	0.00517844	Up
FRAEX38873_v2_000359600	1.886	23.593	3.03031	1.03586e-13	1.15294e-14	Up
FRAEX38873_v2_000359590	4.896	12.833	0.755882	0.0076936	0.00307664	No
FRAEX38873_v2_000359580	24.553	84.71	1.1409	7.09138e-11	9.90393e-12	Up
FRAEX38873_v2_000359550	11.143	12.04	-0.523205	0.0147447	0.00632498	No
FRAEX38873_v2_000359520	65.713	2.79	-4.87012	4.30845e-101	4.24165e-103	Down
FRAEX38873_v2_000359500	9.61	62.93	2.06422	6.3876e-08	1.18103e-08	Up
FRAEX38873_v2_000359490	5.256	18.103	1.15535	0.000236293	6.99308e-05	Up
FRAEX38873_v2_000359470	7.766	3.423	-1.82634	4.09589e-16	3.93045e-17	Down
FRAEX38873_v2_000359400	5.16	5.703	-0.495577	0.00397246	0.00148852	No
FRAEX38873_v2_000359350	22.416	4.08	-3.01357	3.07035e-39	1.12009e-40	Down
FRAEX38873_v2_000359320	5.273	0.116	-5.52894	1.1222e-05	2.74083e-06	Down
FRAEX38873_v2_000359290	36.513	0.693	-5.5246	0.000272776	8.15709e-05	Down
FRAEX38873_v2_000359250	0.08	8.21	5.91004	2.35041e-26	1.3556e-27	Up
FRAEX38873_v2_000359210	36.82	12.65	-2.1913	9.75998e-36	4.03029e-37	Down
FRAEX38873_v2_000359200	0.343	0.086	-2.51682	0.00401109	0.00150442	Down
FRAEX38873_v2_000359100	0.02	1.093	4.05059	0.0319436	0.0149912	Up
FRAEX38873_v2_000359080	24.186	5.656	-2.73835	2.64152e-14	2.83895e-15	Down
FRAEX38873_v2_000359060	0.526	3.58	2.04404	0.0113846	0.00474757	Up
FRAEX38873_v2_000359050	0.663	4.843	2.24251	0.00124764	0.000420521	Up
FRAEX38873_v2_000359030	0.053	8.35	5.56392	0.000228973	6.76141e-05	Up
FRAEX38873_v2_000358990	10.2	10.88	-0.535134	0.0241467	0.0109584	No
FRAEX38873_v2_000358950	1.586	11.276	2.14293	8.51069e-22	5.93493e-23	Up
FRAEX38873_v2_000358910	49.646	56.366	-0.449542	0.00303639	0.00110961	No
FRAEX38873_v2_000358900	64.35	7.243	-3.74849	2.18179e-103	2.05249e-105	Down
FRAEX38873_v2_000358890	44.603	55.703	-0.34589	0.0132055	0.00558923	No
FRAEX38873_v2_000358870	22.453	65.74	0.947628	7.13531e-05	1.94818e-05	No
FRAEX38873_v2_000358860	0.026	18.263	7.94912	2.56047e-12	3.17197e-13	Up
FRAEX38873_v2_000358850	17.34	15.226	-0.85044	2.31064e-06	5.13224e-07	No
FRAEX38873_v2_000358840	10.146	8.163	-0.962858	0.000569328	0.000180692	No
FRAEX38873_v2_000358760	2.07	6.22	0.926777	0.0258229	0.0118093	No
FRAEX38873_v2_000358740	13.606	11.556	-0.891908	0.00137344	0.000466638	No
FRAEX38873_v2_000358690	10.97	24.176	0.50102	0.00375841	0.00140225	No
FRAEX38873_v2_000358670	188.8	196.336	-0.574331	0.014785	0.00634429	No
FRAEX38873_v2_000358660	0.403	8.48	3.79347	1.77998e-17	1.56594e-18	Up
FRAEX38873_v2_000358640	195.856	9.116	-5.05246	3.61326e-159	1.4723e-161	Down
FRAEX38873_v2_000358630	0.543	6.133	2.88213	6.34563e-05	1.71851e-05	Up
FRAEX38873_v2_000358620	4.05	2.006	-1.63719	1.56067e-09	2.44981e-10	Down
FRAEX38873_v2_000358610	37.373	11.863	-2.14749	0.0103556	0.00427314	Down
FRAEX38873_v2_000358600	0.253	0.023	-3.61642	0.00691882	0.00273521	Down
FRAEX38873_v2_000358550	16.406	86.18	1.73726	1.94132e-06	4.27953e-07	Up
FRAEX38873_v2_000358530	2.46	13.243	1.78963	3.48366e-11	4.72529e-12	Up
FRAEX38873_v2_000358500	0.866	3.4	1.31261	0.0020665	0.000728335	Up
FRAEX38873_v2_000358470	3.303	2.096	-1.28752	2.63755e-10	3.87189e-11	Down
FRAEX38873_v2_000358460	0.73	0	-6.47362	0.000208777	6.12281e-05	Down
FRAEX38873_v2_000358450	0.596	0.203	-2.06059	0.0356035	0.0169629	Down
FRAEX38873_v2_000358410	0.65	12.136	3.49867	2.06955e-15	2.06859e-16	Up
FRAEX38873_v2_000358390	14.633	10.9	-1.04274	0.00286188	0.00103903	Down
FRAEX38873_v2_000358370	0.536	0.133	-2.54437	0.00917155	0.00372912	Down
FRAEX38873_v2_000358350	6.72	18.57	0.864633	0.000111721	3.13803e-05	No
FRAEX38873_v2_000358330	0.2	14.333	5.4603	1.53319e-19	1.19789e-20	Up
FRAEX38873_v2_000358320	2.113	6.19	0.903597	0.0117933	0.0049357	No
FRAEX38873_v2_000358310	0.11	7.153	5.06868	6.18729e-08	1.14247e-08	Up
FRAEX38873_v2_000358300	0.766	0.15	-2.92353	0.00448623	0.00170128	Down
FRAEX38873_v2_000358280	13.836	0.746	-4.73017	4.3366e-28	2.33273e-29	Down
FRAEX38873_v2_000358270	0.09	8.42	5.56215	1.03141e-09	1.59195e-10	Up
FRAEX38873_v2_000358250	3.896	3.14	-0.95049	0.00592034	0.00230681	No
FRAEX38873_v2_000358230	0.143	0	-5.43302	0.00394272	0.00147608	Down
FRAEX38873_v2_000358210	2.846	102.433	4.40328	8.63385e-08	1.6183e-08	Up
FRAEX38873_v2_000358190	4.163	3.526	-0.851396	0.0210674	0.00938747	No
FRAEX38873_v2_000358180	0.76	23.706	4.28293	2.40216e-15	2.40696e-16	Up
FRAEX38873_v2_000358150	11.483	58.19	1.59921	0.00327176	0.00120475	Up
FRAEX38873_v2_000358100	16.16	35.256	0.491351	0.00939676	0.00383122	No
FRAEX38873_v2_000358080	2.173	15.28	2.16126	5.16431e-05	1.37825e-05	Up
FRAEX38873_v2_000358070	64.89	50.65	-0.98515	1.0363e-07	1.96337e-08	No
FRAEX38873_v2_000358060	0.053	0.306	1.81722	0.0485012	0.0241133	Up
FRAEX38873_v2_000358050	0.496	0.036	-4.00121	0.00159692	0.000549905	Down
FRAEX38873_v2_000358040	171.186	13.76	-4.19623	3.51701e-16	3.36148e-17	Down
FRAEX38873_v2_000358030	1.54	0.083	-4.46975	5.7933e-05	1.55895e-05	Down
FRAEX38873_v2_000358020	0.043	4.586	5.53993	2.73292e-06	6.12399e-07	Up
FRAEX38873_v2_000358010	17.81	13.473	-1.07243	1.22796e-14	1.28884e-15	Down
FRAEX38873_v2_000357930	3.993	0.013	-8.18825	1.568e-12	1.91031e-13	Down
FRAEX38873_v2_000357890	0.183	2.343	3.08664	0.000281924	8.44916e-05	Up
FRAEX38873_v2_000357880	4.36	0.21	-4.92521	5.968e-21	4.32662e-22	Down
FRAEX38873_v2_000357820	6.546	6.11	-0.726791	0.0290581	0.0134837	No
FRAEX38873_v2_000357810	3.586	9.033	0.694384	0.00802623	0.00322415	No
FRAEX38873_v2_000357800	6.14	5.08	-0.893858	0.00237431	0.000846954	No
FRAEX38873_v2_000357770	0.353	8.12	3.24027	0.047645	0.0236147	Up
FRAEX38873_v2_000357760	1.146	4.823	1.48659	0.0099597	0.00409227	Up
FRAEX38873_v2_000357730	1.553	11.87	2.28648	7.88401e-11	1.10519e-11	Up
FRAEX38873_v2_000357720	35.733	24.726	-1.21932	1.14595e-09	1.77594e-10	Down
FRAEX38873_v2_000357690	0.023	1.186	3.92082	0.0282301	0.0130431	Up
FRAEX38873_v2_000357590	10.9	9.753	-0.799704	0.00322701	0.00118633	No
FRAEX38873_v2_000357550	2.303	0	-7.48544	3.37843e-06	7.67115e-07	Down
FRAEX38873_v2_000357540	19.996	5.496	-2.51587	2.77663e-20	2.07448e-21	Down
FRAEX38873_v2_000357530	12.32	4.1	-2.2275	2.46797e-09	3.94692e-10	Down
FRAEX38873_v2_000357520	1.526	0.093	-4.43857	4.6672e-05	1.23792e-05	Down
FRAEX38873_v2_000357510	0.72	0.026	-4.56596	0.00234059	0.000833965	Down
FRAEX38873_v2_000357500	1.243	3.64	0.967444	0.0299913	0.0139675	No
FRAEX38873_v2_000357480	14.326	11.3	-0.987605	0.000103689	2.89742e-05	No
FRAEX38873_v2_000357450	35.456	197.22	1.84912	8.07242e-23	5.3953e-24	Up
FRAEX38873_v2_000357440	0.013	0.34	3.56675	0.0214126	0.00956152	Up
FRAEX38873_v2_000357430	2.24	0.873	-1.9888	4.39439e-05	1.16136e-05	Down
FRAEX38873_v2_000357420	32.77	12.186	-1.98399	2.13645e-27	1.1802e-28	Down
FRAEX38873_v2_000357390	13.803	14.353	-0.578138	0.0373449	0.017906	No
FRAEX38873_v2_000357340	0.086	0	-4.38523	0.0366296	0.0175243	Down
FRAEX38873_v2_000357330	12.776	3.743	-2.38025	2.11593e-14	2.26135e-15	Down
FRAEX38873_v2_000357310	0.013	0.396	3.63597	0.0278999	0.0128737	Up
FRAEX38873_v2_000357280	0.36	0	-5.27277	0.00583548	0.00227103	Down
FRAEX38873_v2_000357270	0.05	1.696	4.29958	3.39143e-07	6.82817e-08	Up
FRAEX38873_v2_000357260	5.63	0.723	-2.93845	1.27048e-06	2.73227e-07	Down
FRAEX38873_v2_000357230	0.113	4.26	4.30546	6.27183e-12	8.01495e-13	Up
FRAEX38873_v2_000357180	7.51	0.196	-5.73427	3.90578e-31	1.87241e-32	Down
FRAEX38873_v2_000357170	2.18	0.15	-4.4568	2.2976e-07	4.54218e-08	Down
FRAEX38873_v2_000357140	6.293	15.23	0.642114	0.00298595	0.00108906	No
FRAEX38873_v2_000357100	0.253	3.03	2.93425	1.43987e-08	2.48819e-09	Up
FRAEX38873_v2_000357090	1.923	16.016	2.33396	5.21583e-05	1.39314e-05	Up
FRAEX38873_v2_000357070	62.91	70.936	-0.454119	0.0125705	0.00529639	No
FRAEX38873_v2_000357060	0.02	1.09	4.33655	0.009445	0.00385477	Up
FRAEX38873_v2_000357040	1.09	0.076	-4.15603	0.000353822	0.000107994	Down
FRAEX38873_v2_000357030	4.24	0.016	-7.93494	1.61963e-12	1.97587e-13	Down
FRAEX38873_v2_000357020	9.276	7.46	-0.99043	3.32591e-06	7.54645e-07	No
FRAEX38873_v2_000357000	60.07	208.69	1.16615	2.69239e-05	6.92847e-06	Up
FRAEX38873_v2_000356990	20.19	15.44	-1.02038	4.96596e-06	1.15488e-06	Down
FRAEX38873_v2_000356920	2.743	12.98	1.60518	0.00479079	0.00182761	Up
FRAEX38873_v2_000356880	47.51	22.326	-1.71795	3.14931e-15	3.17541e-16	Down
FRAEX38873_v2_000356870	5.943	24.396	1.42063	7.67339e-10	1.17135e-10	Up
FRAEX38873_v2_000356860	24.423	24.926	-0.605486	0.0399946	0.0193635	No
FRAEX38873_v2_000356820	5.203	2.383	-1.76421	0.000577597	0.000183545	Down
FRAEX38873_v2_000356810	1.78	5.356	0.954143	0.00371468	0.00138421	No
FRAEX38873_v2_000356800	6.026	4.206	-1.16015	8.32332e-05	2.29439e-05	Down
FRAEX38873_v2_000356780	0.543	2.476	1.54327	3.39898e-05	8.84717e-06	Up
FRAEX38873_v2_000356710	0.486	5.586	2.80781	5.79411e-06	1.35825e-06	Up
FRAEX38873_v2_000356700	0.113	0.04	-2.02575	0.037008	0.0177272	Down
FRAEX38873_v2_000356690	35.77	10.046	-2.4404	1.43435e-19	1.1191e-20	Down
FRAEX38873_v2_000356680	7.95	0.086	-6.73341	2.52367e-12	3.125e-13	Down
FRAEX38873_v2_000356670	0.626	8.936	3.15132	8.9429e-05	2.47815e-05	Up
FRAEX38873_v2_000356620	11.843	4.153	-2.14501	4.14656e-14	4.50296e-15	Down
FRAEX38873_v2_000356610	258.4	0.146	-11.3332	4.59407e-54	1.13196e-55	Down
FRAEX38873_v2_000356600	77.146	81.1	-0.564367	1.12616e-06	2.40742e-07	No
FRAEX38873_v2_000356580	62.853	34.263	-1.4623	4.26743e-20	3.2233e-21	Down
FRAEX38873_v2_000356540	2.073	0.786	-1.97108	0.00141677	0.000482525	Down
FRAEX38873_v2_000356510	1.963	0.343	-2.9783	1.1613e-06	2.48539e-07	Down
FRAEX38873_v2_000356480	115	28.573	-2.57411	0.00114369	0.00038267	Down
FRAEX38873_v2_000356470	24.09	2.87	-3.66199	3.82464e-08	6.90626e-09	Down
FRAEX38873_v2_000356370	28.656	26.483	-0.735066	0.00297794	0.00108565	No
FRAEX38873_v2_000356320	355.346	63.353	-3.11021	6.47232e-09	1.08005e-09	Down
FRAEX38873_v2_000356310	0.6	3.926	2.00398	0.0279333	0.0128915	Up
FRAEX38873_v2_000356280	49.893	7.316	-3.39819	2.31736e-65	4.46147e-67	Down
FRAEX38873_v2_000356270	14.866	16.096	-0.518171	0.00228168	0.000810976	No
FRAEX38873_v2_000356260	4.75	12.813	0.792179	0.000736433	0.00023865	No
FRAEX38873_v2_000356250	21.526	22.133	-0.560738	0.00164139	0.00056634	No
FRAEX38873_v2_000356240	0.603	6.593	2.73868	1.18413e-13	1.32445e-14	Up
FRAEX38873_v2_000356220	4.723	0	-8.16461	1.27148e-07	2.43469e-08	Down
FRAEX38873_v2_000356210	0	6.076	7.69633	1.19947e-06	2.57102e-07	Up
FRAEX38873_v2_000356160	0.066	2.26	3.97512	0.00329039	0.00121233	Up
FRAEX38873_v2_000356130	7.826	5.223	-1.2223	1.29723e-07	2.48789e-08	Down
FRAEX38873_v2_000356040	2.613	21.223	2.29595	8.74515e-05	2.42096e-05	Up
FRAEX38873_v2_000356030	99.696	8.163	-4.18454	2.27793e-139	1.27081e-141	Down
FRAEX38873_v2_000356020	0.41	138.08	7.33251	6.42217e-18	5.49714e-19	Up
FRAEX38873_v2_000356010	0.023	2.026	4.96641	0.000628574	0.000200947	Up
FRAEX38873_v2_000355980	63.423	35.77	-1.45203	7.35315e-16	7.13859e-17	Down
FRAEX38873_v2_000355960	10.91	12.726	-0.411953	0.00494047	0.00188934	No
FRAEX38873_v2_000355950	24.816	6.153	-2.63285	5.73636e-70	1.01026e-71	Down
FRAEX38873_v2_000355930	0	16.42	7.04283	2.25138e-05	5.7228e-06	Up
FRAEX38873_v2_000355910	0.563	10.78	3.56874	3.49863e-09	5.65739e-10	Up
FRAEX38873_v2_000355890	22.15	15.24	-1.1796	5.44876e-07	1.12113e-07	Down
FRAEX38873_v2_000355870	9.133	7.97	-0.828047	0.00977597	0.00400455	No
FRAEX38873_v2_000355860	1303.49	1.343	-10.4767	6.22398e-139	3.50627e-141	Down
FRAEX38873_v2_000355850	0.376	0.036	-3.63115	0.00981276	0.00402203	Down
FRAEX38873_v2_000355800	3.93	25.893	2.07422	1.47915e-24	9.1782e-26	Up
FRAEX38873_v2_000355790	7.766	17.383	0.559036	0.0231248	0.0104326	No
FRAEX38873_v2_000355770	1.763	15.973	2.5204	5.47431e-12	6.95236e-13	Up
FRAEX38873_v2_000355760	2.583	7.066	0.810981	0.0123201	0.0051818	No
[truncated: 16,235 more rows]

## Sheet: B
Differentially Expressed Gene analysis result in CP vs X group of F. mandshurica (M8)
gene_id	average_fpkm_M8CP	average_fpkm_M8X	diffexp_log2fc_M8CP-vs-M8X	diffexp_deseq2_qvalue_M8CP-vs-M8X	diffexp_pvalue_M8CP-vs-M8X	Up/Down
FRAEX38873_v2_000400730	1.606	0.046	-4.39413	2.62609e-05	2.11708e-06	Down
FRAEX38873_v2_000400720	58.526	123.533	1.11115	0.0244253	0.00460604	Up
FRAEX38873_v2_000400670	0	5.97	7.86188	3.16141e-14	7.70009e-16	Up
FRAEX38873_v2_000400500	8.98	0.343	-4.38431	2.26089e-05	1.80078e-06	Down
FRAEX38873_v2_000400450	16.04	2.326	-2.69777	4.8899e-12	1.51141e-13	Down
FRAEX38873_v2_000400370	6.373	1.266	-2.21684	7.2728e-06	5.24584e-07	Down
FRAEX38873_v2_000400300	24.48	2.153	-3.15009	0.00101088	0.000115953	Down
FRAEX38873_v2_000400290	1.17	4.733	2.05409	0.000629163	6.82894e-05	Up
FRAEX38873_v2_000400280	6.816	1.733	-1.87456	1.01486e-05	7.52215e-07	Down
FRAEX38873_v2_000400110	3.243	0	-6.12627	7.42363e-08	3.90156e-09	Down
FRAEX38873_v2_000400100	18.543	0.03	-7.61603	3.38667e-18	5.37434e-20	Down
FRAEX38873_v2_000400050	339.5	83.993	-1.95843	2.54625e-06	1.70425e-07	Down
FRAEX38873_v2_000400040	146.253	6.99	-4.06883	8.42136e-08	4.47249e-09	Down
FRAEX38873_v2_000400000	31.686	13.786	-1.14993	0.003027	0.000399851	Down
FRAEX38873_v2_000399910	16.036	11.436	-0.454467	0.0253378	0.00481875	No
FRAEX38873_v2_000399720	1.746	29.653	4.06037	8.60479e-29	5.68562e-31	Up
FRAEX38873_v2_000399700	1.246	3.436	1.48283	0.000412204	4.28375e-05	Up
FRAEX38873_v2_000399690	2.91	0.76	-1.82359	0.00440349	0.000617713	Down
FRAEX38873_v2_000399580	0.08	0.683	2.57127	0.0375568	0.00778941	Up
FRAEX38873_v2_000399480	15.113	8.41	-0.797934	0.00114554	0.000133212	No
FRAEX38873_v2_000399470	0.01	2.636	6.24633	8.57983e-10	3.42468e-11	Up
FRAEX38873_v2_000399430	3.833	10.093	1.37911	0.00833777	0.00129385	Up
FRAEX38873_v2_000399410	32.13	72.35	1.22372	0.00263718	0.000342087	Up
FRAEX38873_v2_000399400	5.933	1.166	-2.18574	0.000594588	6.40599e-05	Down
FRAEX38873_v2_000399320	4.676	11.356	1.33069	0.00494276	0.0007032	Up
FRAEX38873_v2_000399270	3.076	0.81	-1.78671	0.0146909	0.00250595	Down
FRAEX38873_v2_000399200	28.643	359.193	3.5328	1.49697e-08	7.06869e-10	Up
FRAEX38873_v2_000399190	1.703	0.24	-2.5724	0.00576492	0.000840569	Down
FRAEX38873_v2_000399180	93.116	206.89	1.23132	0.000535655	5.71627e-05	Up
FRAEX38873_v2_000399170	17.476	162.066	3.15015	3.25003e-08	1.62452e-09	Up
FRAEX38873_v2_000399140	14.916	4.533	-1.67294	1.55025e-12	4.54734e-14	Down
FRAEX38873_v2_000399050	1.44	0.1	-3.46746	1.26948e-05	9.63405e-07	Down
FRAEX38873_v2_000399030	1.73	0.496	-1.71305	3.24275e-05	2.6671e-06	Down
FRAEX38873_v2_000399020	0.903	23.326	4.30954	3.48729e-07	2.02174e-08	Up
FRAEX38873_v2_000398920	34.803	17.1	-0.971581	1.97305e-06	1.28896e-07	No
FRAEX38873_v2_000398820	16.95	54.203	1.7188	0.000178025	1.70293e-05	Up
FRAEX38873_v2_000398800	33.586	71.923	1.10664	3.74526e-08	1.88966e-09	Up
FRAEX38873_v2_000398700	12.206	5.426	-1.12698	0.0332566	0.00670723	Down
FRAEX38873_v2_000398660	17.986	6.346	-1.49662	0.00151907	0.00018277	Down
FRAEX38873_v2_000398590	11.326	2.646	-2.01957	0.000304765	3.07368e-05	Down
FRAEX38873_v2_000398470	21.86	59.876	1.50082	2.50277e-06	1.67058e-07	Up
FRAEX38873_v2_000398410	1.66	7.396	2.21451	1.06598e-07	5.71432e-09	Up
FRAEX38873_v2_000398400	6.5	25.143	1.8865	0.017016	0.00299289	Up
FRAEX38873_v2_000398330	14.206	1.783	-2.88941	2.59307e-14	6.28714e-16	Down
FRAEX38873_v2_000398280	0.98	3.616	1.86987	0.00292471	0.000384237	Up
FRAEX38873_v2_000398260	0.24	4.336	3.95276	3.08978e-08	1.53502e-09	Up
FRAEX38873_v2_000398180	6.746	2.226	-1.54099	1.39935e-06	8.94445e-08	Down
FRAEX38873_v2_000398060	0.02	4.703	4.83571	0.000403185	4.18445e-05	Up
FRAEX38873_v2_000398030	3.19	1.43	-1.13412	0.0036608	0.00049926	Down
FRAEX38873_v2_000398010	18.92	8.773	-1.11366	0.0112276	0.00182454	Down
FRAEX38873_v2_000398000	11.15	5.833	-0.811924	0.0152208	0.00261739	No
FRAEX38873_v2_000397950	20.533	6.543	-1.58034	0.0125163	0.0020748	Down
FRAEX38873_v2_000397690	25.056	13.883	-0.791654	0.0171814	0.00302862	No
FRAEX38873_v2_000397640	13.476	4.19	-1.6084	1.48719e-06	9.55936e-08	Down
FRAEX38873_v2_000397630	57.34	34.15	-0.693191	0.0338789	0.00686456	No
FRAEX38873_v2_000397600	0.45	0.076	-2.27122	0.0302662	0.00598194	Down
FRAEX38873_v2_000397460	5.396	10.303	1.07155	1.4865e-05	1.14413e-06	Up
FRAEX38873_v2_000397450	14.896	20.906	0.540893	0.0262862	0.00504416	No
FRAEX38873_v2_000397410	9.933	6.196	-0.627057	0.0109918	0.00178198	No
FRAEX38873_v2_000397380	12.576	16.726	0.455827	0.00971227	0.00154286	No
FRAEX38873_v2_000397360	1.156	26.95	3.58727	0.00350339	0.000474499	Up
FRAEX38873_v2_000397350	5.513	3.326	-0.680494	0.0278285	0.00540628	No
FRAEX38873_v2_000397200	2.593	0.726	-1.73199	0.0353939	0.00724101	Down
FRAEX38873_v2_000397140	7.82	1.98	-1.84119	0.00284646	0.000372672	Down
FRAEX38873_v2_000397100	2.756	0.77	-1.70574	0.00756804	0.00115452	Down
FRAEX38873_v2_000397080	146.016	11.7	-3.47465	1.05146e-09	4.25862e-11	Down
FRAEX38873_v2_000397070	43.806	18.716	-1.16956	1.12141e-05	8.38944e-07	Down
FRAEX38873_v2_000397040	15.07	60.816	2.03832	5.65041e-09	2.51973e-10	Up
FRAEX38873_v2_000396900	9.476	5.613	-0.715559	0.000399773	4.14241e-05	No
FRAEX38873_v2_000396870	25.086	12.97	-0.919156	9.08608e-05	8.17147e-06	No
FRAEX38873_v2_000396780	9.396	2.836	-1.59927	0.00892407	0.00139643	Down
FRAEX38873_v2_000396740	3.15	43.516	3.43066	0.000216398	2.11008e-05	Up
FRAEX38873_v2_000396730	4.69	6.883	0.590271	0.0110762	0.00179749	No
FRAEX38873_v2_000396580	14.34	3.826	-1.84817	1.49616e-05	1.1528e-06	Down
FRAEX38873_v2_000396540	2.286	7.59	1.63737	0.0397427	0.00835705	Up
FRAEX38873_v2_000396500	1540.38	128.263	-3.42735	9.94099e-10	4.01256e-11	Down
FRAEX38873_v2_000396440	13.203	89.043	2.80783	6.74e-49	1.24846e-51	Up
FRAEX38873_v2_000396290	15.773	23.103	0.607508	0.0458048	0.00994954	No
FRAEX38873_v2_000396230	36.666	11.843	-1.56405	6.57065e-05	5.75302e-06	Down
FRAEX38873_v2_000396160	0.866	11.03	3.63595	7.28982e-16	1.49541e-17	Up
FRAEX38873_v2_000396140	0.06	1.36	3.74773	0.000797168	8.89489e-05	Up
FRAEX38873_v2_000396120	30.05	1.013	-4.66715	9.69661e-17	1.80416e-18	Down
FRAEX38873_v2_000396110	14.153	3.43	-1.97557	3.07562e-07	1.76692e-08	Down
FRAEX38873_v2_000396060	2.116	15.04	2.72866	7.58422e-05	6.71175e-06	Up
FRAEX38873_v2_000396040	0.17	1.28	2.49496	0.0384369	0.00801552	Up
FRAEX38873_v2_000396030	10.2	7.383	-0.440875	0.0443967	0.00958229	No
FRAEX38873_v2_000395930	0.93	2.62	1.4993	0.00157802	0.000190736	Up
FRAEX38873_v2_000395920	0.12	15.233	5.45875	5.13448e-06	3.61547e-07	Up
FRAEX38873_v2_000395870	8.236	14.04	0.799385	0.00111911	0.000129667	No
FRAEX38873_v2_000395750	22.08	13.293	-0.731043	0.0413712	0.00878757	No
FRAEX38873_v2_000395710	7.073	14.993	1.10908	8.0308e-05	7.1447e-06	Up
FRAEX38873_v2_000395660	4.686	38.99	3.00414	1.47722e-07	8.08223e-09	Up
FRAEX38873_v2_000395620	21.503	36.84	0.828376	0.0137969	0.00232523	No
FRAEX38873_v2_000395560	2.37	1.123	-1.06389	0.0120439	0.00198284	Down
FRAEX38873_v2_000395510	28.02	17.773	-0.615074	0.0318911	0.006382	No
FRAEX38873_v2_000395460	18.266	9.933	-0.866617	0.00725563	0.00110005	No
FRAEX38873_v2_000395360	9.613	14.433	0.634121	0.00141427	0.000168519	No
FRAEX38873_v2_000395320	18.49	13.19	-0.47129	0.0416319	0.00885214	No
FRAEX38873_v2_000395290	0.75	0.023	-4.15973	5.12156e-05	4.38938e-06	Down
FRAEX38873_v2_000395280	6.823	2.506	-1.43006	0.000193158	1.86531e-05	Down
FRAEX38873_v2_000395250	0.106	3.2	4.79753	6.45473e-10	2.55006e-11	Up
FRAEX38873_v2_000395210	5.61	17.54	1.68413	2.25185e-05	1.79234e-06	Up
FRAEX38873_v2_000395200	0.213	0.576	2.32927	0.0444411	0.00959444	Up
FRAEX38873_v2_000395080	56.38	86.97	0.670453	0.00266164	0.000345775	No
FRAEX38873_v2_000395040	6.22	14.343	1.2551	2.31278e-08	1.12854e-09	Up
FRAEX38873_v2_000394990	19485.7	1638.6	-3.32101	3.55613e-06	2.43623e-07	Down
FRAEX38873_v2_000394870	10.586	6.48	-0.66341	0.0286442	0.00559411	No
FRAEX38873_v2_000394840	16.323	25.19	0.680975	0.0149821	0.00256475	No
FRAEX38873_v2_000394830	63.916	120.173	0.954715	0.000184932	1.77309e-05	No
FRAEX38873_v2_000394810	15.273	9.556	-0.620084	0.014487	0.00246316	No
FRAEX38873_v2_000394790	68.05	48.22	-0.453415	0.0491331	0.0108741	No
FRAEX38873_v2_000394770	32.373	45.456	0.536406	0.0163515	0.00285115	No
FRAEX38873_v2_000394750	5.513	3.48	-0.616272	0.0351003	0.00717252	No
FRAEX38873_v2_000394730	0.97	9.83	3.17812	0.000297675	2.99395e-05	Up
FRAEX38873_v2_000394720	6.613	10.966	0.769266	0.0304411	0.00603167	No
FRAEX38873_v2_000394610	3.476	0.066	-4.82245	3.5749e-07	2.07353e-08	Down
FRAEX38873_v2_000394590	124.363	18.623	-2.68176	6.44355e-27	4.98796e-29	Down
FRAEX38873_v2_000394490	1.486	6.77	2.14025	0.00285521	0.00037408	Up
FRAEX38873_v2_000394450	0.566	1.27	1.16609	0.0408318	0.00864589	Up
FRAEX38873_v2_000394410	4.803	14.41	1.62473	2.18237e-06	1.44019e-07	Up
FRAEX38873_v2_000394370	11.08	1.39	-2.8183	2.12197e-05	1.68134e-06	Down
FRAEX38873_v2_000394200	12.113	26.82	1.19836	0.000567177	6.0793e-05	Up
FRAEX38873_v2_000394120	1.303	33.423	4.61955	1.65676e-25	1.43365e-27	Up
FRAEX38873_v2_000394100	0.03	0.243	2.50044	0.0494603	0.0109693	Up
FRAEX38873_v2_000394070	14.086	7.603	-0.807662	0.00649907	0.000964489	No
FRAEX38873_v2_000394030	1.46	6.336	2.05731	0.000414956	4.31464e-05	Up
FRAEX38873_v2_000394020	23.683	33.14	0.449031	0.013441	0.00225391	No
FRAEX38873_v2_000393970	0.45	3.69	2.6489	0.0186898	0.0033405	Up
FRAEX38873_v2_000393940	13.586	30.316	1.20428	0.00604491	0.00088791	Up
FRAEX38873_v2_000393910	0.236	2.64	3.14981	0.00172584	0.000211036	Up
FRAEX38873_v2_000393900	5.23	0.066	-5.82586	2.22617e-17	3.91431e-19	Down
FRAEX38873_v2_000393890	0.443	0	-3.78567	0.011971	0.0019682	Down
FRAEX38873_v2_000393850	3.586	63.333	3.69702	0.000220935	2.16103e-05	Up
FRAEX38873_v2_000393830	7.826	3.16	-1.20172	0.0239511	0.00449939	Down
FRAEX38873_v2_000393800	37.16	21.913	-0.711942	0.000107444	9.8649e-06	No
FRAEX38873_v2_000393770	25.05	50.176	1.04506	0.0295485	0.00580987	Up
FRAEX38873_v2_000393640	12.163	33.963	1.5235	8.71285e-11	3.10253e-12	Up
FRAEX38873_v2_000393620	12.46	8.153	-0.570361	0.00575702	0.000839257	No
FRAEX38873_v2_000393530	34.68	95.846	1.45065	0.0181965	0.00323121	Up
FRAEX38873_v2_000393500	19.513	47.34	1.31869	0.0109806	0.00177925	Up
FRAEX38873_v2_000393480	39.226	60.293	0.675792	0.029303	0.00575188	No
FRAEX38873_v2_000393400	0.383	6.516	1.64968	0.00130309	0.000153975	Up
FRAEX38873_v2_000393350	8.436	31.05	1.83412	0.0119257	0.00195881	Up
FRAEX38873_v2_000393310	0.423	0	-3.75111	0.0131105	0.00219056	Down
FRAEX38873_v2_000393300	50.02	0.57	-6.04235	3.46828e-21	4.30526e-23	Down
FRAEX38873_v2_000393280	27.61	49.523	0.899004	0.00284794	0.00037297	No
FRAEX38873_v2_000393230	15.63	21.57	0.554131	0.0481963	0.010613	No
FRAEX38873_v2_000393170	27.256	1.643	-3.93941	1.50355e-18	2.31948e-20	Down
FRAEX38873_v2_000393150	0.433	3.87	3.21439	1.021e-07	5.4676e-09	Up
FRAEX38873_v2_000393110	16.153	46.946	1.57406	0.00217067	0.000273591	Up
FRAEX38873_v2_000393100	1.973	5.65	1.50878	0.00224748	0.000285199	Up
FRAEX38873_v2_000393090	0.026	6.383	6.63207	2.77128e-13	7.52371e-15	Up
FRAEX38873_v2_000393060	0	0.9	3.54305	0.0235896	0.00441968	Up
FRAEX38873_v2_000393020	21.323	35.4	0.78035	0.0321466	0.00644514	No
FRAEX38873_v2_000392980	27.186	62.63	1.2515	0.00134988	0.000160025	Up
FRAEX38873_v2_000392970	0.953	0.15	-2.44607	0.0101901	0.00163088	Down
FRAEX38873_v2_000392960	3.77	2.153	-0.804712	0.0253972	0.00483286	No
FRAEX38873_v2_000392950	24.05	14.953	-0.635779	0.0225198	0.00417386	No
FRAEX38873_v2_000392900	0.69	19.566	4.70542	8.96687e-20	1.24943e-21	Up
FRAEX38873_v2_000392890	0.133	1.483	3.2223	3.39801e-06	2.31757e-07	Up
FRAEX38873_v2_000392810	48.933	28.673	-0.702276	0.0178269	0.00315721	No
FRAEX38873_v2_000392760	0.303	1.663	2.74771	5.80565e-06	4.11376e-07	Up
FRAEX38873_v2_000392730	12.706	32.073	1.35088	0.0256674	0.00489419	Up
FRAEX38873_v2_000392720	6.826	2.27	-1.5025	0.00177257	0.000217339	Down
FRAEX38873_v2_000392660	2.07	10.98	2.37789	1.12666e-08	5.22665e-10	Up
FRAEX38873_v2_000392620	21.483	33.95	0.71097	0.0394011	0.00826671	No
FRAEX38873_v2_000392600	1.503	26.506	3.66438	0.000272183	2.71724e-05	Up
FRAEX38873_v2_000392580	1.306	0.233	-2.21877	0.0113508	0.00184929	Down
FRAEX38873_v2_000392550	16.213	3.56	-2.13871	7.41783e-14	1.88876e-15	Down
FRAEX38873_v2_000392530	1.88	1	-0.863351	0.0192576	0.00346702	No
FRAEX38873_v2_000392500	23.89	14.373	-0.681533	0.00505328	0.000721438	No
FRAEX38873_v2_000392490	11.046	17.373	0.708767	0.0444247	0.00958966	No
FRAEX38873_v2_000392440	11.286	21.02	0.943351	3.1683e-07	1.8263e-08	No
FRAEX38873_v2_000392430	34.103	1.81	-3.9347	2.24951e-06	1.48823e-07	Down
FRAEX38873_v2_000392410	3.166	0.543	-2.29738	0.000248658	2.46107e-05	Down
FRAEX38873_v2_000392390	44.356	20.086	-1.10014	0.0128268	0.00213549	Down
FRAEX38873_v2_000392300	2.496	5.47	1.45721	0.000791604	8.82405e-05	Up
FRAEX38873_v2_000392290	55.023	245.73	2.12518	3.26998e-05	2.69674e-06	Up
FRAEX38873_v2_000392280	3.336	12.266	1.79815	0.000109668	1.00964e-05	Up
FRAEX38873_v2_000392180	0.356	0.026	-2.87309	0.0344796	0.0070082	Down
FRAEX38873_v2_000392120	6.613	3.69	-0.829511	0.00113135	0.000131273	No
FRAEX38873_v2_000392100	12.19	4.746	-1.35245	0.0156737	0.00271087	Down
FRAEX38873_v2_000391960	15.263	24.216	0.718117	0.00508771	0.000727013	No
FRAEX38873_v2_000391800	10.043	3.17	-1.58143	0.0185508	0.00330797	Down
FRAEX38873_v2_000391730	51.196	20.56	-1.2601	0.0141786	0.00240093	Down
FRAEX38873_v2_000391630	18.526	27.79	0.62665	0.0167292	0.00292996	No
FRAEX38873_v2_000391560	0.44	6.286	3.43907	0.000642961	7.00003e-05	Up
FRAEX38873_v2_000391530	9.716	2.26	-2.03782	1.36874e-06	8.73876e-08	Down
FRAEX38873_v2_000391400	30.336	14.13	-1.05272	0.00237166	0.000302728	Down
FRAEX38873_v2_000391280	10.613	4.64	-1.054	0.000391676	4.0457e-05	Down
FRAEX38873_v2_000391240	14.31	7.53	-0.890087	0.00470954	0.000666504	No
FRAEX38873_v2_000391190	6.506	2.593	-1.26494	0.00422413	0.000588933	Down
FRAEX38873_v2_000391160	35.43	14.746	-1.21429	3.71559e-08	1.87264e-09	Down
FRAEX38873_v2_000391150	0.436	0.026	-3.57191	0.00110169	0.000127466	Down
FRAEX38873_v2_000391140	12.433	7.756	-0.657313	0.00153084	0.000184441	No
FRAEX38873_v2_000391090	0.656	7.56	3.47094	9.28243e-16	1.92726e-17	Up
FRAEX38873_v2_000391010	1.996	4.753	1.22224	0.0395158	0.00829404	Up
FRAEX38873_v2_000390990	51.966	20.62	-1.28117	0.0208117	0.00379916	Down
FRAEX38873_v2_000390790	16.586	2.076	-2.92021	1.60225e-15	3.41084e-17	Down
FRAEX38873_v2_000390690	78.003	22.67	-1.71989	1.18506e-17	2.03129e-19	Down
FRAEX38873_v2_000390660	11.85	8.656	-0.406932	0.0339551	0.00688284	No
FRAEX38873_v2_000390600	5.873	14.83	1.35991	3.23031e-05	2.65419e-06	Up
FRAEX38873_v2_000390580	0.72	0.19	-1.7341	0.0489031	0.0108065	Down
FRAEX38873_v2_000390520	0	0.846	4.15006	0.0039475	0.000543489	Up
FRAEX38873_v2_000390490	0	0.656	5.24469	5.64599e-05	4.88411e-06	Up
FRAEX38873_v2_000390480	0.033	1.97	4.3495	0.000310438	3.13531e-05	Up
FRAEX38873_v2_000390400	39.186	23.276	-0.663021	0.00196743	0.000245528	No
FRAEX38873_v2_000390340	2.576	0.976	-1.35372	0.000594249	6.39937e-05	Down
FRAEX38873_v2_000390310	26.75	13.276	-0.954496	0.000913797	0.000103352	No
FRAEX38873_v2_000390300	59.426	24.653	-1.20474	0.000420773	4.38327e-05	Down
FRAEX38873_v2_000390280	5.57	2.83	-0.988926	0.00568907	0.000827149	No
FRAEX38873_v2_000390270	2.09	7.403	1.82805	5.97831e-05	5.18976e-06	Up
FRAEX38873_v2_000390260	3.26	7.27	1.25527	0.000557	5.9579e-05	Up
FRAEX38873_v2_000390230	13.9	8.206	-0.716015	0.00177375	0.000217532	No
FRAEX38873_v2_000390190	16.513	32.5	1.02382	0.00217696	0.000274625	Up
FRAEX38873_v2_000390170	18.516	36.486	0.978242	0.000200403	1.94358e-05	No
FRAEX38873_v2_000390110	4.796	15.036	1.61978	0.0241443	0.00454304	Up
FRAEX38873_v2_000390090	4.123	1.456	-1.42569	0.000112963	1.04153e-05	Down
FRAEX38873_v2_000390060	0	0.286	3.30541	0.0395963	0.00831808	Up
FRAEX38873_v2_000390030	35.793	69.88	1.02096	0.000731051	8.05609e-05	Up
FRAEX38873_v2_000389970	1.086	0	-4.45902	0.00114644	0.000133467	Down
FRAEX38873_v2_000389940	7.333	11.646	0.684098	0.0107745	0.00174079	No
FRAEX38873_v2_000389900	14.726	0.456	-4.82702	3.8513e-22	4.44e-24	Down
FRAEX38873_v2_000389890	9.403	3.683	-1.10764	5.88491e-05	5.10217e-06	Down
FRAEX38873_v2_000389740	9.73	16.136	0.760007	0.0256881	0.00490027	No
FRAEX38873_v2_000389630	13.23	7.583	-0.75535	0.00177134	0.000217138	No
FRAEX38873_v2_000389550	52.933	72.64	0.516094	0.0228619	0.0042535	No
FRAEX38873_v2_000389450	3.213	22.36	2.75505	3.85963e-06	2.66122e-07	Up
FRAEX38873_v2_000389320	1.103	3.923	1.85164	1.08225e-05	8.07851e-07	Up
FRAEX38873_v2_000389300	0.073	1.126	3.67809	7.55079e-06	5.4714e-07	Up
FRAEX38873_v2_000389230	7.91	1.436	-2.19019	0.00815534	0.0012599	Down
FRAEX38873_v2_000389220	5.636	41.316	2.78926	3.67402e-05	3.06041e-06	Up
FRAEX38873_v2_000389190	22.116	5.75	-1.8608	0.00148061	0.000177693	Down
FRAEX38873_v2_000389120	6.686	25.803	1.96005	0.00010311	9.42136e-06	Up
FRAEX38873_v2_000389090	16.85	7.536	-0.902998	0.000827345	9.27049e-05	No
FRAEX38873_v2_000389010	12.076	18.63	0.738642	0.00550856	0.000797402	No
FRAEX38873_v2_000389000	1.863	0.19	-3.05559	0.000260413	2.5911e-05	Down
FRAEX38873_v2_000388990	20.603	11.646	-0.798848	0.000777013	8.64207e-05	No
FRAEX38873_v2_000388970	1.646	5.93	1.7752	0.0248259	0.00470491	Up
FRAEX38873_v2_000388810	39.333	3.63	-3.30874	1.7435e-10	6.46384e-12	Down
FRAEX38873_v2_000388750	43.353	83.433	0.980075	8.39463e-05	7.50088e-06	No
FRAEX38873_v2_000388710	30.043	50.523	0.791487	6.6876e-10	2.64945e-11	No
FRAEX38873_v2_000388670	3.163	0	-6.45647	1.24495e-08	5.8236e-10	Down
FRAEX38873_v2_000388640	9.053	2.68	-1.68856	0.00015851	1.50486e-05	Down
FRAEX38873_v2_000388540	17.2	10.483	-0.698483	0.00836188	0.00129805	No
FRAEX38873_v2_000388530	21.296	7.566	-1.40954	2.71263e-06	1.82612e-07	Down
FRAEX38873_v2_000388430	2.866	4.343	0.664888	0.0303507	0.00601051	No
FRAEX38873_v2_000388380	27.963	41.633	0.64087	0.00701065	0.0010569	No
FRAEX38873_v2_000388360	6.003	1.706	-1.73001	0.000856621	9.61984e-05	Down
FRAEX38873_v2_000388180	8.856	0.09	-6.02264	4.53269e-18	7.41852e-20	Down
FRAEX38873_v2_000388150	9.036	13.546	0.636235	0.0121297	0.00199932	No
FRAEX38873_v2_000388050	11.22	4.7	-1.23832	0.0148466	0.00253744	Down
FRAEX38873_v2_000388030	0.9	4.546	2.28477	0.00102288	0.000117528	Up
FRAEX38873_v2_000388020	14.96	22.363	0.639034	0.0230166	0.00429012	No
FRAEX38873_v2_000387990	9.166	12.536	0.497622	0.0404074	0.0085348	No
FRAEX38873_v2_000387970	0.046	10.446	6.49239	6.65247e-12	2.08562e-13	Up
FRAEX38873_v2_000387940	17.843	39.296	1.18919	0.00148937	0.000179033	Up
FRAEX38873_v2_000387920	63.063	100.3	0.732417	0.0199703	0.00361646	No
FRAEX38873_v2_000387900	45.66	90.276	1.03668	0.00375241	0.000512791	Up
FRAEX38873_v2_000387860	5.636	0.55	-3.07976	6.89991e-06	4.96162e-07	Down
FRAEX38873_v2_000387840	8.583	27.343	1.71295	1.23587e-12	3.59783e-14	Up
FRAEX38873_v2_000387710	2.426	9.86	2.00479	0.000120541	1.11807e-05	Up
FRAEX38873_v2_000387670	21.58	5.846	-1.8182	0.00646837	0.000959052	Down
FRAEX38873_v2_000387580	33.14	1.243	-4.05331	0.000141271	1.32791e-05	Down
FRAEX38873_v2_000387520	10.136	13.04	0.672524	0.022326	0.00413177	No
FRAEX38873_v2_000387500	13.816	11.566	-0.420407	0.024451	0.0046129	No
FRAEX38873_v2_000387490	4.503	1.883	-1.2076	1.29371e-05	9.83481e-07	Down
FRAEX38873_v2_000387470	25.53	33.79	0.458799	0.044554	0.00962251	No
FRAEX38873_v2_000387460	8.943	19.22	0.995868	1.2735e-05	9.67157e-07	No
FRAEX38873_v2_000387440	0.333	2.22	2.60857	7.30231e-05	6.44814e-06	Up
FRAEX38873_v2_000387400	9.053	14.026	0.651007	0.0419162	0.00892791	No
FRAEX38873_v2_000387370	2.496	1.07	-1.15086	0.00448813	0.000631447	Down
FRAEX38873_v2_000387280	3.72	79.653	4.34946	9.10269e-19	1.35895e-20	Up
FRAEX38873_v2_000387260	78.32	120.576	0.678558	0.0473875	0.0104013	No
FRAEX38873_v2_000387200	0	0.323	3.5629	0.0219988	0.00405784	Up
FRAEX38873_v2_000387120	7.216	22.423	1.64746	2.37969e-05	1.90725e-06	Up
FRAEX38873_v2_000387110	7.606	2.876	-1.33031	0.00715935	0.00108327	Down
FRAEX38873_v2_000387020	0.676	0.023	-4.31737	9.08266e-10	3.64351e-11	Down
FRAEX38873_v2_000386860	14.08	8.073	-0.745217	0.0268263	0.00517138	No
FRAEX38873_v2_000386780	7.156	16.293	1.22971	2.57373e-07	1.45653e-08	Up
FRAEX38873_v2_000386670	3.886	0.306	-3.46392	1.85943e-10	6.92446e-12	Down
FRAEX38873_v2_000386650	14.9	6.603	-1.10204	0.00143336	0.000171071	Down
FRAEX38873_v2_000386610	6.153	12.936	1.1017	0.015933	0.00276497	Up
FRAEX38873_v2_000386580	0.203	0.01	-3.04565	0.034197	0.00694388	Down
FRAEX38873_v2_000386490	16.463	23.38	0.553862	0.00990215	0.00157846	No
FRAEX38873_v2_000386470	1.696	0.853	-0.943543	0.000862333	9.69592e-05	No
FRAEX38873_v2_000386410	0.736	0.066	-2.94111	0.00591095	0.000864802	Down
FRAEX38873_v2_000386400	9.986	14.826	0.613053	0.0145146	0.00247106	No
FRAEX38873_v2_000386340	69.776	8.193	-2.92094	1.30942e-05	9.98419e-07	Down
FRAEX38873_v2_000386300	0.7	6.65	3.1539	4.13361e-07	2.4193e-08	Up
FRAEX38873_v2_000386270	4.016	1.746	-1.1847	0.000103675	9.48004e-06	Down
FRAEX38873_v2_000386220	2.273	0.65	-1.67115	0.012623	0.00209459	Down
FRAEX38873_v2_000386150	93.28	162.153	0.852854	0.000106133	9.72687e-06	No
FRAEX38873_v2_000386140	0.906	4.636	2.19393	0.0228593	0.00425194	Up
FRAEX38873_v2_000386030	2.65	0	-4.25809	0.00270334	0.000351717	Down
FRAEX38873_v2_000386020	6.996	4.306	-0.651287	0.0281083	0.00547309	No
FRAEX38873_v2_000386010	212.43	133.593	-0.622172	0.00191718	0.000238695	No
FRAEX38873_v2_000386000	0.06	3.65	4.61854	0.000683981	7.49201e-05	Up
FRAEX38873_v2_000385930	43.063	129.97	1.62997	9.6626e-05	8.76475e-06	Up
FRAEX38873_v2_000385850	0.496	0.013	-3.77328	0.00302022	0.000398788	Down
FRAEX38873_v2_000385740	22.89	31.366	0.471048	0.043974	0.00947414	No
FRAEX38873_v2_000385680	4.513	10.196	1.21799	0.00408837	0.000566727	Up
FRAEX38873_v2_000385590	0.926	6.556	2.79755	1.7846e-08	8.5404e-10	Up
FRAEX38873_v2_000385510	399.36	55.35	-2.66644	0.00146407	0.000175546	Down
FRAEX38873_v2_000385370	11.293	56.026	2.16122	0.0348883	0.00711443	Up
FRAEX38873_v2_000385360	3.616	8.396	1.1886	0.0386143	0.00806213	Up
FRAEX38873_v2_000385340	0.436	2.356	2.26947	0.00786108	0.00120684	Up
FRAEX38873_v2_000385280	53.773	83.696	0.664269	0.0134243	0.00225018	No
FRAEX38873_v2_000385270	1.253	58.966	4.11023	0.00215872	0.000271906	Up
FRAEX38873_v2_000385230	56.803	34.626	-0.65271	0.0129803	0.00216392	No
FRAEX38873_v2_000385200	43.036	25.993	-0.735893	0.00114718	0.000133586	No
FRAEX38873_v2_000385150	8.976	0.81	-3.17979	3.84495e-06	2.65004e-07	Down
FRAEX38873_v2_000385140	1.876	0.58	-1.57196	0.0205778	0.00374907	Down
FRAEX38873_v2_000384970	0.07	4.753	5.4337	2.42575e-10	9.12733e-12	Up
FRAEX38873_v2_000384960	0.703	11.063	3.65647	2.9578e-05	2.41148e-06	Up
FRAEX38873_v2_000384950	2.333	5.53	1.2871	0.00653323	0.000971559	Up
FRAEX38873_v2_000384830	8.666	21.753	1.35943	0.0094184	0.00148888	Up
FRAEX38873_v2_000384740	0.633	1.92	1.60038	0.0115917	0.0018959	Up
FRAEX38873_v2_000384660	3.35	13.17	1.86703	0.0142291	0.00241105	Up
FRAEX38873_v2_000384590	27.41	5.866	-2.10602	0.00262222	0.000339929	Down
FRAEX38873_v2_000384550	2.85	0	-5.96178	2.76725e-07	1.57461e-08	Down
FRAEX38873_v2_000384530	0	0.61	3.95745	0.00727669	0.00110364	Up
FRAEX38873_v2_000384500	0.25	1.613	2.51882	0.00224174	0.000284205	Up
FRAEX38873_v2_000384480	637.993	81.93	-2.88431	5.80757e-15	1.31498e-16	Down
FRAEX38873_v2_000384440	24.793	12.98	-0.896539	0.0447641	0.00967665	No
FRAEX38873_v2_000384340	4.293	2.12	-0.961251	0.0380372	0.00791008	No
FRAEX38873_v2_000384320	20.39	46.286	1.22698	3.03564e-05	2.48249e-06	Up
FRAEX38873_v2_000384310	21.163	62.376	1.61282	3.08072e-07	1.7707e-08	Up
FRAEX38873_v2_000384300	35.41	2.746	-3.3702	6.43653e-05	5.61602e-06	Down
FRAEX38873_v2_000384210	0.766	4.103	2.35536	0.000139475	1.31026e-05	Up
FRAEX38873_v2_000384200	25.333	1.046	-4.43159	2.13051e-28	1.44897e-30	Down
FRAEX38873_v2_000384170	134.37	43.243	-1.50868	0.0329091	0.0066253	Down
FRAEX38873_v2_000384150	0.096	314.993	9.99007	1.52213e-32	7.70092e-35	Up
FRAEX38873_v2_000384130	0	0.736	3.46118	0.027238	0.00526898	Up
FRAEX38873_v2_000384020	0.146	28.476	7.23675	8.62999e-33	4.26991e-35	Up
FRAEX38873_v2_000383990	0.793	0.043	-3.61387	8.99107e-05	8.07359e-06	Down
FRAEX38873_v2_000383860	21.323	35.643	0.793837	0.0252561	0.00479622	No
FRAEX38873_v2_000383740	117.113	47.196	-1.32088	0.0124501	0.00206142	Down
FRAEX38873_v2_000383650	0	0.53	3.29739	0.0461519	0.0100506	Up
FRAEX38873_v2_000383640	0.336	17.64	5.1546	3.23291e-09	1.39162e-10	Up
FRAEX38873_v2_000383500	385.516	63.743	-2.52736	4.26723e-42	1.16794e-44	Down
FRAEX38873_v2_000383460	6.836	13.29	1.00894	0.00950134	0.00150462	Up
FRAEX38873_v2_000383320	40.926	59.336	0.587557	0.0142976	0.00242662	No
FRAEX38873_v2_000383310	18.85	26.1	0.519543	0.00529755	0.00076217	No
FRAEX38873_v2_000383290	3.42	8.56	1.35615	0.0211961	0.00388341	Up
FRAEX38873_v2_000383280	9.406	2.756	-1.71315	0.000383291	3.94725e-05	Down
FRAEX38873_v2_000383240	5.33	18.35	1.85885	2.33599e-06	1.54867e-07	Up
FRAEX38873_v2_000383120	401.036	28.153	-3.76658	2.20165e-66	1.52169e-69	Down
FRAEX38873_v2_000383060	0.99	0	-4.76385	0.000591527	6.36646e-05	Down
FRAEX38873_v2_000382940	0.336	2.74	2.86554	0.000160853	1.53022e-05	Up
FRAEX38873_v2_000382920	0.05	21.093	7.22406	2.86731e-15	6.27827e-17	Up
FRAEX38873_v2_000382830	13.443	7.683	-0.755007	0.000254982	2.5279e-05	No
FRAEX38873_v2_000382810	4.253	8.843	1.0966	0.000354723	3.61971e-05	Up
FRAEX38873_v2_000382750	10.88	3.263	-1.6545	0.000163607	1.55732e-05	Down
FRAEX38873_v2_000382700	0.19	0	-3.22037	0.0478059	0.0105085	Down
FRAEX38873_v2_000382680	0.673	2.78	1.90105	0.0301609	0.00595612	Up
FRAEX38873_v2_000382610	32.936	13.626	-1.27318	0.000213447	2.07717e-05	Down
FRAEX38873_v2_000382550	0.356	2.2	2.56883	1.05433e-05	7.8351e-07	Up
FRAEX38873_v2_000382370	0.026	12.32	7.13809	4.60384e-13	1.28171e-14	Up
FRAEX38873_v2_000382300	1.623	6.526	1.85004	0.045113	0.00976524	Up
FRAEX38873_v2_000382290	9.176	18.963	1.09838	0.000491673	5.19526e-05	Up
FRAEX38873_v2_000382160	11.923	2.463	-2.19692	0.00016952	1.61595e-05	Down
FRAEX38873_v2_000382140	3.143	15.156	2.25868	6.48029e-07	3.92175e-08	Up
FRAEX38873_v2_000382080	45.906	19.856	-1.15692	1.43509e-05	1.10098e-06	Down
FRAEX38873_v2_000382070	7.933	3.54	-1.11367	0.0162258	0.0028257	Down
FRAEX38873_v2_000382060	46.07	95.353	1.10372	4.88617e-06	3.43252e-07	Up
FRAEX38873_v2_000382050	17.803	37.52	1.12261	2.7537e-06	1.85529e-07	Up
FRAEX38873_v2_000381980	0.693	17.996	4.36455	2.15139e-06	1.41737e-07	Up
FRAEX38873_v2_000381970	0.176	1.13	2.11901	0.025465	0.00484966	Up
FRAEX38873_v2_000381930	93.54	50.713	-0.820877	2.31736e-05	1.85281e-06	No
FRAEX38873_v2_000381910	35.46	7.016	-2.26228	2.5133e-07	1.42025e-08	Down
FRAEX38873_v2_000381850	110.593	0.32	-7.93447	3.6708e-44	8.93064e-47	Down
FRAEX38873_v2_000381800	13.503	30.823	1.23847	0.00055826	5.97292e-05	Up
FRAEX38873_v2_000381660	0	4.206	4.73242	0.000699305	7.67339e-05	Up
FRAEX38873_v2_000381600	1.543	0.666	-1.14905	0.0308453	0.00613916	Down
FRAEX38873_v2_000381520	0.853	3.746	2.00694	0.0112556	0.00183097	Up
FRAEX38873_v2_000381430	20.836	5.893	-1.7692	1.14715e-06	7.23726e-08	Down
FRAEX38873_v2_000381370	21.27	1.833	-3.12571	1.79844e-14	4.29584e-16	Down
FRAEX38873_v2_000381330	0.32	0	-3.36286	0.03353	0.00678183	Down
FRAEX38873_v2_000381260	1.89	4.803	1.28355	0.035907	0.00736385	Up
FRAEX38873_v2_000381170	5.033	1.326	-1.86469	1.20889e-11	3.89362e-13	Down
FRAEX38873_v2_000381090	2.493	4.633	0.940291	0.0285302	0.00556784	No
FRAEX38873_v2_000381080	6.3	34.58	2.47641	9.79172e-12	3.13478e-13	Up
FRAEX38873_v2_000381050	53.98	122.49	1.2325	0.0151816	0.00260812	Up
FRAEX38873_v2_000380990	2.136	0.28	-2.65785	0.0011943	0.000139568	Down
FRAEX38873_v2_000380880	59.226	1.936	-4.66417	6.95384e-14	1.76326e-15	Down
FRAEX38873_v2_000380730	102.41	71.01	-0.47736	0.0249131	0.00472351	No
FRAEX38873_v2_000380710	3.806	0	-6.13825	1.20958e-07	6.52762e-09	Down
FRAEX38873_v2_000380700	30.65	14.36	-1.0487	7.27496e-05	6.41394e-06	Down
FRAEX38873_v2_000380560	1.45	0.016	-5.04952	1.32898e-06	8.46527e-08	Down
FRAEX38873_v2_000380550	8.166	4.016	-0.972082	0.00204125	0.000255651	No
FRAEX38873_v2_000380520	2404.22	886.073	-1.39135	1.05433e-05	7.83447e-07	Down
FRAEX38873_v2_000380470	23.983	31.37	0.433258	0.0326948	0.00657493	No
FRAEX38873_v2_000380410	8.58	3.923	-1.05889	0.0397283	0.00835183	Down
FRAEX38873_v2_000380400	62.503	322.036	2.32044	0.000777013	8.64061e-05	Up
FRAEX38873_v2_000380330	75.726	113.49	0.63673	0.00179758	0.000220753	No
FRAEX38873_v2_000380290	1.2	15.396	3.48498	4.32334e-06	3.00864e-07	Up
FRAEX38873_v2_000380270	4.826	75.66	3.83012	1.35131e-09	5.55528e-11	Up
FRAEX38873_v2_000380140	5.676	0.643	-3.04667	2.39596e-18	3.74918e-20	Down
FRAEX38873_v2_000379990	0.656	8.113	3.07341	0.0106433	0.00171583	Up
FRAEX38873_v2_000379860	1.336	0.526	-1.26431	0.00417502	0.000581024	Down
FRAEX38873_v2_000379760	1.473	10.783	2.69019	0.00259146	0.000335297	Up
FRAEX38873_v2_000379720	42.973	20.623	-1.0084	6.70023e-08	3.49543e-09	Down
FRAEX38873_v2_000379700	3.64	0.633	-2.42304	7.39569e-08	3.88483e-09	Down
FRAEX38873_v2_000379680	4.133	1.03	-1.85452	0.0380213	0.00790468	Down
FRAEX38873_v2_000379650	28.436	11.973	-1.1751	0.0110796	0.00179836	Down
FRAEX38873_v2_000379600	1.52	33.203	4.45398	1.15139e-73	5.41144e-77	Up
FRAEX38873_v2_000379580	0.89	22.503	4.58453	3.40512e-20	4.56576e-22	Up
FRAEX38873_v2_000379560	13.183	34.33	1.41778	0.00379834	0.000520151	Up
FRAEX38873_v2_000379540	136.823	28.34	-2.21915	1.17814e-28	7.84968e-31	Down
FRAEX38873_v2_000379530	184.006	87.26	-1.05842	0.0474092	0.0104082	Down
FRAEX38873_v2_000379490	0.046	2.003	4.12101	0.000915978	0.000103624	Up
FRAEX38873_v2_000379420	50.16	77.45	0.560117	0.0368915	0.00760833	No
FRAEX38873_v2_000379260	64.996	36.046	-0.822515	0.0034793	0.000470365	No
FRAEX38873_v2_000379250	5.74	12.14	1.12279	1.46185e-06	9.3884e-08	Up
FRAEX38873_v2_000379240	1.956	55.733	4.19618	5.23926e-05	4.49895e-06	Up
FRAEX38873_v2_000379190	76.53	42.763	-0.780297	0.0332602	0.00670886	No
FRAEX38873_v2_000379160	12.253	26.856	1.17127	0.000245508	2.42764e-05	Up
FRAEX38873_v2_000379150	14.87	71.583	2.30336	1.25827e-10	4.58141e-12	Up
FRAEX38873_v2_000379130	24.086	61.516	1.33759	2.98648e-05	2.43568e-06	Up
FRAEX38873_v2_000379090	36.483	19.526	-0.843615	0.000533059	5.68413e-05	No
FRAEX38873_v2_000378960	6.116	0.86	-2.71682	2.7905e-09	1.18807e-10	Down
FRAEX38873_v2_000378920	41.753	28.98	-0.481238	0.0302795	0.00598684	No
FRAEX38873_v2_000378890	0.766	7.24	3.07977	5.18716e-05	4.45278e-06	Up
FRAEX38873_v2_000378860	0.606	3.573	2.27457	0.0377483	0.00783853	Up
FRAEX38873_v2_000378850	2.873	15.176	2.38819	1.63644e-10	6.05334e-12	Up
FRAEX38873_v2_000378810	386.676	476.37	0.348493	0.021815	0.0040185	No
FRAEX38873_v2_000378700	0	1.023	4.77819	0.000633469	6.88442e-05	Up
FRAEX38873_v2_000378670	29.896	18.036	-0.684006	0.0458048	0.00995068	No
FRAEX38873_v2_000378630	12.78	0.06	-5.93648	1.14536e-08	5.32608e-10	Down
FRAEX38873_v2_000378600	1.856	4.89	1.43719	2.01172e-06	1.31645e-07	Up
FRAEX38873_v2_000378510	11.273	38.4	1.81379	1.41677e-09	5.8518e-11	Up
FRAEX38873_v2_000378370	2.643	18.856	2.73443	0.000320009	3.23893e-05	Up
FRAEX38873_v2_000378300	6.13	3.8	-0.624552	0.0395181	0.0082972	No
FRAEX38873_v2_000378250	0.866	5.293	2.58435	8.53209e-05	7.6355e-06	Up
FRAEX38873_v2_000378070	3.573	1.25	-1.43535	0.0203591	0.00370247	Down
FRAEX38873_v2_000378000	1.016	2.823	1.45165	0.0406302	0.00858973	Up
FRAEX38873_v2_000377920	66.63	86.96	0.433658	0.0197336	0.00356635	No
FRAEX38873_v2_000377910	18.16	7.676	-1.21849	2.33621e-05	1.87047e-06	Down
FRAEX38873_v2_000377870	19.546	11.183	-0.756453	0.0185867	0.00331694	No
FRAEX38873_v2_000377840	114.583	254.99	1.18253	0.00783127	0.00120161	Up
FRAEX38873_v2_000377810	874.176	494.11	-0.762092	1.22508e-05	9.24624e-07	No
FRAEX38873_v2_000377790	18.863	1.373	-3.64082	2.86344e-13	7.78268e-15	Down
FRAEX38873_v2_000377770	18.243	24.37	0.467375	0.0353242	0.00722578	No
FRAEX38873_v2_000377620	0.86	4.393	2.33807	2.16857e-06	1.42988e-07	Up
FRAEX38873_v2_000377550	33.293	1.96	-3.99603	4.04731e-57	5.37091e-60	Down
FRAEX38873_v2_000377540	13.08	0.036	-7.4924	2.68504e-22	3.02866e-24	Down
FRAEX38873_v2_000377530	0	1.693	4.49383	0.00100439	0.000115126	Up
FRAEX38873_v2_000377520	13.676	34.733	1.37954	0.0057118	0.00083156	Up
FRAEX38873_v2_000377510	5.296	2.16	-1.22786	0.000223091	2.18706e-05	Down
FRAEX38873_v2_000377380	1.93	0.25	-2.80727	6.2918e-09	2.82314e-10	Down
FRAEX38873_v2_000377350	0.233	5.586	4.21085	3.12532e-07	1.79807e-08	Up
FRAEX38873_v2_000377110	39.673	65.463	0.774964	0.0194389	0.00350502	No
FRAEX38873_v2_000377060	29.47	16.6	-0.783002	0.0285677	0.00557595	No
FRAEX38873_v2_000376810	5.063	14.953	1.60203	4.80322e-07	2.84573e-08	Up
FRAEX38873_v2_000376800	10.37	5.913	-0.760857	0.0190632	0.00342254	No
FRAEX38873_v2_000376720	10.18	4.83	-0.987081	0.00358979	0.000488186	No
FRAEX38873_v2_000376680	9.523	0.036	-7.60968	5.12276e-28	3.63979e-30	Down
FRAEX38873_v2_000376660	1.066	0.226	-2.08332	0.00898368	0.00140799	Down
FRAEX38873_v2_000376620	132.726	265.606	1.04987	0.0159082	0.00275934	Up
FRAEX38873_v2_000376610	1.676	8.39	2.32387	5.25637e-09	2.33529e-10	Up
FRAEX38873_v2_000376550	26.14	39.183	0.630716	0.0270614	0.00522658	No
FRAEX38873_v2_000376510	2.036	0.736	-1.36507	0.0399385	0.00841699	Down
FRAEX38873_v2_000376500	5.72	0.52	-3.42877	1.09307e-12	3.15493e-14	Down
FRAEX38873_v2_000376470	7.436	59.066	2.98173	1.97434e-10	7.36332e-12	Up
FRAEX38873_v2_000376450	24.17	11.726	-0.971036	0.0131212	0.00219285	No
FRAEX38873_v2_000376390	133.53	187.106	0.505583	0.0386515	0.0080731	No
FRAEX38873_v2_000376330	1.773	10.89	2.12724	1.19518e-08	5.57099e-10	Up
FRAEX38873_v2_000376290	8.016	13.81	0.836764	0.00626399	0.000924749	No
FRAEX38873_v2_000376240	38.973	12.493	-1.58511	5.64287e-17	1.0312e-18	Down
FRAEX38873_v2_000376220	0.546	8.766	3.98711	1.43201e-30	8.55144e-33	Up
FRAEX38873_v2_000376200	74.36	100.27	0.486869	0.0435371	0.00936438	No
FRAEX38873_v2_000376120	1.58	0.526	-1.50136	0.00723115	0.00109594	Down
FRAEX38873_v2_000376050	1.473	0.28	-2.2375	0.00101392	0.000116329	Down
FRAEX38873_v2_000376030	9.676	36.676	1.95975	0.000135658	1.26915e-05	Up
FRAEX38873_v2_000376020	627.1	1262.72	1.06757	0.00178529	0.000219047	Up
FRAEX38873_v2_000376010	12.273	0.646	-4.07931	3.32674e-18	5.27002e-20	Down
FRAEX38873_v2_000375950	7.09	10.726	0.644968	0.0498067	0.0110677	No
FRAEX38873_v2_000375940	10.2	0.303	-4.51552	9.51361e-09	4.36609e-10	Down
FRAEX38873_v2_000375870	0	7.223	6.31057	2.19161e-08	1.06336e-09	Up
FRAEX38873_v2_000375810	6.713	26.356	1.90291	0.00800071	0.00123226	Up
FRAEX38873_v2_000375780	8.096	18.73	1.24287	6.11528e-06	4.35344e-07	Up
FRAEX38873_v2_000375700	0.423	12.983	4.38994	4.94364e-07	2.94123e-08	Up
FRAEX38873_v2_000375640	4.86	1.92	-1.27808	0.0423859	0.00905935	Down
FRAEX38873_v2_000375600	2.81	43.763	3.88156	6.27668e-12	1.96087e-13	Up
FRAEX38873_v2_000375560	3.256	0.42	-2.71208	9.46832e-08	5.06254e-09	Down
FRAEX38873_v2_000375530	0.636	0.053	-2.87846	0.0236073	0.00442437	Down
FRAEX38873_v2_000375450	2.036	10.203	2.30746	5.53091e-05	4.76774e-06	Up
FRAEX38873_v2_000375390	5.78	10.55	0.916856	0.0198624	0.00359127	No
FRAEX38873_v2_000375370	0.63	250.393	8.47593	2.48683e-87	2.58986e-91	Up
FRAEX38873_v2_000375330	1.98	5.74	1.578	9.57553e-05	8.67349e-06	Up
FRAEX38873_v2_000375300	48.123	380.583	3.00683	2.5865e-34	1.15842e-36	Up
FRAEX38873_v2_000375290	20.43	9.243	-1.06849	0.00399601	0.000551714	Down
FRAEX38873_v2_000375190	15.1	8.243	-0.883852	0.0403418	0.00851537	No
FRAEX38873_v2_000375040	10.15	0.02	-7.43405	7.87733e-18	1.3241e-19	Down
FRAEX38873_v2_000375010	1.29	13.396	3.24987	4.34641e-07	2.55106e-08	Up
FRAEX38873_v2_000375000	1.21	0.1	-3.08522	0.00121324	0.00014205	Down
FRAEX38873_v2_000374970	1.35	0	-4.34814	0.00180257	0.000221565	Down
FRAEX38873_v2_000374960	5.793	10.273	0.799749	0.0114643	0.00187126	No
FRAEX38873_v2_000374940	9.923	3.463	-1.59706	0.000592634	6.38002e-05	Down
FRAEX38873_v2_000374920	0.08	0.963	3.22382	0.00307018	0.000406148	Up
FRAEX38873_v2_000374800	56.22	29.446	-0.894334	3.43018e-06	2.34236e-07	No
FRAEX38873_v2_000374690	14.05	2.49	-2.26175	0.0139516	0.00235555	Down
FRAEX38873_v2_000374670	75.063	47.713	-0.602501	0.000192843	1.8612e-05	No
FRAEX38873_v2_000374630	60.75	27.256	-1.10806	0.015879	0.00275296	Down
FRAEX38873_v2_000374570	1.58	0.323	-2.18693	1.54638e-05	1.1962e-06	Down
FRAEX38873_v2_000374540	141.21	75.066	-0.833971	0.0480801	0.0105798	No
FRAEX38873_v2_000374510	3.636	1.023	-1.73153	0.00423626	0.000590858	Down
FRAEX38873_v2_000374470	17.866	25.043	0.542053	0.0367777	0.00758106	No
FRAEX38873_v2_000374440	0.846	36.456	4.89075	4.36352e-08	2.21608e-09	Up
FRAEX38873_v2_000374330	3.863	1.603	-1.20571	0.0105502	0.00169726	Down
FRAEX38873_v2_000374300	0.096	1.683	3.68829	0.000136271	1.27527e-05	Up
FRAEX38873_v2_000374290	23.673	8.423	-1.44003	2.38395e-08	1.16393e-09	Down
FRAEX38873_v2_000374200	20.793	7.823	-1.35719	1.4203e-06	9.09311e-08	Down
FRAEX38873_v2_000374160	7.96	3.28	-1.28846	8.31467e-06	6.064e-07	Down
FRAEX38873_v2_000374120	9.446	2.466	-1.85345	6.53244e-05	5.71776e-06	Down
FRAEX38873_v2_000374100	175.26	14.593	-3.52074	7.45722e-61	7.4381e-64	Down
FRAEX38873_v2_000374080	8.29	2.53	-1.56102	0.000203036	1.97137e-05	Down
FRAEX38873_v2_000374040	23.396	12.73	-0.865882	0.0247433	0.00468393	No
FRAEX38873_v2_000374020	1.453	0.363	-1.94132	0.00490167	0.000696811	Down
FRAEX38873_v2_000374000	4.086	1.176	-1.72318	0.00019235	1.85484e-05	Down
FRAEX38873_v2_000373920	18.97	9.16	-0.966509	0.0010321	0.000118787	No
FRAEX38873_v2_000373900	1.14	3.776	1.66276	0.0413374	0.00877924	Up
FRAEX38873_v2_000373810	29.85	13.223	-1.19542	0.00331419	0.000443651	Down
FRAEX38873_v2_000373780	16.453	24.63	0.636126	0.0222939	0.00412442	No
FRAEX38873_v2_000373770	1.876	3.456	0.882495	0.0350104	0.00714997	No
FRAEX38873_v2_000373670	0.31	1.536	2.25812	0.0108394	0.00175247	Up
FRAEX38873_v2_000373660	8.29	18.906	0.996329	0.00187139	0.000231731	No
FRAEX38873_v2_000373650	2.04	37.74	4.03624	1.60133e-09	6.67165e-11	Up
FRAEX38873_v2_000373490	0.926	59.173	5.66519	1.26359e-16	2.39297e-18	Up
FRAEX38873_v2_000373410	35.486	68.516	0.994932	0.000987216	0.000112945	No
FRAEX38873_v2_000373400	8.286	11.223	0.488074	0.0275201	0.00533649	No
FRAEX38873_v2_000373390	20.176	50.903	1.37983	0.00570645	0.000830465	Up
FRAEX38873_v2_000373370	5.086	51.63	3.2485	2.10033e-09	8.85518e-11	Up
FRAEX38873_v2_000373160	18.766	53.13	1.49125	0.00604753	0.000888462	Up
FRAEX38873_v2_000373070	17.723	26.5	0.629916	0.0119916	0.00197224	No
FRAEX38873_v2_000373060	16.833	0.316	-5.38545	2.63549e-17	4.67046e-19	Down
FRAEX38873_v2_000373030	9.056	33.19	1.90666	6.66219e-09	2.99855e-10	Up
FRAEX38873_v2_000373020	17.266	0	-8.46293	1.18298e-17	2.02445e-19	Down
FRAEX38873_v2_000373000	0.99	6.703	2.77756	1.40561e-09	5.79792e-11	Up
FRAEX38873_v2_000372980	11.313	33.103	1.59412	2.03369e-07	1.13123e-08	Up
FRAEX38873_v2_000372930	31.08	107.11	1.82697	3.86466e-08	1.95418e-09	Up
FRAEX38873_v2_000372890	11.16	15.353	0.52235	0.0363598	0.00747883	No
FRAEX38873_v2_000372870	4.126	11.096	1.36927	0.0127309	0.00211565	Up
FRAEX38873_v2_000372790	0.443	0	-3.77863	0.011639	0.00190492	Down
FRAEX38873_v2_000372780	4.156	0	-6.09251	1.24008e-07	6.71965e-09	Down
FRAEX38873_v2_000372640	34.396	3.026	-3.25915	1.67517e-05	1.3037e-06	Down
FRAEX38873_v2_000372590	0.603	12.96	4.34026	1.30785e-18	1.99589e-20	Up
FRAEX38873_v2_000372560	4.843	13.683	1.52937	5.36672e-11	1.86205e-12	Up
FRAEX38873_v2_000372500	70.333	24	-1.48791	0.021251	0.00389738	Down
FRAEX38873_v2_000372400	1.86	0	-5.83437	6.39564e-07	3.86698e-08	Down
FRAEX38873_v2_000372350	3.133	5.76	0.902949	0.0384503	0.00801937	No
FRAEX38873_v2_000372290	182.786	41.763	-2.06742	4.8509e-07	2.87666e-08	Down
FRAEX38873_v2_000372280	42.14	68.233	0.742567	0.00122422	0.00014347	No
FRAEX38873_v2_000372270	0.033	9.793	6.68315	3.97282e-12	1.21257e-13	Up
FRAEX38873_v2_000372260	0.026	2.293	5.60346	1.38462e-10	5.07209e-12	Up
FRAEX38873_v2_000372220	2.413	4.533	0.927538	0.029933	0.00590369	No
FRAEX38873_v2_000372180	0.06	2.816	4.02572	0.00243382	0.000312075	Up
FRAEX38873_v2_000372150	12.773	54.53	2.05759	3.56577e-06	2.44579e-07	Up
FRAEX38873_v2_000371970	34.346	56.036	0.757156	0.0355533	0.00728346	No
FRAEX38873_v2_000371950	0.97	0	-3.92728	0.00733042	0.00111312	Down
FRAEX38873_v2_000371930	7.86	17.796	1.22511	0.0045021	0.000633787	Up
FRAEX38873_v2_000371890	12.53	1.116	-3.20921	8.74011e-05	7.83616e-06	Down
FRAEX38873_v2_000371790	10.173	7.166	-0.733701	0.0246345	0.00465365	No
FRAEX38873_v2_000371780	4.946	1.15	-2.01419	8.57524e-05	7.67649e-06	Down
FRAEX38873_v2_000371770	0.333	3.14	3.29289	3.26417e-07	1.88517e-08	Up
FRAEX38873_v2_000371680	7.726	4.77	-0.652853	0.00729087	0.0011062	No
FRAEX38873_v2_000371630	92.83	33.736	-1.41093	3.41195e-10	1.30173e-11	Down
FRAEX38873_v2_000371580	5.843	8.9	0.644104	0.00463718	0.000655623	No
FRAEX38873_v2_000371470	0.593	1.843	1.69074	0.00617959	0.000910768	Up
FRAEX38873_v2_000371440	6.456	38.143	2.41727	0.0080322	0.00123799	Up
FRAEX38873_v2_000371430	50.623	94.406	0.956526	0.000530608	5.65507e-05	No
FRAEX38873_v2_000371420	1.753	4.663	1.43598	0.013549	0.00227484	Up
FRAEX38873_v2_000371360	12.293	8.283	-0.53353	0.00168549	0.000205357	No
FRAEX38873_v2_000371350	14.873	4.773	-1.60239	1.84186e-05	1.44361e-06	Down
FRAEX38873_v2_000371310	17.19	9.323	-0.793114	0.00780065	0.00119584	No
FRAEX38873_v2_000371250	0.556	0	-4.53651	0.000757961	8.39665e-05	Down
FRAEX38873_v2_000371190	13.526	1.716	-2.84389	3.25272e-07	1.87753e-08	Down
FRAEX38873_v2_000371150	14.44	44.706	1.67377	4.78975e-31	2.76757e-33	Up
FRAEX38873_v2_000370680	0.106	2.93	4.60775	2.25877e-16	4.37754e-18	Up
FRAEX38873_v2_000370550	28.35	18.14	-0.627709	0.0390183	0.00817237	No
FRAEX38873_v2_000370500	13.57	0.126	-6.27518	7.70996e-24	7.71614e-26	Down
FRAEX38873_v2_000370490	57.47	0.86	-5.88264	1.45455e-44	3.45833e-47	Down
FRAEX38873_v2_000370460	5.41	42.02	2.97867	1.24502e-16	2.35436e-18	Up
FRAEX38873_v2_000370420	36.616	6.746	-2.37846	2.12434e-12	6.32527e-14	Down
FRAEX38873_v2_000370320	4.353	6.116	0.537565	0.0349599	0.00713193	No
FRAEX38873_v2_000370300	2.163	4.063	0.951806	0.0117093	0.00191804	No
FRAEX38873_v2_000370240	0	3.376	5.45118	1.74237e-05	1.35985e-06	Up
FRAEX38873_v2_000370210	2.01	0.023	-5.4928	5.78137e-10	2.26805e-11	Down
FRAEX38873_v2_000370100	0.606	0.136	-1.88975	0.0420876	0.00897814	Down
FRAEX38873_v2_000370090	21.76	7.26	-1.53998	0.000594249	6.40069e-05	Down
FRAEX38873_v2_000370060	0.263	0	-4.00731	0.00571716	0.000832655	Down
FRAEX38873_v2_000369940	4.68	31.36	2.76536	4.59665e-12	1.41568e-13	Up
FRAEX38873_v2_000369900	105.463	15.93	-2.65758	2.38216e-15	5.1567e-17	Down
FRAEX38873_v2_000369790	20.3	2.763	-2.73531	1.21843e-05	9.18263e-07	Down
FRAEX38873_v2_000369710	28.96	45.81	0.701334	0.00129713	0.000153163	No
FRAEX38873_v2_000369670	1.896	0	-6.51184	4.24232e-09	1.8578e-10	Down
FRAEX38873_v2_000369660	3.85	0	-6.1419	6.97611e-08	3.65093e-09	Down
FRAEX38873_v2_000369600	0.96	10.8	3.37678	1.40119e-08	6.60094e-10	Up
FRAEX38873_v2_000369560	5.113	9.59	0.95886	0.0469006	0.0102653	No
FRAEX38873_v2_000369530	28.103	56.783	1.07354	0.0119116	0.00195613	Up
FRAEX38873_v2_000369520	25.12	6.403	-1.85527	0.00795617	0.00122382	Down
FRAEX38873_v2_000369380	1.49	3.583	1.29169	0.0104864	0.00168439	Up
FRAEX38873_v2_000369270	3.433	6.3	0.914579	0.000519414	5.52319e-05	No
FRAEX38873_v2_000369220	1.696	58.823	4.86538	9.74579e-13	2.79675e-14	Up
FRAEX38873_v2_000369170	0.803	1.97	1.31557	0.000132134	1.23436e-05	Up
FRAEX38873_v2_000369070	34.45	83.54	1.28471	0.00186103	0.000230346	Up
FRAEX38873_v2_000369000	6.096	16.41	1.43789	0.00462187	0.000653331	Up
FRAEX38873_v2_000368990	52.786	241.356	2.18811	0.000153466	1.45231e-05	Up
FRAEX38873_v2_000368970	6.226	20.323	1.74775	1.95946e-20	2.56234e-22	Up
FRAEX38873_v2_000368960	7.173	10.783	0.632112	0.0381428	0.00794153	No
FRAEX38873_v2_000368920	0.786	0.08	-2.89997	0.000987216	0.000112966	Down
FRAEX38873_v2_000368870	12	33.363	1.42565	0.0203335	0.00369726	Up
FRAEX38873_v2_000368850	2.676	30.823	3.16372	0.0021989	0.000277879	Up
FRAEX38873_v2_000368780	0	3.593	4.4838	0.00178741	0.000219356	Up
FRAEX38873_v2_000368770	12.086	4.963	-1.18972	0.0363384	0.00747141	Down
FRAEX38873_v2_000368630	402.996	36.07	-3.38552	2.18935e-16	4.23694e-18	Down
FRAEX38873_v2_000368620	94.743	593.796	2.61439	3.15711e-06	2.14367e-07	Up
FRAEX38873_v2_000368600	3.69	21.18	2.35625	0.00180105	0.000221278	Up
FRAEX38873_v2_000368590	1.003	5.273	2.26805	0.00173948	0.000212848	Up
FRAEX38873_v2_000368570	0.07	1.363	3.90121	1.22838e-05	9.2746e-07	Up
FRAEX38873_v2_000368530	63.056	236.563	1.95319	4.76462e-10	1.8481e-11	Up
FRAEX38873_v2_000368510	9.506	27.046	1.52757	0.00185339	0.000229143	Up
FRAEX38873_v2_000368490	101.613	46.556	-1.07407	3.66626e-10	1.40687e-11	Down
FRAEX38873_v2_000368460	0.66	4.89	2.84404	2.11523e-05	1.67541e-06	Up
FRAEX38873_v2_000368430	18.333	9.6	-0.875238	0.000153462	1.45184e-05	No
FRAEX38873_v2_000368420	22.366	35.583	0.686247	0.000102325	9.3322e-06	No
FRAEX38873_v2_000368410	0.163	1.336	2.89134	5.86703e-05	5.08343e-06	Up
FRAEX38873_v2_000368340	0.436	39.366	6.33617	1.8742e-38	6.32142e-41	Up
FRAEX38873_v2_000368220	1.47	36.023	3.93578	6.83863e-05	6.00278e-06	Up
FRAEX38873_v2_000368170	14.666	22.166	0.660135	0.0154134	0.00265856	No
FRAEX38873_v2_000368160	21.93	13.966	-0.60923	0.0389105	0.00813903	No
FRAEX38873_v2_000368130	13.64	23.02	0.802477	0.00719864	0.00109061	No
FRAEX38873_v2_000368080	5.66	10.803	0.974704	0.0257755	0.00492051	No
FRAEX38873_v2_000368060	0.026	14.77	7.92485	5.07066e-21	6.39247e-23	Up
FRAEX38873_v2_000368030	1.946	0.026	-4.69035	2.70217e-05	2.18289e-06	Down
FRAEX38873_v2_000368010	39.296	54.163	0.511497	0.0231648	0.00432223	No
FRAEX38873_v2_000367900	1.81	5.693	1.64048	0.0375127	0.00777616	Up
FRAEX38873_v2_000367860	8.94	15.77	0.872478	0.0183443	0.00326279	No
FRAEX38873_v2_000367820	86.576	9.28	-2.99318	7.13281e-05	6.28073e-06	Down
FRAEX38873_v2_000367790	0.143	1.476	2.84746	0.0145036	0.00246715	Up
FRAEX38873_v2_000367720	20.46	1.016	-4.20398	3.09143e-33	1.48713e-35	Down
FRAEX38873_v2_000367680	23.57	1.816	-3.54457	8.1138e-18	1.36834e-19	Down
FRAEX38873_v2_000367590	314.59	171.303	-0.839093	0.0341886	0.00693867	No
FRAEX38873_v2_000367560	37.246	100.696	1.47113	2.07098e-08	1.00025e-09	Up
FRAEX38873_v2_000367490	7.316	4.84	-0.744356	0.0293967	0.00577272	No
FRAEX38873_v2_000367460	573.433	1333.83	1.25321	0.00674975	0.00101085	Up
FRAEX38873_v2_000367450	21.876	0.716	-4.50443	9.93879e-09	4.57771e-10	Down
FRAEX38873_v2_000367410	2.313	0.293	-2.73829	0.000630802	6.85021e-05	Down
FRAEX38873_v2_000367400	18.39	27.93	0.652809	0.010134	0.00162078	No
FRAEX38873_v2_000367340	38.95	99.583	1.37895	0.00198492	0.00024804	Up
FRAEX38873_v2_000367330	50.163	23.23	-1.03482	0.0163948	0.00285961	Down
FRAEX38873_v2_000367310	24.013	10.553	-1.18861	3.25928e-05	2.68417e-06	Down
FRAEX38873_v2_000367240	1.59	24.16	3.46066	1.21843e-05	9.17921e-07	Up
FRAEX38873_v2_000367160	0.61	0	-5.76012	1.31328e-06	8.35802e-08	Down
FRAEX38873_v2_000367130	10.653	270.43	4.60997	1.22573e-22	1.34871e-24	Up
FRAEX38873_v2_000367100	3.53	0.696	-2.16433	0.00312449	0.000414802	Down
FRAEX38873_v2_000367070	11.423	0	-7.77092	2.06374e-13	5.54005e-15	Down
FRAEX38873_v2_000367050	0.146	1.09	2.66925	0.00582069	0.000849665	Up
FRAEX38873_v2_000367040	25.34	99.876	2.01929	2.60806e-11	8.73175e-13	Up
FRAEX38873_v2_000367030	1.086	16.996	3.88892	1.79725e-13	4.78989e-15	Up
FRAEX38873_v2_000366920	12.623	23.113	0.8949	0.00553673	0.000802246	No
FRAEX38873_v2_000366890	76.96	37.376	-0.990524	0.00182403	0.000224758	No
FRAEX38873_v2_000366790	0.736	14.656	4.0601	3.85951e-08	1.95051e-09	Up
FRAEX38873_v2_000366780	11.763	19.513	0.782452	0.0306404	0.00608386	No
FRAEX38873_v2_000366770	13.713	8.396	-0.64052	0.00144265	0.000172571	No
FRAEX38873_v2_000366760	22.393	0.283	-6.10843	5.33099e-56	7.51654e-59	Down
FRAEX38873_v2_000366740	2.693	7.626	1.58521	0.000219023	2.14112e-05	Up
FRAEX38873_v2_000366560	5.736	0	-6.33151	1.63888e-08	7.79773e-10	Down
FRAEX38873_v2_000366500	5.853	12.253	1.11335	0.00592278	0.000867312	Up
FRAEX38873_v2_000366460	5.333	1.846	-1.42833	0.00294314	0.000386821	Down
FRAEX38873_v2_000366430	4.236	6.123	0.581124	0.0482513	0.0106291	No
FRAEX38873_v2_000366330	12.65	4.616	-1.57146	2.3322e-07	1.30824e-08	Down
FRAEX38873_v2_000366320	5.716	2.013	-1.46797	0.000106732	9.79357e-06	Down
FRAEX38873_v2_000366310	4.9	2.233	-1.09289	0.0341931	0.00694147	Down
FRAEX38873_v2_000366200	15.233	3.97	-1.84028	3.64364e-10	1.39718e-11	Down
FRAEX38873_v2_000366140	33.72	1.383	-4.39529	1.12605e-19	1.57836e-21	Down
FRAEX38873_v2_000366030	51.87	29.62	-0.751264	0.000124721	1.15891e-05	No
FRAEX38873_v2_000366020	6.226	73.51	3.1812	0.000335863	3.41517e-05	Up
FRAEX38873_v2_000366010	0.06	4.266	5.20504	7.94957e-08	4.20215e-09	Up
FRAEX38873_v2_000365970	2.466	0	-6.31808	1.93738e-08	9.31975e-10	Down
FRAEX38873_v2_000365940	0.18	4.633	4.05056	7.62926e-05	6.76005e-06	Up
FRAEX38873_v2_000365910	15.92	5.26	-1.58663	1.25169e-10	4.55052e-12	Down
FRAEX38873_v2_000365780	2.966	6.73	1.27127	0.00138278	0.000164385	Up
FRAEX38873_v2_000365740	9.57	5.19	-0.838923	0.0383841	0.0079992	No
FRAEX38873_v2_000365690	16.956	30.073	0.879689	0.00392581	0.000540177	No
FRAEX38873_v2_000365670	1.426	9.406	2.6006	3.39076e-05	2.80434e-06	Up
FRAEX38873_v2_000365650	7.433	4.516	-0.739006	0.041706	0.00887135	No
FRAEX38873_v2_000365610	0	4.956	7.11826	7.1906e-11	2.5406e-12	Up
FRAEX38873_v2_000365560	3.13	1.643	-0.880169	0.0466191	0.0101893	No
FRAEX38873_v2_000365540	7.22	12.306	0.832739	0.00256425	0.000331138	No
FRAEX38873_v2_000365500	2.863	14.54	2.34465	1.92176e-06	1.25152e-07	Up
FRAEX38873_v2_000365460	1.536	3.383	1.1765	0.00097629	0.000111591	Up
FRAEX38873_v2_000365330	0.65	173.863	7.45273	2.70252e-23	2.84665e-25	Up
FRAEX38873_v2_000365320	0	4.006	5.2971	2.18968e-05	1.73862e-06	Up
FRAEX38873_v2_000365310	3.363	10.81	1.69952	0.00171932	0.000210049	Up
FRAEX38873_v2_000365280	5.93	198.366	4.98383	2.04117e-32	1.05526e-34	Up
FRAEX38873_v2_000365250	1.61	0.023	-4.79201	1.2941e-05	9.84236e-07	Down
FRAEX38873_v2_000365120	0.87	20.333	4.48229	2.62146e-28	1.80461e-30	Up
FRAEX38873_v2_000365030	43.67	85.983	1.01489	0.0445319	0.0096165	Up
FRAEX38873_v2_000365020	0	75.403	8.39033	1.65693e-17	2.88134e-19	Up
FRAEX38873_v2_000364820	0.136	20.303	6.45322	3.12774e-15	6.88309e-17	Up
FRAEX38873_v2_000364710	1.956	6.553	1.78838	0.00120347	0.000140847	Up
FRAEX38873_v2_000364650	0.703	0.013	-4.05045	0.000695895	7.6302e-05	Down
FRAEX38873_v2_000364620	11.31	6.113	-0.833197	0.00230001	0.0002925	No
FRAEX38873_v2_000364600	2.976	7.503	1.36522	0.0149352	0.00255547	Up
FRAEX38873_v2_000364580	106.95	0.026	-10.4617	5.66786e-43	1.45727e-45	Down
FRAEX38873_v2_000364520	2.656	0.03	-5.34009	1.3271e-07	7.22051e-09	Down
FRAEX38873_v2_000364480	1.893	4.306	1.2195	0.00455049	0.00064217	Up
FRAEX38873_v2_000364440	0.226	2.553	3.31925	0.000594712	6.4118e-05	Up
FRAEX38873_v2_000364430	14.28	3.953	-1.79739	4.00986e-12	1.22499e-13	Down
FRAEX38873_v2_000364350	0.61	0	-3.47348	0.0254546	0.00484588	Down
FRAEX38873_v2_000364310	24.7	1.833	-3.62515	9.363e-11	3.35216e-12	Down
FRAEX38873_v2_000364130	6.103	0.84	-2.77764	7.38776e-16	1.51754e-17	Down
FRAEX38873_v2_000364120	49.953	17.35	-1.46357	1.51192e-06	9.72665e-08	Down
FRAEX38873_v2_000364080	41.546	91.34	1.17705	1.14341e-05	8.57612e-07	Up
FRAEX38873_v2_000364040	28.266	81.986	1.56479	1.30943e-06	8.32624e-08	Up
FRAEX38873_v2_000363810	4.623	0.026	-6.38526	2.70076e-14	6.56319e-16	Down
FRAEX38873_v2_000363800	6.09	0	-7.71713	5.06426e-14	1.26008e-15	Down
FRAEX38873_v2_000363770	23.273	3.23	-2.76434	3.40198e-15	7.52421e-17	Down
FRAEX38873_v2_000363720	1.273	3.236	1.36771	0.0306606	0.00608957	Up
FRAEX38873_v2_000363710	0.8	7.603	3.24739	3.44219e-18	5.47195e-20	Up
FRAEX38873_v2_000363690	0.233	5.376	4.25757	5.15321e-10	2.00738e-11	Up
FRAEX38873_v2_000363590	177.026	35.756	-2.1713	0.00241514	0.000309127	Down
FRAEX38873_v2_000363410	21.973	12.503	-0.766399	0.00119973	0.000140335	No
FRAEX38873_v2_000363390	21.87	3.453	-2.56122	4.42335e-08	2.24891e-09	Down
FRAEX38873_v2_000363340	87.466	3.996	-4.08052	3.71983e-07	2.16484e-08	Down
FRAEX38873_v2_000363250	85.61	320.53	1.94708	4.25615e-14	1.05312e-15	Up
FRAEX38873_v2_000363190	0.916	0.18	-2.23754	0.0124569	0.00206289	Down
FRAEX38873_v2_000363110	27.7	14.586	-0.874175	6.52064e-07	3.94977e-08	No
FRAEX38873_v2_000363080	8.07	18.106	1.19104	9.34656e-07	5.80623e-08	Up
FRAEX38873_v2_000363060	0.75	5.896	2.82023	1.94469e-05	1.53119e-06	Up
FRAEX38873_v2_000363040	9.21	0.526	-3.98974	6.74918e-24	6.73593e-26	Down
FRAEX38873_v2_000362880	22.513	7.446	-1.52435	2.51627e-07	1.42262e-08	Down
FRAEX38873_v2_000362850	1.933	18.276	2.87812	0.00295354	0.000388432	Up
FRAEX38873_v2_000362610	0.273	1.716	2.44657	0.000508408	5.39457e-05	Up
FRAEX38873_v2_000362580	9.05	5.466	-0.691767	0.00224174	0.000284222	No
FRAEX38873_v2_000362520	9.433	12.853	0.501165	0.0492151	0.0108972	No
FRAEX38873_v2_000362310	24.96	10.413	-1.33642	0.00819005	0.0012664	Down
FRAEX38873_v2_000362160	233.37	8.23	-4.57033	2.97947e-13	8.13011e-15	Down
FRAEX38873_v2_000362070	0.016	4.893	6.766	1.95429e-12	5.78653e-14	Up
FRAEX38873_v2_000361970	0.303	0	-3.20195	0.0484635	0.0106933	Down
FRAEX38873_v2_000361950	36.673	13.326	-1.39517	0.018303	0.00325417	Down
FRAEX38873_v2_000361920	2.49	4.62	0.870948	0.0227216	0.00422239	No
FRAEX38873_v2_000361870	5.246	2.963	-0.77364	0.0203113	0.00369266	No
FRAEX38873_v2_000361760	43.356	2.116	-4.12181	4.80604e-14	1.19184e-15	Down
FRAEX38873_v2_000361510	6.586	14.79	1.20427	0.00100664	0.000115412	Up
FRAEX38873_v2_000361480	21.523	3.77	-2.36373	2.92387e-05	2.38058e-06	Down
FRAEX38873_v2_000361400	75.386	58.23	-0.321979	0.0492555	0.0109103	No
FRAEX38873_v2_000361350	0.973	2.786	1.47206	0.0196546	0.0035499	Up
FRAEX38873_v2_000361280	0.253	10.393	5.19106	1.14297e-15	2.39836e-17	Up
FRAEX38873_v2_000361220	35.39	16.19	-1.0757	1.13856e-05	8.53657e-07	Down
FRAEX38873_v2_000361210	115.36	7.666	-3.5177	0.000137195	1.28581e-05	Down
FRAEX38873_v2_000361150	0.966	2.066	1.06899	0.0340501	0.00690492	Up
FRAEX38873_v2_000361110	6.353	1.756	-1.74465	0.04068	0.00860251	Down
FRAEX38873_v2_000360950	11.66	7.07	-0.65315	0.0399623	0.00842311	No
FRAEX38873_v2_000360940	1.316	8.276	2.64702	3.55613e-06	2.43558e-07	Up
FRAEX38873_v2_000360890	0.79	14.096	4.08335	1.71541e-17	2.99252e-19	Up
FRAEX38873_v2_000360860	58.98	29.34	-0.939192	0.0069423	0.00104468	No
FRAEX38873_v2_000360760	25.14	4.37	-2.35976	0.000835505	9.36849e-05	Down
FRAEX38873_v2_000360730	2.153	0	-5.41135	8.93327e-06	6.5522e-07	Down
FRAEX38873_v2_000360660	8.59	4.8	-0.825066	0.0471059	0.0103234	No
FRAEX38873_v2_000360630	2.25	0.646	-1.70932	0.00430786	0.000602751	Down
FRAEX38873_v2_000360440	47.356	7.103	-2.66906	1.66685e-17	2.9032e-19	Down
FRAEX38873_v2_000360400	18.373	29.836	0.751155	0.0129797	0.00216346	No
FRAEX38873_v2_000360380	7.22	20.696	1.53055	1.88893e-05	1.48259e-06	Up
FRAEX38873_v2_000360190	13.183	1.633	-2.93587	6.64596e-14	1.67752e-15	Down
FRAEX38873_v2_000359950	2.86	0.46	-2.32512	0.0105125	0.00168974	Down
FRAEX38873_v2_000359940	0	4.363	5.54132	4.69564e-06	3.28699e-07	Up
FRAEX38873_v2_000359820	14.256	1.156	-3.5402	1.2624e-42	3.38539e-45	Down
FRAEX38873_v2_000359720	12.776	0.936	-3.63922	4.94426e-15	1.1113e-16	Down
FRAEX38873_v2_000359640	1.966	0.283	-2.35876	0.0295351	0.00580641	Down
FRAEX38873_v2_000359630	2.58	4.703	0.878144	0.0426294	0.00912434	No
FRAEX38873_v2_000359560	9.053	1.003	-3.04074	5.53521e-13	1.55478e-14	Down
FRAEX38873_v2_000359520	8.8	2.79	-1.51174	0.000153049	1.44752e-05	Down
FRAEX38873_v2_000359350	13.84	4.08	-1.64568	3.51007e-08	1.7642e-09	Down
FRAEX38873_v2_000359250	0.45	8.21	4.11935	4.26122e-19	6.25558e-21	Up
FRAEX38873_v2_000359210	33.4	12.65	-1.38604	8.7794e-16	1.81797e-17	Down
FRAEX38873_v2_000358990	56.663	10.88	-2.31124	2.87395e-23	3.03797e-25	Down
FRAEX38873_v2_000358960	31.586	13.32	-1.20337	0.0361852	0.00743091	Down
FRAEX38873_v2_000358860	3.546	18.263	2.35283	2.39718e-05	1.92259e-06	Up
FRAEX38873_v2_000358840	12.59	8.163	-0.582065	0.0327756	0.00659391	No
FRAEX38873_v2_000358750	8.153	24.686	1.64475	3.57228e-11	1.21476e-12	Up
FRAEX38873_v2_000358680	2.12	0	-5.07404	5.90486e-05	5.1211e-06	Down
FRAEX38873_v2_000358670	108.21	196.336	0.908578	0.0451725	0.00978908	No
FRAEX38873_v2_000358660	2.993	8.48	1.47251	0.0448294	0.00969437	Up
FRAEX38873_v2_000358640	27.97	9.116	-1.55583	5.9701e-12	1.85882e-13	Down
FRAEX38873_v2_000358610	0.206	11.863	5.02637	9.17934e-08	4.89788e-09	Up
FRAEX38873_v2_000358530	6.076	13.243	1.16922	4.37298e-06	3.04903e-07	Up
FRAEX38873_v2_000358480	0.726	0	-4.59965	0.000746523	8.24723e-05	Down
FRAEX38873_v2_000358470	3.386	2.096	-0.638798	0.00907158	0.00142503	No
FRAEX38873_v2_000358370	1	0.133	-2.61977	0.00419993	0.000584862	Down
FRAEX38873_v2_000358330	4.02	14.333	1.85844	3.5619e-06	2.44215e-07	Up
FRAEX38873_v2_000358270	0.716	8.42	3.37839	3.76247e-07	2.19272e-08	Up
FRAEX38873_v2_000358230	0.156	0	-3.7925	0.0106923	0.00172457	Down
FRAEX38873_v2_000358210	2.446	102.433	5.02356	8.48621e-11	3.01009e-12	Up
FRAEX38873_v2_000358180	1.263	23.706	4.15754	3.32986e-17	6.00224e-19	Up
FRAEX38873_v2_000358020	0.143	4.586	4.48479	2.38999e-07	1.34528e-08	Up
FRAEX38873_v2_000357890	42.256	2.343	-4.05663	1.61092e-31	8.86272e-34	Down
FRAEX38873_v2_000357880	16.506	0.21	-5.94126	4.3015e-26	3.65088e-28	Down
FRAEX38873_v2_000357840	47.763	19.236	-1.23949	5.95549e-06	4.22981e-07	Down
FRAEX38873_v2_000357790	8.57	4.433	-0.936863	0.0386735	0.00808091	No
FRAEX38873_v2_000357760	2.176	4.823	1.16175	0.0469006	0.0102638	Up
FRAEX38873_v2_000357730	5.663	11.87	1.11682	4.21955e-05	3.5615e-06	Up
FRAEX38873_v2_000357660	4.98	7.276	0.592357	0.0155514	0.00268456	No
FRAEX38873_v2_000357610	109.55	63.196	-0.756566	0.00697547	0.00105082	No
FRAEX38873_v2_000357540	10.716	5.496	-0.928615	0.00918659	0.00144589	No
FRAEX38873_v2_000357520	1.243	0.093	-3.19031	0.00316701	0.000421148	Down
FRAEX38873_v2_000357510	1.293	0.026	-4.11375	0.000602903	6.51223e-05	Down
FRAEX38873_v2_000357470	7.743	33.526	2.12284	0.0303507	0.00600748	Up
FRAEX38873_v2_000357450	87.226	197.22	1.2375	2.58247e-11	8.63892e-13	Up
FRAEX38873_v2_000357430	2.803	0.873	-1.60424	0.00276087	0.000360346	Down
FRAEX38873_v2_000357420	19.283	12.186	-0.633797	0.016197	0.00282018	No
FRAEX38873_v2_000357340	4.416	0	-7.67365	1.6286e-13	4.3179e-15	Down
FRAEX38873_v2_000357110	0.976	12.59	3.58627	9.65304e-10	3.88833e-11	Up
FRAEX38873_v2_000357100	0.893	3.03	1.69644	0.0175277	0.00309839	Up
FRAEX38873_v2_000357060	0.02	1.09	3.8434	0.00625308	0.000922637	Up
FRAEX38873_v2_000356960	7.333	3.676	-0.947852	4.99987e-05	4.27818e-06	No
FRAEX38873_v2_000356920	3.533	12.98	1.87451	0.00182403	0.000224722	Up
FRAEX38873_v2_000356880	14.3	22.326	0.672258	0.015161	0.00260291	No
FRAEX38873_v2_000356680	1.113	0.086	-2.92931	0.0171771	0.00302699	Down
FRAEX38873_v2_000356670	1.776	8.936	2.24828	0.00809172	0.00124985	Up
FRAEX38873_v2_000356610	2.986	0.146	-3.98586	3.26131e-05	2.68778e-06	Down
FRAEX38873_v2_000356480	1453.55	28.573	-5.22202	6.70578e-12	2.10419e-13	Down
FRAEX38873_v2_000356470	82.073	2.87	-4.57213	1.62792e-12	4.78868e-14	Down
FRAEX38873_v2_000356340	0.236	1.506	2.47039	0.00311165	0.000412496	Up
FRAEX38873_v2_000356300	22.126	11.55	-0.890231	0.0451614	0.00978366	No
FRAEX38873_v2_000356220	1.526	0	-4.85537	0.000192982	1.86307e-05	Down
FRAEX38873_v2_000356210	1.85	6.076	1.7013	0.000943042	0.000107155	Up
FRAEX38873_v2_000356030	19.713	8.163	-1.23252	5.60272e-09	2.49536e-10	Down
FRAEX38873_v2_000356010	0	2.026	5.34983	2.63821e-05	2.12757e-06	Up
FRAEX38873_v2_000355930	0	16.42	6.28197	3.7615e-08	1.8989e-09	Up
FRAEX38873_v2_000355860	135.523	1.343	-6.40076	8.9115e-37	3.37529e-39	Down
FRAEX38873_v2_000355810	12.39	20.673	0.764459	0.0156655	0.00270815	No
FRAEX38873_v2_000355710	0.296	4.466	3.55304	0.000120478	1.11715e-05	Up
FRAEX38873_v2_000355650	29.54	63.86	1.16765	6.43652e-08	3.3454e-09	Up
FRAEX38873_v2_000355620	20.243	41.736	1.09122	1.97844e-05	1.56105e-06	Up
FRAEX38873_v2_000355600	9.996	1.026	-3.07133	8.29623e-06	6.04826e-07	Down
FRAEX38873_v2_000355560	111.446	37.72	-1.51477	1.06765e-06	6.70028e-08	Down
FRAEX38873_v2_000355310	5.026	0.323	-3.81784	5.04427e-24	4.96464e-26	Down
FRAEX38873_v2_000355280	0.58	0.083	-2.47553	0.0146412	0.00249546	Down
FRAEX38873_v2_000355240	1.32	0.3	-2.20145	0.000276352	2.76268e-05	Down
FRAEX38873_v2_000355220	0.066	1.226	3.47526	0.00297775	0.000392028	Up
FRAEX38873_v2_000355180	60.926	20.576	-1.51305	2.91013e-09	1.24383e-10	Down
FRAEX38873_v2_000355130	5.333	15.123	1.53071	0.00312449	0.000414657	Up
FRAEX38873_v2_000355090	39.246	71.033	0.91332	0.00702518	0.00105987	No
FRAEX38873_v2_000355070	9.073	32.986	1.80239	0.0423561	0.00904945	Up
FRAEX38873_v2_000354970	0.49	0	-3.28388	0.0399004	0.00840014	Down
FRAEX38873_v2_000354940	4588.2	431.566	-3.15031	2.75568e-05	2.22917e-06	Down
FRAEX38873_v2_000354910	0.063	223.776	10.939	7.17229e-63	6.34523e-66	Up
FRAEX38873_v2_000354870	1.926	0	-5.80219	1.1977e-06	7.56943e-08	Down
FRAEX38873_v2_000354780	1.816	0.236	-2.78226	0.00172332	0.000210681	Down
FRAEX38873_v2_000354690	21.013	10.733	-0.786511	0.0336055	0.0068	No
FRAEX38873_v2_000354680	0	10.08	7.66977	7.46986e-14	1.90407e-15	Up
FRAEX38873_v2_000354580	1.51	0.363	-1.99663	0.0169803	0.00298379	Down
FRAEX38873_v2_000354470	0.4	6.613	3.79355	1.63953e-06	1.05884e-07	Up
FRAEX38873_v2_000354460	0	0.99	3.47824	0.0284068	0.00553984	Up
FRAEX38873_v2_000354200	10.083	5.956	-0.699505	0.0407519	0.00862223	No
FRAEX38873_v2_000354130	21.91	47.326	1.12226	0.0410884	0.00871436	Up
FRAEX38873_v2_000354120	14.41	38.68	1.43348	0.00224748	0.000285077	Up
FRAEX38873_v2_000354080	8.433	4.25	-0.948914	0.00123908	0.000145418	No
FRAEX38873_v2_000354030	9.356	1.92	-2.20121	1.56459e-11	5.12143e-13	Down
FRAEX38873_v2_000354020	280.936	75.27	-1.84241	8.38905e-07	5.17199e-08	Down
FRAEX38873_v2_000354000	0.04	1.006	3.50195	0.00598677	0.000878378	Up
FRAEX38873_v2_000353980	1.203	14.5	3.55312	4.4176e-18	7.20646e-20	Up
FRAEX38873_v2_000353910	6.956	13.076	0.961694	0.000629897	6.83864e-05	No
FRAEX38873_v2_000353860	4.796	1.636	-1.44131	0.0146161	0.00249077	Down
FRAEX38873_v2_000353820	13.53	1.873	-2.71999	6.96938e-08	3.64548e-09	Down
FRAEX38873_v2_000353790	13.123	0.69	-4.14104	3.21336e-24	3.12709e-26	Down
FRAEX38873_v2_000353680	51.143	18.543	-1.40258	0.0410737	0.00870962	Down
FRAEX38873_v2_000353560	0.98	0.123	-2.61088	0.00965871	0.00153301	Down
FRAEX38873_v2_000353440	14.94	22.076	0.615003	0.0151177	0.00259368	No
FRAEX38873_v2_000353410	6.156	26.766	2.14761	3.38608e-14	8.28476e-16	Up
FRAEX38873_v2_000353400	1.08	11.226	3.24962	1.73308e-06	1.12309e-07	Up
FRAEX38873_v2_000353330	0.353	2.163	2.40478	0.0141862	0.0024026	Up
FRAEX38873_v2_000353300	22.426	30.41	0.484137	0.018913	0.00339033	No
FRAEX38873_v2_000353220	11.93	20.063	0.799381	0.000799623	8.9267e-05	No
FRAEX38873_v2_000353200	4.183	0.353	-3.36299	7.01775e-09	3.16634e-10	Down
FRAEX38873_v2_000353140	4.166	8.42	1.05477	0.0200137	0.00362583	Up
FRAEX38873_v2_000353120	25.483	8.906	-1.57975	0.00626399	0.000924965	Down
FRAEX38873_v2_000353110	135.39	41.636	-1.62607	0.000301118	3.03191e-05	Down
FRAEX38873_v2_000353090	1.016	9.166	2.81408	0.00107285	0.000123773	Up
FRAEX38873_v2_000352980	41.413	59.213	0.571463	0.00852427	0.00132656	No
FRAEX38873_v2_000352970	2.353	0.083	-4.30726	1.53971e-08	7.29606e-10	Down
FRAEX38873_v2_000352950	6.93	0.676	-3.17999	3.0352e-07	1.73867e-08	Down
FRAEX38873_v2_000352870	1.636	125.336	6.19603	8.03965e-36	3.28956e-38	Up
FRAEX38873_v2_000352860	413.59	261.426	-0.617154	0.00415865	0.000578079	No
FRAEX38873_v2_000352840	19.686	13.303	-0.551469	0.019291	0.00347516	No
FRAEX38873_v2_000352750	7.96	4.623	-0.744111	0.00480882	0.000681619	No
FRAEX38873_v2_000352700	0.443	0.02	-3.10227	0.0302795	0.00598859	Down
FRAEX38873_v2_000352620	18.25	3.59	-2.20209	0.00331688	0.000444102	Down
FRAEX38873_v2_000352600	24.883	312.696	3.621	1.35407e-18	2.07391e-20	Up
FRAEX38873_v2_000352570	0.933	5.456	2.47106	2.93818e-05	2.39449e-06	Up
FRAEX38873_v2_000352530	0.073	5.73	5.4729	3.4462e-09	1.49201e-10	Up
FRAEX38873_v2_000352360	3.133	12.043	1.89265	0.0429752	0.009215	Up
FRAEX38873_v2_000352310	10.383	100.06	3.05647	1.07474e-05	8.0076e-07	Up
FRAEX38873_v2_000352300	85.366	12.363	-2.64546	2.61648e-08	1.28325e-09	Down
FRAEX38873_v2_000352240	14.533	8.943	-0.655461	0.00777365	0.00119148	No
FRAEX38873_v2_000352230	1.516	0.026	-4.76026	2.52626e-06	1.68809e-07	Down
FRAEX38873_v2_000352210	33.5	1.843	-3.90582	3.12991e-08	1.55582e-09	Down
FRAEX38873_v2_000352180	6.59	0.023	-6.84587	1.94912e-14	4.67194e-16	Down
FRAEX38873_v2_000352040	2.136	0.303	-2.4664	0.0247068	0.00467279	Down
FRAEX38873_v2_000352000	52.25	70.053	0.484819	0.0446293	0.00964123	No
FRAEX38873_v2_000351900	6.51	3.376	-0.895718	0.0159865	0.00277735	No
FRAEX38873_v2_000351880	5.546	3	-0.838892	0.0117868	0.00193205	No
FRAEX38873_v2_000351870	1923.36	385.873	-2.16518	0.00808793	0.00124882	Down
FRAEX38873_v2_000351820	0.533	0	-3.30766	0.0395181	0.00829781	Down
FRAEX38873_v2_000351610	1.906	16.216	3.05361	6.43449e-10	2.5385e-11	Up
FRAEX38873_v2_000351600	1.46	0.513	-1.77026	0.00408608	0.000566296	Down
FRAEX38873_v2_000351580	1.853	9.223	2.3575	0.00315336	0.000419158	Up
FRAEX38873_v2_000351540	7.423	4.763	-0.589434	0.00431005	0.000603176	No
FRAEX38873_v2_000351510	19.666	26.856	0.500541	0.03982	0.00837551	No
FRAEX38873_v2_000351490	1.003	4.996	2.15289	0.0436683	0.00939743	Up
FRAEX38873_v2_000351390	16.87	29.05	0.837107	0.0145036	0.0024674	No
FRAEX38873_v2_000351340	18.29	25.92	0.547989	0.00959873	0.00152296	No
FRAEX38873_v2_000351250	2.386	0.476	-2.16869	0.0011811	0.000137862	Down
FRAEX38873_v2_000351200	0.963	4.713	2.121	0.0269439	0.00519868	Up
FRAEX38873_v2_000351130	2.95	0.31	-2.60807	0.0307728	0.0061178	Down
FRAEX38873_v2_000351090	9.956	5.163	-0.892334	0.00511184	0.000731212	No
FRAEX38873_v2_000351030	8.566	3.536	-1.21773	0.0331056	0.0066731	Down
FRAEX38873_v2_000350830	12.88	0.51	-4.55149	5.77011e-31	3.36594e-33	Down
FRAEX38873_v2_000350820	7.423	2.436	-1.54951	0.000903876	0.00010213	Down
FRAEX38873_v2_000350630	2.02	0.533	-1.93377	0.00204324	0.000256006	Down
FRAEX38873_v2_000350570	0.083	55.47	8.42608	8.21261e-26	7.03853e-28	Up
FRAEX38873_v2_000350550	6.18	9.23	0.672715	0.0398963	0.00839819	No
FRAEX38873_v2_000350530	9.53	18.666	1.02559	0.00070714	7.7711e-05	Up
FRAEX38873_v2_000350500	9.356	17.11	0.921212	9.15564e-05	8.23655e-06	No
FRAEX38873_v2_000350480	4.666	109.96	4.06721	2.83437e-05	2.30223e-06	Up
FRAEX38873_v2_000350330	36.283	20.383	-0.789978	0.00419021	0.000583277	No
FRAEX38873_v2_000350220	18.246	26.536	0.59282	0.048329	0.0106516	No
FRAEX38873_v2_000350190	1.103	32.283	4.73534	1.57019e-18	2.43532e-20	Up
FRAEX38873_v2_000350090	3.97	9.05	1.22042	0.0247512	0.00468802	Up
FRAEX38873_v2_000350000	17.016	9.296	-0.967262	0.0273825	0.00530073	No
FRAEX38873_v2_000349960	0.426	0	-4.83223	0.000222235	2.17805e-05	Down
FRAEX38873_v2_000349850	4.883	10.946	1.19513	0.0288957	0.00565827	Up
FRAEX38873_v2_000349810	9.92	260.31	4.61353	4.4176e-18	7.21794e-20	Up
FRAEX38873_v2_000349800	2.83	106.623	5.09405	1.05443e-20	1.35845e-22	Up
FRAEX38873_v2_000349720	22.23	36.36	0.734768	0.0260373	0.00498128	No
FRAEX38873_v2_000349510	1.25	10.79	2.99916	0.00109018	0.000125864	Up
FRAEX38873_v2_000349480	18.72	6.303	-1.49573	5.74241e-15	1.29863e-16	Down
FRAEX38873_v2_000349470	0.163	1	2.24856	0.0471392	0.0103333	Up
FRAEX38873_v2_000349460	32.33	9.533	-1.72632	3.5118e-17	6.33991e-19	Down
FRAEX38873_v2_000349420	82.74	40.43	-0.990441	0.0171394	0.00301886	No
FRAEX38873_v2_000349410	9.556	0.443	-4.23411	6.81878e-19	1.01421e-20	Down
FRAEX38873_v2_000349310	11.633	6.686	-0.746967	4.98496e-05	4.26267e-06	No
FRAEX38873_v2_000349270	0.583	3.773	2.41955	0.011536	0.00188615	Up
FRAEX38873_v2_000349220	0.786	7.396	3.16489	2.85998e-08	1.41058e-09	Up
FRAEX38873_v2_000349200	4.93	0.863	-2.28181	0.0167778	0.00294033	Down
FRAEX38873_v2_000349160	1.576	4.23	1.46097	6.52426e-05	5.70519e-06	Up
FRAEX38873_v2_000349130	0.506	0	-4.57846	0.000631938	6.8643e-05	Down
FRAEX38873_v2_000349050	20.036	46.663	1.26343	0.0244745	0.00461938	Up
FRAEX38873_v2_000349040	18.86	12.06	-0.596453	0.0164693	0.00287396	No
FRAEX38873_v2_000349030	11.973	101.136	3.08726	1.45661e-14	3.45519e-16	Up
FRAEX38873_v2_000349000	36.063	236.416	2.64532	5.74822e-06	4.07148e-07	Up
FRAEX38873_v2_000348990	27.6	188.256	2.80922	1.9991e-57	2.54233e-60	Up
FRAEX38873_v2_000348980	41.22	192.863	2.26383	8.15942e-25	7.60202e-27	Up
FRAEX38873_v2_000348970	0.013	0.89	4.59971	5.57841e-05	4.81948e-06	Up
FRAEX38873_v2_000348900	7.423	10.833	0.590853	0.0343374	0.00697741	No
FRAEX38873_v2_000348840	0.27	6.32	4.09393	8.57764e-06	6.27239e-07	Up
FRAEX38873_v2_000348830	4.5	14.183	1.69755	8.56089e-11	3.04204e-12	Up
FRAEX38873_v2_000348750	5.97	11.146	0.937347	0.0148622	0.00254093	No
FRAEX38873_v2_000348680	0	0.206	3.5228	0.0233717	0.00437181	Up
FRAEX38873_v2_000348650	11.703	2.82	-1.97424	4.39385e-07	2.58133e-08	Down
FRAEX38873_v2_000348550	0.676	0	-4.55142	0.000726923	8.00257e-05	Down
FRAEX38873_v2_000348540	5.08	2.14	-1.19783	0.0171069	0.00301171	Down
FRAEX38873_v2_000348510	1.986	0.856	-1.14115	0.0215263	0.00395342	Down
FRAEX38873_v2_000348430	93.336	31.796	-1.49179	0.00699068	0.0010535	Down
FRAEX38873_v2_000348410	2.826	4.43	0.696851	0.0419724	0.00894311	No
FRAEX38873_v2_000348400	5.98	2.64	-1.14832	0.0458834	0.00997179	Down
FRAEX38873_v2_000348380	1.59	0.056	-4.34282	3.47911e-07	2.01604e-08	Down
FRAEX38873_v2_000348210	43.476	0.013	-9.36892	1.0094e-29	6.25104e-32	Down
FRAEX38873_v2_000348190	2.656	8.666	1.73901	1.35916e-08	6.39543e-10	Up
FRAEX38873_v2_000348140	4.99	0.376	-3.34436	7.09312e-05	6.24381e-06	Down
FRAEX38873_v2_000348090	0.19	2.486	3.56511	9.85383e-09	4.53585e-10	Up
FRAEX38873_v2_000347930	0.033	3.586	5.37614	2.75659e-07	1.56688e-08	Up
FRAEX38873_v2_000347920	5.866	10.87	0.932166	0.00124988	0.000146892	No
FRAEX38873_v2_000347900	12.173	0.27	-5.00868	5.9701e-12	1.86179e-13	Down
FRAEX38873_v2_000347890	10.186	15.596	0.648044	0.0219631	0.00404942	No
FRAEX38873_v2_000347850	6.033	9.686	0.72508	0.00260087	0.000336658	No
FRAEX38873_v2_000347830	22.93	0.676	-4.84132	2.93766e-18	4.63742e-20	Down
FRAEX38873_v2_000347790	0.38	11.74	4.64059	4.17668e-10	1.61197e-11	Up
FRAEX38873_v2_000347690	22.756	4.763	-2.17479	5.80646e-13	1.63578e-14	Down
FRAEX38873_v2_000347550	0	0.78	3.45281	0.0308178	0.00612987	Up
FRAEX38873_v2_000347420	6.986	3.353	-0.993525	0.00906967	0.00142407	No
FRAEX38873_v2_000347380	28.906	8.17	-1.74798	5.4196e-10	2.12013e-11	Down
FRAEX38873_v2_000347340	11.36	4.056	-1.42824	0.0335438	0.00678554	Down
FRAEX38873_v2_000347190	1.373	10.946	3.00377	1.19266e-10	4.31613e-12	Up
FRAEX38873_v2_000346900	6.656	1.13	-2.2775	0.034858	0.00710537	Down
FRAEX38873_v2_000346880	27.293	1.836	-3.60437	1.64333e-08	7.82345e-10	Down
FRAEX38873_v2_000346770	33.71	11.476	-1.48736	1.52095e-06	9.79316e-08	Down
FRAEX38873_v2_000346690	3.37	19.603	2.37571	0.0128202	0.00213369	Up
FRAEX38873_v2_000346560	21.13	30.87	0.595821	0.00315683	0.000419707	No
FRAEX38873_v2_000346540	44.626	5.843	-2.8693	1.0916e-21	1.3158e-23	Down
FRAEX38873_v2_000346490	12.77	52.996	2.06085	3.79618e-05	3.17686e-06	Up
FRAEX38873_v2_000346180	3.813	9.62	1.33393	0.0459797	0.00999998	Up
FRAEX38873_v2_000346040	3.076	0.32	-2.79969	0.00170743	0.000208454	Down
FRAEX38873_v2_000346000	0.596	1.816	1.62773	0.000582171	6.25611e-05	Up
FRAEX38873_v2_000345990	54.31	92.47	0.819797	9.88002e-07	6.15674e-08	No
FRAEX38873_v2_000345900	5.023	0	-7.35237	4.14333e-12	1.26805e-13	Down
FRAEX38873_v2_000345660	0	1.06	3.84761	0.00977498	0.00155498	Up
FRAEX38873_v2_000345650	106.733	362.186	1.76793	2.12747e-06	1.39867e-07	Up
FRAEX38873_v2_000345620	2.393	8.43	1.84586	6.15561e-06	4.39237e-07	Up
FRAEX38873_v2_000345590	101.59	426.32	2.09763	5.0573e-08	2.5866e-09	Up
FRAEX38873_v2_000345220	111.893	30.926	-1.79735	5.12026e-09	2.27057e-10	Down
FRAEX38873_v2_000345180	4.913	18.423	1.9479	6.95045e-13	1.97151e-14	Up
FRAEX38873_v2_000345140	3.976	13.223	1.73018	0.00030604	3.08823e-05	Up
FRAEX38873_v2_000345080	0.136	1.27	2.58792	0.0483394	0.0106552	Up
FRAEX38873_v2_000345020	17.646	43.453	1.29119	0.00396965	0.000546868	Up
FRAEX38873_v2_000345000	0.7	2.96	2.0792	1.20421e-06	7.6139e-08	Up
FRAEX38873_v2_000344960	11.733	27.413	1.26501	0.0317883	0.00635485	Up
FRAEX38873_v2_000344950	0.27	16.916	4.37532	0.000777013	8.63912e-05	Up
FRAEX38873_v2_000344810	7.626	0.306	-4.48169	7.99627e-27	6.34467e-29	Down
FRAEX38873_v2_000344790	0.333	0.01	-3.59326	0.00491613	0.000699004	Down
FRAEX38873_v2_000344780	1.696	0.38	-2.06304	0.00109286	0.000126323	Down
FRAEX38873_v2_000344730	0.456	1.383	1.62038	0.000447049	4.68294e-05	Up
FRAEX38873_v2_000344650	97.683	184.616	0.962863	7.92993e-06	5.76806e-07	No
FRAEX38873_v2_000344420	74.283	48.39	-0.566177	0.0151069	0.00259112	No
FRAEX38873_v2_000344390	60.103	14.223	-1.99478	0.00101653	0.000116685	Down
FRAEX38873_v2_000344350	4.086	1.073	-1.78657	0.0216491	0.00398197	Down
FRAEX38873_v2_000344340	21.596	4.58	-2.15599	1.133e-06	7.14172e-08	Down
FRAEX38873_v2_000344240	33.476	8.91	-1.79694	0.0104512	0.00167758	Down
FRAEX38873_v2_000344180	1.95	6.006	1.63899	0.00184084	0.000227287	Up
FRAEX38873_v2_000344100	14.956	34.606	1.25701	1.15335e-07	6.20503e-09	Up
FRAEX38873_v2_000343990	0	0.346	4.249	0.00241933	0.000309883	Up
FRAEX38873_v2_000343950	4.676	39.323	2.80893	7.19536e-07	4.38632e-08	Up
FRAEX38873_v2_000343910	1.636	0.22	-2.6315	0.00232355	0.000295752	Down
FRAEX38873_v2_000343850	2.32	0.123	-3.95289	8.84134e-10	3.53937e-11	Down
FRAEX38873_v2_000343780	57.67	22.82	-1.27226	0.00110913	0.000128388	Down
FRAEX38873_v2_000343590	73.176	30.19	-1.21708	7.9036e-05	7.01843e-06	Down
FRAEX38873_v2_000343580	6.723	16.466	1.31841	5.59915e-09	2.49068e-10	Up
FRAEX38873_v2_000343570	10.176	90.483	3.12399	6.86151e-39	2.20048e-41	Up
FRAEX38873_v2_000343510	7.82	45.353	2.53526	8.90012e-08	4.74151e-09	Up
FRAEX38873_v2_000343500	65.963	12.606	-2.28098	0.000130266	1.21547e-05	Down
FRAEX38873_v2_000343290	1.063	3.353	1.6653	0.0135371	0.00227246	Up
FRAEX38873_v2_000343280	0.216	8.616	4.56199	7.89076e-06	5.73204e-07	Up
FRAEX38873_v2_000343240	1.156	3.473	1.50132	0.00347833	0.000470048	Up
FRAEX38873_v2_000343220	0.24	31.253	6.61212	1.80578e-22	2.01192e-24	Up
FRAEX38873_v2_000343210	0.016	2.213	5.98523	1.52597e-10	5.62362e-12	Up
FRAEX38873_v2_000343180	13.873	38.603	1.51525	1.93995e-12	5.73871e-14	Up
FRAEX38873_v2_000343150	0.023	0.923	3.37463	0.0266753	0.00513505	Up
FRAEX38873_v2_000343090	6.516	9.48	0.59355	0.0497231	0.0110386	No
FRAEX38873_v2_000343080	0.81	0.096	-2.74715	0.00109507	0.000126622	Down
FRAEX38873_v2_000343010	2.036	0	-4.0977	0.00452286	0.000637084	Down
FRAEX38873_v2_000342990	3.68	0.986	-1.75964	0.0169599	0.00297936	Down
FRAEX38873_v2_000342960	1.64	0.466	-1.62428	0.0470161	0.0102985	Down
FRAEX38873_v2_000342890	5.593	77.79	3.34357	0.000377041	3.87246e-05	Up
FRAEX38873_v2_000342760	46.35	65.286	0.550372	0.0318911	0.00638285	No
FRAEX38873_v2_000342740	10.073	1.746	-2.42265	2.15108e-07	1.19831e-08	Down
FRAEX38873_v2_000342570	2.713	0.26	-3.20687	2.74473e-09	1.16782e-10	Down
FRAEX38873_v2_000342560	9.083	2.36	-1.87949	1.68738e-07	9.30204e-09	Down
FRAEX38873_v2_000342550	0.813	11.076	3.38447	0.000663347	7.24947e-05	Up
FRAEX38873_v2_000342520	2.666	0.863	-1.58629	0.0106945	0.00172579	Down
FRAEX38873_v2_000342240	45.766	74.1	0.746314	0.000315034	3.18509e-05	No
FRAEX38873_v2_000342230	0.32	38.466	6.36802	1.83363e-17	3.20889e-19	Up
FRAEX38873_v2_000342140	20.94	87.74	2.02996	0.00351666	0.000476748	Up
FRAEX38873_v2_000342080	20.9	0.256	-6.23544	1.76642e-65	1.36739e-68	Down
FRAEX38873_v2_000342060	11.016	5.046	-1.04344	0.00299332	0.000394409	Down
FRAEX38873_v2_000342010	10.956	4.223	-1.29585	0.0280408	0.00545711	Down
FRAEX38873_v2_000341960	6.636	0.89	-2.68083	0.00175364	0.000214775	Down
FRAEX38873_v2_000341940	1.03	22.69	4.27998	6.85154e-11	2.40564e-12	Up
FRAEX38873_v2_000341920	12.526	8.646	-0.678122	0.015667	0.00270884	No
FRAEX38873_v2_000341790	4.28	0.08	-4.81506	2.36539e-07	1.33013e-08	Down
FRAEX38873_v2_000341560	3.91	27.173	2.82258	3.81634e-18	6.15114e-20	Up
FRAEX38873_v2_000341490	2.086	0.036	-5.37536	2.32696e-18	3.63477e-20	Down
FRAEX38873_v2_000341480	5.94	0.283	-4.04554	2.40665e-08	1.17635e-09	Down
FRAEX38873_v2_000341460	53.08	129.36	1.31405	0.0426393	0.00912764	Up
FRAEX38873_v2_000341420	9.78	0.04	-6.83245	2.4076e-16	4.70591e-18	Down
FRAEX38873_v2_000341370	9.613	4.806	-0.953812	0.00339549	0.000457069	No
FRAEX38873_v2_000341360	5.066	79.326	3.82055	2.60593e-09	1.10589e-10	Up
FRAEX38873_v2_000341350	0.243	2.683	2.98265	0.00775903	0.0011886	Up
FRAEX38873_v2_000341290	16.043	28.166	0.81179	0.0158021	0.00273701	No
FRAEX38873_v2_000341230	6.833	0.013	-7.4812	1.10268e-17	1.87484e-19	Down
FRAEX38873_v2_000341170	0.17	32.793	7.23396	4.53532e-32	2.4074e-34	Up
FRAEX38873_v2_000341150	12.553	16.126	0.423532	0.0398909	0.00839594	No
FRAEX38873_v2_000341100	25.873	69.213	1.45838	2.19497e-07	1.2264e-08	Up
FRAEX38873_v2_000341090	6.843	0	-7.58242	1.27929e-13	3.35286e-15	Down
FRAEX38873_v2_000341040	0.153	4.273	4.54534	6.82717e-12	2.14606e-13	Up
FRAEX38873_v2_000341010	0.8	2.206	1.43335	0.0175184	0.00309627	Up
FRAEX38873_v2_000341000	118.993	22.013	-2.3289	2.32265e-05	1.85822e-06	Down
FRAEX38873_v2_000340940	0.436	3.66	3.04685	6.38322e-07	3.85595e-08	Up
FRAEX38873_v2_000340870	0.326	2.676	2.95594	0.0042047	0.000585642	Up
FRAEX38873_v2_000340860	4.956	11.816	1.25792	0.00449711	0.000632959	Up
FRAEX38873_v2_000340830	1.6	16.033	3.21111	9.50891e-06	7.00333e-07	Up
FRAEX38873_v2_000340820	1.16	1.976	0.813075	0.0300626	0.00593174	No
FRAEX38873_v2_000340810	6.28	2.463	-1.28294	0.0316067	0.00630981	Down
FRAEX38873_v2_000340790	10.893	19.91	0.893203	1.00124e-05	7.41291e-07	No
FRAEX38873_v2_000340770	0	1.186	4.58032	0.000725896	7.98925e-05	Up
FRAEX38873_v2_000340760	3.146	38.463	3.5764	2.42587e-14	5.85493e-16	Up
FRAEX38873_v2_000340660	0.566	0.073	-2.53038	0.0217555	0.00400514	Down
FRAEX38873_v2_000340610	2.426	0.443	-2.27002	0.0249551	0.00473354	Down
FRAEX38873_v2_000340580	7.843	0.62	-3.45769	2.48552e-10	9.37972e-12	Down
FRAEX38873_v2_000340560	0.27	7.203	4.13534	4.54081e-05	3.85274e-06	Up
FRAEX38873_v2_000340500	18.97	10.013	-0.868244	2.62887e-06	1.76465e-07	No
FRAEX38873_v2_000340470	100.223	16.553	-2.5384	2.25981e-14	5.44164e-16	Down
FRAEX38873_v2_000340430	30.513	8.703	-1.74054	0.000137048	1.28367e-05	Down
FRAEX38873_v2_000340410	25.753	13.3	-0.893656	0.0193395	0.00348497	No
FRAEX38873_v2_000340400	2.27	25.753	3.47114	1.62083e-13	4.29282e-15	Up
FRAEX38873_v2_000340380	10.773	4.566	-1.17529	0.0181037	0.00321322	Down
FRAEX38873_v2_000340350	11.11	0.956	-3.34782	1.39526e-09	5.74752e-11	Down
FRAEX38873_v2_000340330	2.366	0.326	-2.61275	0.000261344	2.60109e-05	Down
FRAEX38873_v2_000340290	13.716	34.126	1.33835	0.0016407	0.000199174	Up
FRAEX38873_v2_000340230	9.87	4.16	-1.24481	0.00682238	0.00102399	Down
FRAEX38873_v2_000340180	0.226	1.02	2.02777	0.0264452	0.00508346	Up
FRAEX38873_v2_000340170	11.696	0.54	-4.1883	3.15727e-13	8.66976e-15	Down
FRAEX38873_v2_000340100	0.043	1.426	4.06138	0.00109507	0.00012664	Up
FRAEX38873_v2_000339980	3.336	22.716	2.73885	7.71393e-07	4.7323e-08	Up
FRAEX38873_v2_000339880	70.053	36.463	-0.887657	2.0845e-05	1.64934e-06	No
FRAEX38873_v2_000339870	210.266	51.436	-1.91998	0.0132566	0.00221804	Down
FRAEX38873_v2_000339790	43.396	29.496	-0.507297	0.010984	0.0017804	No
FRAEX38873_v2_000339780	4.783	1.52	-1.5865	3.33922e-07	1.93036e-08	Down
FRAEX38873_v2_000339730	37.666	26.236	-0.470466	0.0439768	0.00947598	No
FRAEX38873_v2_000339680	16.806	60.186	1.87617	5.06426e-14	1.25995e-15	Up
FRAEX38873_v2_000339650	0.353	16.36	5.33691	1.85368e-17	3.24911e-19	Up
FRAEX38873_v2_000339610	7.83	2.423	-1.61826	0.0192864	0.0034738	Down
FRAEX38873_v2_000339600	3.543	15.066	2.06693	0.00116904	0.000136357	Up
FRAEX38873_v2_000339540	4.926	9.45	0.966043	0.00390854	0.000537585	No
FRAEX38873_v2_000339450	16.583	26.813	0.712431	0.00704768	0.00106385	No
FRAEX38873_v2_000339430	1.546	12.406	2.79191	0.00234805	0.000299194	Up
FRAEX38873_v2_000339230	0.43	0	-4.77148	0.000272183	2.71706e-05	Down
FRAEX38873_v2_000339220	17.33	11.323	-0.554448	0.0411617	0.00873509	No
FRAEX38873_v2_000339190	2.623	0.08	-4.6963	1.25535e-08	5.87573e-10	Down
FRAEX38873_v2_000339150	8.12	13.673	0.796034	0.0233986	0.00437943	No
FRAEX38873_v2_000339140	1.016	15.603	3.804	1.52222e-10	5.6056e-12	Up
FRAEX38873_v2_000339110	2.543	0.49	-2.11869	0.0474805	0.0104265	Down
FRAEX38873_v2_000338960	9.356	51.693	2.4939	5.4319e-16	1.10077e-17	Up
FRAEX38873_v2_000338950	18.03	86.543	2.10386	0.00667896	0.000997019	Up
FRAEX38873_v2_000338920	0	46.03	9.7198	6.54718e-25	6.06371e-27	Up
FRAEX38873_v2_000338730	20.363	9.78	-0.994282	0.0034793	0.00047037	No
FRAEX38873_v2_000338710	10.966	31.876	1.51597	0.00483873	0.000686795	Up
FRAEX38873_v2_000338680	8.073	34.993	2.17993	2.46198e-14	5.94887e-16	Up
FRAEX38873_v2_000338670	1.986	0.743	-1.3488	0.000636944	6.931e-05	Down
FRAEX38873_v2_000338480	2.976	57.043	3.5402	0.00136424	0.000161955	Up
FRAEX38873_v2_000338450	11.323	7.343	-0.591492	0.00398733	0.000549855	No
FRAEX38873_v2_000338420	8.256	0.81	-3.26085	8.63212e-30	5.27411e-32	Down
FRAEX38873_v2_000338110	7.446	4.326	-0.739357	0.0425612	0.0091074	No
FRAEX38873_v2_000338090	8.48	59.423	2.55118	0.00270603	0.000352216	Up
FRAEX38873_v2_000338060	6.076	52.82	2.77431	0.0125501	0.0020811	Up
FRAEX38873_v2_000338030	8.106	13.96	0.836034	0.0105859	0.00170388	No
FRAEX38873_v2_000337970	77.336	135.116	0.846889	0.0148723	0.00254307	No
FRAEX38873_v2_000337890	71.533	2.853	-4.52283	7.07757e-27	5.55702e-29	Down
FRAEX38873_v2_000337750	12.906	35.026	1.45437	4.50332e-07	2.65436e-08	Up
FRAEX38873_v2_000337670	0.396	36.47	6.12801	1.2632e-18	1.91727e-20	Up
FRAEX38873_v2_000337600	13.263	6.763	-0.929239	3.55933e-05	2.95996e-06	No
FRAEX38873_v2_000337590	240.096	342.886	0.561183	0.0286442	0.00559486	No
FRAEX38873_v2_000337510	14.86	7.1	-1.001	0.000269669	2.69065e-05	Down
FRAEX38873_v2_000337420	8.926	14.813	0.779639	0.0396769	0.00833883	No
FRAEX38873_v2_000337380	1.66	0.19	-2.80803	0.000652725	7.12076e-05	Down
FRAEX38873_v2_000337370	14.646	1.013	-3.74695	2.89948e-29	1.87575e-31	Down
FRAEX38873_v2_000337360	11.123	21.513	0.976689	0.000318959	3.22742e-05	No
FRAEX38873_v2_000337330	36.496	8.85	-1.94472	1.47755e-06	9.49333e-08	Down
FRAEX38873_v2_000337320	0.826	0.076	-2.7292	0.0269997	0.00521094	Down
FRAEX38873_v2_000337220	11.876	52.09	2.08212	1.66025e-27	1.23471e-29	Up
FRAEX38873_v2_000337210	9.71	4.093	-1.23409	3.18604e-08	1.59078e-09	Down
FRAEX38873_v2_000337160	5.336	9.573	0.874926	0.0185139	0.00330036	No
FRAEX38873_v2_000336980	4.35	0.056	-4.97849	2.80049e-06	1.89068e-07	Down
FRAEX38873_v2_000336910	3.91	11.743	1.62592	2.95741e-10	1.12341e-11	Up
FRAEX38873_v2_000336900	67.23	16.163	-1.9599	1.55007e-29	9.72782e-32	Down
FRAEX38873_v2_000336860	30.306	11.626	-1.28798	7.58715e-08	4.00008e-09	Down
FRAEX38873_v2_000336830	1.393	12.096	2.96926	0.000396246	4.10257e-05	Up
FRAEX38873_v2_000336820	19.6	25.523	0.430764	0.00777365	0.00119127	No
FRAEX38873_v2_000336790	17.646	23.633	0.471049	0.0295313	0.00580486	No
FRAEX38873_v2_000336630	10.89	5.543	-0.878513	0.00666372	0.00099428	No
FRAEX38873_v2_000336620	16.16	5.493	-1.54737	0.00139122	0.000165541	Down
FRAEX38873_v2_000336570	0.486	30.346	5.89948	4.01896e-58	4.77773e-61	Up
FRAEX38873_v2_000336530	4.64	9.826	1.12569	0.0054253	0.000782949	Up
FRAEX38873_v2_000336520	3.36	8.696	1.41475	9.50573e-05	8.59093e-06	Up
FRAEX38873_v2_000336490	10.476	3.09	-1.67936	0.00163164	0.000197848	Down
FRAEX38873_v2_000336480	2.64	23.28	3.16703	1.60804e-39	4.89021e-42	Up
FRAEX38873_v2_000336350	0.073	1.863	3.65495	0.00501443	0.000714505	Up
FRAEX38873_v2_000336340	17.993	6.09	-1.47551	8.66231e-08	4.60524e-09	Down
FRAEX38873_v2_000336330	7.85	3.006	-1.30121	0.00888423	0.00138897	Down
FRAEX38873_v2_000336320	0.076	3.266	4.86447	5.60137e-09	2.49321e-10	Up
FRAEX38873_v2_000336310	46.353	7.453	-2.57977	3.04859e-28	2.12392e-30	Down
FRAEX38873_v2_000336300	1.9	14.05	2.72733	5.5453e-05	4.78333e-06	Up
FRAEX38873_v2_000336220	0.556	1.58	1.43552	0.0147832	0.00252415	Up
FRAEX38873_v2_000336100	4.866	1.213	-1.88005	0.00027995	2.80175e-05	Down
FRAEX38873_v2_000336090	3.043	0	-4.63043	0.000640742	6.9741e-05	Down
FRAEX38873_v2_000336080	15.33	2.653	-2.42861	5.07255e-06	3.57046e-07	Down
FRAEX38873_v2_000335890	10.906	2.986	-1.85464	1.56918e-17	2.72007e-19	Down
FRAEX38873_v2_000335880	11.233	18.773	0.789783	0.00974882	0.00155001	No
FRAEX38873_v2_000335870	1.866	129.016	6.033	1.20455e-50	2.098e-53	Up
FRAEX38873_v2_000335840	0.48	0	-4.24383	0.00242627	0.000310906	Down
FRAEX38873_v2_000335800	18.596	31.03	0.781427	0.0215796	0.00396661	No
FRAEX38873_v2_000335770	42.073	30.01	-0.433376	0.0112294	0.00182516	No
FRAEX38873_v2_000335710	1.003	0	-4.95374	0.000113125	1.04334e-05	Down
FRAEX38873_v2_000335670	3.396	9.826	1.56261	4.46872e-08	2.27569e-09	Up
FRAEX38873_v2_000335490	1.216	22.793	3.93095	1.32963e-06	8.47676e-08	Up
FRAEX38873_v2_000335400	16.873	140.456	2.95722	7.28974e-06	5.26008e-07	Up
FRAEX38873_v2_000335340	6.863	15.95	1.27278	9.266e-05	8.34352e-06	Up
FRAEX38873_v2_000335260	0.84	24.526	4.8093	1.19131e-25	1.02758e-27	Up
FRAEX38873_v2_000335160	2.84	71.17	4.29635	5.91374e-07	3.55869e-08	Up
FRAEX38873_v2_000335120	3.426	0.04	-5.77503	2.56313e-13	6.93733e-15	Down
FRAEX38873_v2_000335040	1.566	0.363	-1.92228	0.00520726	0.000747308	Down
FRAEX38873_v2_000334880	68.213	32.24	-1.03848	0.0244124	0.00460225	Down
FRAEX38873_v2_000334860	9.85	18.463	0.948058	0.000734467	8.09983e-05	No
FRAEX38873_v2_000334790	252.413	52.863	-2.1323	0.003067	0.000405473	Down
FRAEX38873_v2_000334780	4.276	0.27	-3.50311	0.000221953	2.17467e-05	Down
FRAEX38873_v2_000334680	17.176	4.493	-1.82041	0.012689	0.00210764	Down
FRAEX38873_v2_000334670	44.086	0.026	-9.2998	1.10667e-32	5.50721e-35	Down
FRAEX38873_v2_000334650	28.26	97.973	1.67349	0.029975	0.00591361	Up
FRAEX38873_v2_000334600	0.45	4.346	2.99253	0.000583263	6.27107e-05	Up
FRAEX38873_v2_000334560	89.19	4.986	-4.01154	2.5583e-16	5.0146e-18	Down
FRAEX38873_v2_000334430	2.553	1.55	-0.791438	0.00796743	0.00122625	No
FRAEX38873_v2_000334420	1.4	0.04	-4.26979	2.20841e-05	1.75655e-06	Down
FRAEX38873_v2_000334280	23.47	13.293	-0.747987	0.0435902	0.009377	No
FRAEX38873_v2_000334270	21.473	12.49	-0.716544	0.0109184	0.00176766	No
FRAEX38873_v2_000334200	76.71	51.48	-0.500805	0.0392126	0.00822281	No
FRAEX38873_v2_000334190	1.01	9.936	3.24021	5.89357e-09	2.63305e-10	Up
FRAEX38873_v2_000334120	315.143	199.823	-0.613586	0.000569088	6.10136e-05	No
FRAEX38873_v2_000333950	19.856	8.123	-1.21819	0.00532518	0.000767322	Down
FRAEX38873_v2_000333920	2.8	0.013	-6.63208	2.38824e-16	4.65426e-18	Down
FRAEX38873_v2_000333800	3.613	5.99	0.769484	0.0291916	0.00572517	No
FRAEX38873_v2_000333780	67.716	46.956	-0.485767	0.0463558	0.010109	No
FRAEX38873_v2_000333700	20.363	14.196	-0.542266	0.0173332	0.0030573	No
FRAEX38873_v2_000333670	0.11	4.493	4.70541	4.94364e-07	2.94005e-08	Up
FRAEX38873_v2_000333550	25.306	0.03	-8.0526	5.22507e-21	6.60157e-23	Down
FRAEX38873_v2_000333540	42.95	0	-9.25245	1.23135e-22	1.3583e-24	Down
FRAEX38873_v2_000333490	66.006	94.723	0.552326	0.00529406	0.000761522	No
FRAEX38873_v2_000333430	0.02	0.713	3.83481	0.00241514	0.000309145	Up
FRAEX38873_v2_000333360	4.44	1.696	-1.28523	0.0167274	0.00292918	Down
FRAEX38873_v2_000333350	4.38	0.373	-2.90992	0.00034353	3.49884e-05	Down
FRAEX38873_v2_000333340	4.163	1.836	-1.10966	0.038787	0.00810733	Down
FRAEX38873_v2_000333280	38.256	52.876	0.524432	0.0410915	0.00871769	No
FRAEX38873_v2_000333190	10.17	14.726	0.584641	0.0377366	0.00783401	No
FRAEX38873_v2_000333130	1.073	9.44	2.79169	0.0112058	0.00182009	Up
FRAEX38873_v2_000333060	4.913	0.383	-3.3663	3.73735e-06	2.57039e-07	Down
FRAEX38873_v2_000333010	74.846	36.826	-0.974625	5.12228e-05	4.39142e-06	No
FRAEX38873_v2_000333000	0.28	1.526	2.30438	0.00193261	0.000240862	Up
FRAEX38873_v2_000332940	3.316	6.886	1.11501	0.0119385	0.00196219	Up
FRAEX38873_v2_000332890	41.983	1.656	-4.20312	1.32492e-06	8.43576e-08	Down
FRAEX38873_v2_000332880	12.95	7.396	-0.797866	0.00134802	0.000159767	No
FRAEX38873_v2_000332870	3.086	0	-6.7154	6.18979e-10	2.43854e-11	Down
FRAEX38873_v2_000332830	1.173	0.086	-2.81559	0.0451466	0.00977921	Down
FRAEX38873_v2_000332770	0	2.886	6.0019	2.25384e-06	1.49172e-07	Up
FRAEX38873_v2_000332620	32.753	77.256	1.29048	2.46359e-08	1.20554e-09	Up
FRAEX38873_v2_000332480	11.5	5.67	-0.974775	0.00524742	0.000753797	No
FRAEX38873_v2_000332340	15.19	35.616	1.27741	3.25529e-12	9.81871e-14	Up
FRAEX38873_v2_000332330	1.183	0	-5.76569	1.07903e-06	6.77769e-08	Down
FRAEX38873_v2_000332080	588.616	0.153	-11.1081	3.73285e-83	7.224e-87	Down
FRAEX38873_v2_000332070	1.943	0.32	-2.31373	0.00664697	0.000991085	Down
FRAEX38873_v2_000331990	7.26	0.703	-3.16518	9.30695e-08	4.97111e-09	Down
FRAEX38873_v2_000331830	4.836	2.14	-1.08819	0.035419	0.00724868	Down
FRAEX38873_v2_000331790	13.9	7.753	-0.783567	0.0211012	0.00386192	No
FRAEX38873_v2_000331670	10.87	19.643	0.870969	0.0395963	0.00831861	No
FRAEX38873_v2_000331660	6.966	18.866	1.49064	9.42899e-06	6.93665e-07	Up
FRAEX38873_v2_000331610	5.63	3.49	-0.647355	0.0184677	0.00329064	No
FRAEX38873_v2_000331560	27.383	16.166	-0.702577	0.0465748	0.0101736	No
FRAEX38873_v2_000331540	0	1.03	5.28944	2.90233e-05	2.35983e-06	Up
FRAEX38873_v2_000331510	1.563	3.736	1.37164	0.000106956	9.81709e-06	Up
FRAEX38873_v2_000331300	0.06	1.253	3.53789	0.00241925	0.000309757	Up
FRAEX38873_v2_000331250	2.346	7.446	1.60288	0.0466411	0.0101971	Up
FRAEX38873_v2_000331200	5.203	133.693	4.62621	3.04544e-24	2.95527e-26	Up
FRAEX38873_v2_000331140	1.063	0.063	-3.57978	5.56377e-05	4.80529e-06	Down
FRAEX38873_v2_000331130	37.613	83.423	1.16204	0.0292103	0.00573045	Up
FRAEX38873_v2_000331110	0.04	0.813	3.19757	0.0218661	0.00402974	Up
FRAEX38873_v2_000331010	17.833	31.676	0.916114	0.000906648	0.000102468	No
FRAEX38873_v2_000330930	0.193	14.356	5.53428	5.38018e-10	2.10174e-11	Up
FRAEX38873_v2_000330920	5.336	18.546	1.79306	0.000185965	1.78402e-05	Up
FRAEX38873_v2_000330850	1.09	0.403	-1.32613	0.0423565	0.00905072	Down
FRAEX38873_v2_000330810	23.38	31.566	0.483527	0.00412356	0.000572517	No
FRAEX38873_v2_000330800	1.803	0.446	-1.88703	0.0180706	0.00320553	Down
FRAEX38873_v2_000330770	11.943	2.736	-2.01297	0.002707	0.000352491	Down
FRAEX38873_v2_000330740	5.496	1.11	-2.19672	0.000577198	6.19818e-05	Down
FRAEX38873_v2_000330690	17.34	36.733	1.13021	3.25928e-05	2.68518e-06	Up
FRAEX38873_v2_000330680	0.17	1.786	3.00138	0.00423718	0.000591104	Up
FRAEX38873_v2_000330670	7.086	0.543	-2.99678	0.00991816	0.0015816	Down
FRAEX38873_v2_000330620	3.426	12.03	1.79304	0.00650278	0.000965232	Up
FRAEX38873_v2_000330470	126.75	46.03	-1.41486	2.36052e-05	1.89123e-06	Down
FRAEX38873_v2_000330450	0.766	2.833	1.73198	0.0169402	0.00297441	Up
FRAEX38873_v2_000330440	4.846	29.393	2.59887	1.15516e-09	4.70417e-11	Up
FRAEX38873_v2_000330430	4.483	26.13	2.52914	2.32265e-05	1.85833e-06	Up
FRAEX38873_v2_000330400	6.613	0.366	-3.96725	6.10744e-16	1.24442e-17	Down
FRAEX38873_v2_000330370	34.13	15.75	-1.12651	8.79233e-06	6.4464e-07	Down
FRAEX38873_v2_000330340	16.44	0.303	-5.5667	8.20238e-43	2.13161e-45	Down
FRAEX38873_v2_000330280	3.463	0.336	-3.13579	1.06065e-05	7.8938e-07	Down
FRAEX38873_v2_000330270	32.51	17.203	-0.896902	0.0298949	0.00589451	No
FRAEX38873_v2_000330110	0.393	73.116	7.21727	1.76307e-46	3.75319e-49	Up
FRAEX38873_v2_000330090	2.68	0.363	-2.60471	0.00363134	0.000494339	Down
FRAEX38873_v2_000330060	13.85	21.036	0.641368	0.00678502	0.00101763	No
FRAEX38873_v2_000329940	20.83	5.763	-1.79571	0.000338433	3.44318e-05	Down
FRAEX38873_v2_000329920	4.223	1.286	-1.59112	0.00973074	0.00154633	Down
FRAEX38873_v2_000329780	0.9	0.286	-1.56114	0.0465713	0.0101715	Down
FRAEX38873_v2_000329770	7.386	2.863	-1.30029	8.05937e-05	7.17458e-06	Down
FRAEX38873_v2_000329760	15.49	9.903	-0.592698	0.00301909	0.000398556	No
FRAEX38873_v2_000329740	12.423	2.196	-2.34925	0.00256924	0.000331924	Down
FRAEX38873_v2_000329730	18.626	1.343	-3.3723	0.00051463	5.46771e-05	Down
FRAEX38873_v2_000329590	1.02	12.196	3.11972	0.00605169	0.00088924	Up
FRAEX38873_v2_000329530	4.796	2.123	-1.08289	0.0359373	0.00737106	Down
FRAEX38873_v2_000329470	0.063	0.476	2.63634	0.00684412	0.0010282	Up
FRAEX38873_v2_000329410	0.053	1.06	3.34695	0.0114773	0.00187401	Up
FRAEX38873_v2_000329270	9.63	5.6	-0.741622	6.99328e-05	6.15206e-06	No
FRAEX38873_v2_000329190	10.02	5.646	-0.765792	0.0315719	0.00630023	No
FRAEX38873_v2_000329120	48.46	5.52	-2.98417	1.62087e-06	1.04634e-07	Down
FRAEX38873_v2_000329100	2.723	26.76	3.30509	7.03978e-11	2.48342e-12	Up
FRAEX38873_v2_000329090	2.056	8.796	2.10965	1.14512e-06	7.22129e-08	Up
FRAEX38873_v2_000329010	0.636	0.093	-2.40913	0.0162258	0.0028263	Down
FRAEX38873_v2_000328940	0	25.846	9.61259	2.58709e-25	2.31977e-27	Up
FRAEX38873_v2_000328880	1.136	3.123	1.48193	0.00596883	0.000874755	Up
FRAEX38873_v2_000328870	4.963	2.46	-0.961649	0.00796875	0.00122667	No
FRAEX38873_v2_000328840	5.573	0.343	-3.73493	3.72585e-08	1.87884e-09	Down
FRAEX38873_v2_000328830	90.19	13.106	-2.59995	0.000493668	5.21906e-05	Down
FRAEX38873_v2_000328770	5.71	32.986	2.52154	3.8726e-06	2.67231e-07	Up
FRAEX38873_v2_000328720	1.246	0.043	-4.61317	6.53509e-08	3.39844e-09	Down
FRAEX38873_v2_000328710	0.433	0.016	-3.36712	0.0136299	0.00229069	Down
FRAEX38873_v2_000328660	0.466	5.856	3.60101	3.4871e-18	5.57011e-20	Up
FRAEX38873_v2_000328650	11.836	5.826	-0.98515	0.0170121	0.00299173	No
FRAEX38873_v2_000328610	18.303	26.273	0.570246	0.0345242	0.00702109	No
FRAEX38873_v2_000328590	5.14	1.433	-1.69767	0.0370416	0.00765184	Down
FRAEX38873_v2_000328480	8.666	0.283	-4.659	4.81225e-16	9.67214e-18	Down
FRAEX38873_v2_000328380	1.173	11	3.12767	8.71772e-07	5.37944e-08	Up
FRAEX38873_v2_000328370	0.43	2.07	2.10036	0.036148	0.00742227	Up
FRAEX38873_v2_000328350	8.783	13.803	0.705537	0.0244725	0.00461832	No
FRAEX38873_v2_000328330	0.596	2.256	1.81401	0.0486853	0.010753	Up
FRAEX38873_v2_000328290	3.413	9.63	1.4313	0.0451849	0.00979375	Up
FRAEX38873_v2_000328240	2.873	10.856	1.98053	9.37948e-06	6.89504e-07	Up
FRAEX38873_v2_000328160	19.85	11.766	-0.708122	5.07493e-05	4.34521e-06	No
FRAEX38873_v2_000328150	10.11	6.186	-0.750716	0.0471067	0.0103249	No
FRAEX38873_v2_000328140	0.26	7.89	4.39993	5.61743e-06	3.97263e-07	Up
FRAEX38873_v2_000328050	1.01	0	-4.83994	0.000191528	1.84427e-05	Down
FRAEX38873_v2_000328030	20.746	12.003	-0.737395	0.00118613	0.000138547	No
FRAEX38873_v2_000327970	4.023	0.873	-2.06851	0.000225549	2.21428e-05	Down
FRAEX38873_v2_000327900	5.36	10.163	0.973261	0.0146909	0.00250573	No
FRAEX38873_v2_000327890	4.51	8.256	0.924535	0.0114956	0.00187815	No
FRAEX38873_v2_000327820	12.296	5.923	-0.993366	9.39039e-05	8.4711e-06	No
FRAEX38873_v2_000327630	11.006	1.463	-2.79977	4.36736e-11	1.49841e-12	Down
FRAEX38873_v2_000327620	7.576	2.88	-1.32812	0.000335799	3.4136e-05	Down
FRAEX38873_v2_000327590	2.83	0.73	-1.79402	0.0172869	0.00304819	Down
FRAEX38873_v2_000327580	6.3	8.943	0.556268	0.049912	0.0110971	No
FRAEX38873_v2_000327540	5.35	9.766	0.864766	0.00585324	0.000855064	No
FRAEX38873_v2_000327500	17.636	10.403	-0.715135	0.00161068	0.000195128	No
FRAEX38873_v2_000327460	2.583	16.953	2.70713	2.03076e-12	6.0298e-14	Up
FRAEX38873_v2_000327320	7.263	4.76	-0.55934	0.0341291	0.00692375	No
FRAEX38873_v2_000327280	12.803	23.026	0.899701	0.0140302	0.00237009	No
FRAEX38873_v2_000327240	76.33	24.05	-1.60028	4.34907e-06	3.02875e-07	Down
FRAEX38873_v2_000327230	3.343	1.406	-1.19782	6.3149e-06	4.5165e-07	Down
FRAEX38873_v2_000327010	5.05	10.07	1.03391	0.00098133	0.000112211	Up
FRAEX38873_v2_000326960	1.61	2.813	0.84393	0.0354823	0.00726498	No
FRAEX38873_v2_000326950	2.503	10.313	2.06205	1.63439e-07	8.98282e-09	Up
FRAEX38873_v2_000326930	0.056	0.943	3.4163	0.00167968	0.000204463	Up
FRAEX38873_v2_000326900	15.39	21.636	0.540773	0.0238381	0.00447224	No
FRAEX38873_v2_000326890	9.483	17.226	0.911883	0.029187	0.00572145	No
FRAEX38873_v2_000326880	13.713	2.966	-2.12152	8.62415e-05	7.72265e-06	Down
FRAEX38873_v2_000326830	0.163	2.426	3.43441	0.00368188	0.000502338	Up
FRAEX38873_v2_000326790	8.37	50.61	2.61663	4.6652e-12	1.43809e-13	Up
FRAEX38873_v2_000326630	55.793	35.33	-0.603941	0.00692351	0.00104146	No
FRAEX38873_v2_000326570	0.04	1.266	3.92888	0.00096414	0.000109876	Up
FRAEX38873_v2_000326460	0.546	0	-4.31602	0.00188174	0.000233429	Down
FRAEX38873_v2_000326410	3.58	26.416	2.86041	3.96498e-10	1.52697e-11	Up
FRAEX38873_v2_000326370	4.31	23.163	2.2893	0.0135787	0.00228057	Up
FRAEX38873_v2_000326290	2.666	0	-6.8997	1.50056e-10	5.51339e-12	Down
FRAEX38873_v2_000326170	4.593	7.3	0.700726	0.0136299	0.00229106	No
FRAEX38873_v2_000326130	0.156	8.946	5.6829	2.40856e-31	1.34491e-33	Up
FRAEX38873_v2_000326020	4.5	27.526	2.67053	8.44402e-08	4.48685e-09	Up
FRAEX38873_v2_000326010	0.056	1.376	3.77349	0.000767398	8.51816e-05	Up
FRAEX38873_v2_000325980	7.576	0.123	-5.57231	4.17651e-18	6.7663e-20	Down
FRAEX38873_v2_000325960	24.766	41.856	0.803639	0.0127743	0.00212429	No
FRAEX38873_v2_000325950	21.513	38.563	0.868279	0.000519414	5.52427e-05	No
FRAEX38873_v2_000325880	2.446	12.51	2.1934	0.00427213	0.000596333	Up
FRAEX38873_v2_000325830	26.64	51.65	0.980952	0.0119325	0.00196055	No
FRAEX38873_v2_000325820	32.273	48.85	0.655162	0.0168054	0.00294656	No
FRAEX38873_v2_000325740	4.84	1.713	-1.40253	0.0113749	0.00185446	Down
FRAEX38873_v2_000325710	25.053	40.793	0.755423	0.000751339	8.30874e-05	No
FRAEX38873_v2_000325590	1.36	0.273	-2.08472	0.0253665	0.00482491	Down
FRAEX38873_v2_000325530	0.21	5.263	4.32937	1.94885e-08	9.38029e-10	Up
FRAEX38873_v2_000325510	5.91	12.406	1.11579	0.0062298	0.000918685	Up
FRAEX38873_v2_000325490	0.79	4.063	2.28612	0.0027066	0.000352364	Up
FRAEX38873_v2_000325450	29.68	1.396	-4.18135	3.94266e-15	8.77455e-17	Down
FRAEX38873_v2_000325330	1.823	12.45	2.69596	5.6026e-05	4.84193e-06	Up
FRAEX38873_v2_000325240	2.936	5.23	0.873783	0.00850644	0.00132309	No
FRAEX38873_v2_000325160	11.183	19.45	0.797823	0.00773861	0.00118483	No
FRAEX38873_v2_000325120	4.066	14.806	1.90858	6.73749e-07	4.08485e-08	Up
FRAEX38873_v2_000324990	11.653	16.57	0.559	0.0362257	0.00744123	No
FRAEX38873_v2_000324980	2.73	4.756	0.846775	0.00682327	0.00102431	No
FRAEX38873_v2_000324940	1.063	4.193	1.99048	7.49748e-06	5.42242e-07	Up
FRAEX38873_v2_000324930	5.176	40.366	2.87011	2.99637e-06	2.03036e-07	Up
FRAEX38873_v2_000324900	7.753	2.836	-1.38577	2.70038e-07	1.53194e-08	Down
FRAEX38873_v2_000324890	24.756	4.07	-2.48995	2.96034e-07	1.69169e-08	Down
FRAEX38873_v2_000324880	2.23	0.9	-1.24053	0.00435392	0.000609918	Down
FRAEX38873_v2_000324790	3.526	1.876	-0.851182	0.0300803	0.0059369	No
FRAEX38873_v2_000324780	18.533	13.4	-0.423501	0.0182226	0.00323635	No
FRAEX38873_v2_000324720	0.326	0	-3.29983	0.0403957	0.00852961	Down
FRAEX38873_v2_000324690	17.37	43.92	1.36063	1.255e-06	7.95584e-08	Up
FRAEX38873_v2_000324670	16.516	34.976	1.14037	0.00334885	0.000449679	Up
FRAEX38873_v2_000324620	1.116	0	-3.70014	0.0140486	0.00237465	Down
FRAEX38873_v2_000324610	0.34	0.023	-2.78575	0.0427802	0.00916254	Down
FRAEX38873_v2_000324500	14.033	2.176	-2.59647	1.35998e-08	6.40304e-10	Down
FRAEX38873_v2_000324470	15.246	26.073	0.822239	0.0112818	0.00183586	No
FRAEX38873_v2_000324430	1.103	8.146	2.99168	1.96979e-11	6.51858e-13	Up
FRAEX38873_v2_000324360	2.816	37.423	3.62834	1.22215e-13	3.19636e-15	Up
FRAEX38873_v2_000324350	235.816	412.8	0.850124	0.00388994	0.000534919	No
FRAEX38873_v2_000324330	5.946	2.14	-1.41684	0.00188581	0.000233999	Down
FRAEX38873_v2_000324290	0.373	4.823	3.1739	0.00586461	0.000857212	Up
FRAEX38873_v2_000324260	4.656	0	-7.1494	2.27894e-11	7.60466e-13	Down
FRAEX38873_v2_000324250	12.48	7.646	-0.675996	1.11105e-05	8.30883e-07	No
FRAEX38873_v2_000324230	11.966	21.56	0.894189	0.0167508	0.0029342	No
FRAEX38873_v2_000324160	11.32	5.82	-0.911515	0.000261911	2.60777e-05	No
FRAEX38873_v2_000323900	0.83	0	-5.05421	8.26518e-05	7.3715e-06	Down
FRAEX38873_v2_000323680	2.52	0.74	-1.72446	1.20268e-05	9.05394e-07	Down
FRAEX38873_v2_000323520	3.466	1.503	-1.1421	0.00388741	0.000534353	Down
FRAEX38873_v2_000323500	0.013	1.496	5.38835	2.05991e-07	1.14639e-08	Up
FRAEX38873_v2_000323380	16.533	27.853	0.804647	0.0126714	0.00210332	No
FRAEX38873_v2_000323310	0.36	0	-3.4065	0.0320164	0.0064155	Down
FRAEX38873_v2_000323220	19.176	9.72	-0.922495	0.00762976	0.00116574	No
FRAEX38873_v2_000323180	1.426	10.81	2.88035	1.14536e-08	5.32407e-10	Up
FRAEX38873_v2_000323170	16.923	22.853	0.485742	0.0332795	0.0067164	No
FRAEX38873_v2_000323140	70.45	44.93	-0.59845	0.00436924	0.000612305	No
FRAEX38873_v2_000323110	0.536	3.766	2.68013	6.86649e-05	6.03103e-06	Up
FRAEX38873_v2_000323090	19.36	47.183	1.33106	2.73566e-07	1.55347e-08	Up
FRAEX38873_v2_000323080	9.063	3.273	-1.32341	0.00821433	0.00127106	Down
FRAEX38873_v2_000323020	1.393	0	-3.36509	0.0338831	0.00686635	Down
FRAEX38873_v2_000322970	1.26	0.423	-1.48653	0.00358979	0.000488137	Down
FRAEX38873_v2_000322960	30.333	46.316	0.661049	0.0201899	0.00366333	No
FRAEX38873_v2_000322900	19.25	11.603	-0.735775	0.0473021	0.0103795	No
FRAEX38873_v2_000322780	1.053	0.006	-5.73435	4.9845e-10	1.93752e-11	Down
FRAEX38873_v2_000322770	33.453	0.216	-6.79649	1.27075e-26	1.02585e-28	Down
FRAEX38873_v2_000322720	86.726	23.15	-1.82629	0.00448227	0.000630376	Down
FRAEX38873_v2_000322690	6.34	0.39	-3.58494	0.00025385	2.51527e-05	Down
FRAEX38873_v2_000322660	5.743	18.79	1.6356	0.0493558	0.010942	Up
FRAEX38873_v2_000322640	100.503	155.506	0.675882	0.000152616	1.44258e-05	No
FRAEX38873_v2_000322600	3.316	0.726	-2.06133	6.85378e-05	6.01798e-06	Down
FRAEX38873_v2_000322580	15.886	24.553	0.670167	0.0042814	0.00059833	No
FRAEX38873_v2_000322550	71.023	0	-8.54217	1.1633e-18	1.75922e-20	Down
FRAEX38873_v2_000322460	2.94	4.49	0.774509	0.0236098	0.0044255	No
FRAEX38873_v2_000322440	1.66	0	-5.60657	2.67467e-06	1.79761e-07	Down
FRAEX38873_v2_000322410	6.1	1.673	-1.76572	0.00427571	0.000596952	Down
FRAEX38873_v2_000322270	0.283	0.033	-2.52869	0.0195535	0.0035284	Down
FRAEX38873_v2_000322260	7.786	0.38	-4.14323	1.68461e-20	2.19361e-22	Down
FRAEX38873_v2_000322210	3.886	9.87	1.38793	0.000109495	1.00774e-05	Up
FRAEX38873_v2_000322180	5.246	1.01	-2.30352	2.75365e-15	6.01417e-17	Down
FRAEX38873_v2_000322160	4.203	26.236	2.61068	3.50778e-21	4.364e-23	Up
FRAEX38873_v2_000322140	23.283	0	-9.06823	1.89293e-21	2.30787e-23	Down
FRAEX38873_v2_000322040	693.366	253.44	-1.37774	0.0449458	0.00972452	Down
FRAEX38873_v2_000321970	15.456	8.22	-0.870532	0.0128202	0.00213311	No
FRAEX38873_v2_000321720	14.71	25.753	0.855406	0.00180573	0.000222153	No
FRAEX38873_v2_000321660	2.066	80.196	4.12589	0.00110823	0.000128254	Up
FRAEX38873_v2_000321650	0	0.243	4.25757	0.00256951	0.000332031	Up
FRAEX38873_v2_000321600	1.166	5.373	2.21389	1.63899e-09	6.83311e-11	Up
FRAEX38873_v2_000321500	2.253	10.96	2.14382	0.0071191	0.0010762	Up
FRAEX38873_v2_000321450	2.756	0.31	-3.00953	7.16872e-12	2.26134e-13	Down
FRAEX38873_v2_000321360	45.05	8.14	-2.33191	0.000393004	4.0614e-05	Down
FRAEX38873_v2_000321340	3.743	0.946	-1.83538	0.0306862	0.00609857	Down
FRAEX38873_v2_000321320	9.253	13.806	0.626717	0.00613787	0.000903771	No
FRAEX38873_v2_000321280	3.17	96.693	4.92987	1.75102e-62	1.64593e-65	Up
FRAEX38873_v2_000321270	83.536	11.2	-2.82242	5.4181e-12	1.68066e-13	Down
FRAEX38873_v2_000321140	0	0.856	3.87673	0.00825453	0.0012782	Up
FRAEX38873_v2_000321060	3.35	0.456	-2.91515	4.77481e-12	1.47319e-13	Down
FRAEX38873_v2_000321020	0.02	0.77	4.51835	3.94757e-06	2.73168e-07	Up
FRAEX38873_v2_000321000	167.1	306.303	0.92856	7.34219e-05	6.48945e-06	No
FRAEX38873_v2_000320920	200.37	66.413	-1.56474	0.00960088	0.00152357	Down
FRAEX38873_v2_000320730	0	4.496	5.93501	5.75023e-07	3.45291e-08	Up
FRAEX38873_v2_000320660	3.803	15.636	2.07312	5.29037e-14	1.32073e-15	Up
FRAEX38873_v2_000320540	7.043	1.096	-2.50181	2.50277e-06	1.67101e-07	Down
FRAEX38873_v2_000320500	1.246	0	-5.42904	1.06855e-05	7.95852e-07	Down
FRAEX38873_v2_000320470	0.03	0.75	3.10812	0.0377765	0.00784543	Up
FRAEX38873_v2_000320350	2.893	0.54	-2.28103	3.40649e-05	2.81967e-06	Down
FRAEX38873_v2_000320250	6.246	13.24	1.12561	0.00585943	0.000856292	Up
FRAEX38873_v2_000320190	1.91	0.463	-1.9026	0.00422063	0.000588095	Down
FRAEX38873_v2_000320180	108.87	16.466	-2.6485	6.63382e-28	4.78678e-30	Down
FRAEX38873_v2_000320130	0.066	9.663	6.7905	1.67972e-23	1.74144e-25	Up
FRAEX38873_v2_000320100	18.56	1.436	-3.28713	0.000472954	4.98176e-05	Down
FRAEX38873_v2_000320070	4.333	8.9	1.08579	0.00695246	0.00104659	Up
FRAEX38873_v2_000320000	7.78	4.513	-0.741979	0.0389319	0.00814673	No
FRAEX38873_v2_000319920	5.086	9.54	0.943544	0.00705349	0.00106511	No
FRAEX38873_v2_000319900	64.616	486.18	2.81281	6.18358e-05	5.38163e-06	Up
FRAEX38873_v2_000319870	0.473	14.32	4.59716	9.29379e-10	3.73848e-11	Up
FRAEX38873_v2_000319840	4.106	1.363	-1.52669	1.22508e-05	9.24378e-07	Down
FRAEX38873_v2_000319670	10.843	0.5	-4.27686	2.01302e-20	2.64908e-22	Down
FRAEX38873_v2_000319570	2.37	0.296	-3.0105	1.29355e-10	4.71703e-12	Down
FRAEX38873_v2_000319400	29.913	12.593	-1.19722	1.82415e-08	8.73974e-10	Down
FRAEX38873_v2_000319350	20.836	0.01	-8.96381	7.49406e-27	5.90475e-29	Down
FRAEX38873_v2_000319340	15.66	10.116	-0.586052	0.0484615	0.0106902	No
FRAEX38873_v2_000319210	10.813	20.39	0.917894	0.000194383	1.87929e-05	No
FRAEX38873_v2_000319180	120.61	7.14	-3.52793	0.000746904	8.25351e-05	Down
FRAEX38873_v2_000319140	3.27	0.556	-2.38941	2.31325e-05	1.8476e-06	Down
FRAEX38873_v2_000319020	1.17	35.746	4.50625	1.46673e-07	8.01672e-09	Up
FRAEX38873_v2_000318980	16.293	5.263	-1.53609	0.0188262	0.00337113	Down
FRAEX38873_v2_000318950	1.536	0.726	-1.01637	0.0477464	0.0104942	Down
FRAEX38873_v2_000318860	1.306	5.656	2.01524	0.0280274	0.00545036	Up
FRAEX38873_v2_000318840	4.393	1.966	-1.09479	0.00384	0.00052699	Down
FRAEX38873_v2_000318780	1.933	0.88	-1.08262	0.0265608	0.00511081	Down
FRAEX38873_v2_000318740	3.273	1.486	-1.08374	0.0462247	0.0100728	Down
FRAEX38873_v2_000318710	12.243	3.526	-1.72342	2.5375e-05	2.04215e-06	Down
FRAEX38873_v2_000318690	4.7	1.656	-1.4841	2.08928e-06	1.37183e-07	Down
FRAEX38873_v2_000318640	2.69	0.303	-2.78607	0.0015645	0.000188799	Down
FRAEX38873_v2_000318580	42.233	22.923	-0.816701	3.34478e-06	2.27664e-07	No
FRAEX38873_v2_000318570	24.46	16.406	-0.52752	0.0484614	0.0106884	No
FRAEX38873_v2_000318540	1.606	9.12	2.31946	0.0218229	0.00402116	Up
FRAEX38873_v2_000318480	2.786	1.22	-1.14217	0.000145012	1.3667e-05	Down
FRAEX38873_v2_000318440	95.343	3.396	-4.67904	2.88548e-28	2.00231e-30	Down
FRAEX38873_v2_000318350	1636.72	3601.39	1.18606	8.74078e-06	6.40618e-07	Up
FRAEX38873_v2_000318340	0.263	6.23	4.52805	2.38741e-22	2.67314e-24	Up
FRAEX38873_v2_000318290	0.423	62.273	6.78881	4.47481e-39	1.41033e-41	Up
FRAEX38873_v2_000318260	2.363	0.823	-1.42666	0.00378959	0.00051871	Down
FRAEX38873_v2_000318250	181.25	5.2	-4.9639	6.85445e-27	5.34393e-29	Down
FRAEX38873_v2_000318230	3.24	6.323	1.00447	0.00306719	0.000405584	Up
FRAEX38873_v2_000318220	12.686	23.243	0.924403	0.0203068	0.00369124	No
FRAEX38873_v2_000318160	0.013	21.593	9.10236	5.19581e-28	3.70606e-30	Up
FRAEX38873_v2_000318140	3.826	13.806	1.8691	7.58628e-05	6.71567e-06	Up
FRAEX38873_v2_000318100	4.423	0.51	-2.82949	0.00115746	0.000134847	Down
FRAEX38873_v2_000318040	10.103	30.313	1.57814	0.0440404	0.00949303	Up
FRAEX38873_v2_000317990	7.05	25.356	1.88509	1.2757e-12	3.72085e-14	Up
FRAEX38873_v2_000317930	0	0.946	5.05219	9.52189e-05	8.61606e-06	Up
FRAEX38873_v2_000317910	2.093	4.14	1.00029	0.0210109	0.00384367	Up
FRAEX38873_v2_000317860	19.66	29.676	0.648101	0.0203006	0.00368847	No
FRAEX38873_v2_000317700	6.04	0.036	-6.71333	2.26532e-21	2.77442e-23	Down
FRAEX38873_v2_000317690	2.913	0.406	-2.53108	0.00333724	0.000447566	Down
FRAEX38873_v2_000317650	9.876	54.696	2.3574	0.000117574	1.08696e-05	Up
FRAEX38873_v2_000317640	18.126	24.526	0.482037	0.0409912	0.00868805	No
FRAEX38873_v2_000317580	3.553	1.26	-1.15998	0.0226515	0.00420453	Down
FRAEX38873_v2_000317570	34.973	16.913	-0.999298	1.51135e-10	5.55719e-12	No
FRAEX38873_v2_000317450	1.793	0.03	-5.29884	1.30792e-10	4.78028e-12	Down
FRAEX38873_v2_000317400	0.346	1.44	1.9078	0.0492252	0.0109008	Up
FRAEX38873_v2_000317380	0	0.66	3.90072	0.00853593	0.00132885	Up
FRAEX38873_v2_000317320	27.933	9.54	-1.49429	0.000466459	4.90819e-05	Down
FRAEX38873_v2_000317280	193.016	14.903	-3.5344	8.57395e-14	2.19736e-15	Down
FRAEX38873_v2_000317270	22.316	3.74	-2.51902	7.36001e-22	8.69326e-24	Down
FRAEX38873_v2_000317260	30.513	43.066	0.56588	0.0373238	0.00772322	No
FRAEX38873_v2_000317250	0.1	3.09	4.30344	6.88185e-06	4.94483e-07	Up
FRAEX38873_v2_000317240	1.126	4.713	1.97473	0.00222667	0.000282005	Up
FRAEX38873_v2_000317190	0.63	4.833	2.82363	1.36862e-05	1.0481e-06	Up
FRAEX38873_v2_000317180	3.696	7.906	1.14392	0.0191916	0.00345195	Up
FRAEX38873_v2_000317170	2.01	7.46	1.89416	8.17709e-05	7.28841e-06	Up
FRAEX38873_v2_000317150	4.656	45.403	3.21498	8.4769e-13	2.4209e-14	Up
FRAEX38873_v2_000317120	12.3	4.086	-1.57128	9.49712e-05	8.58052e-06	Down
FRAEX38873_v2_000317110	1.42	0.036	-4.23404	2.7829e-05	2.25504e-06	Down
FRAEX38873_v2_000317070	1.73	0.166	-2.96957	0.00206418	0.000258971	Down
FRAEX38873_v2_000316930	5.37	0.583	-3.07592	1.51325e-10	5.56836e-12	Down
FRAEX38873_v2_000316640	43.046	56.77	0.423645	0.0373345	0.00772681	No
FRAEX38873_v2_000316610	0.563	3.063	2.42155	3.05956e-06	2.07574e-07	Up
FRAEX38873_v2_000316560	4.046	1.833	-1.08468	0.00203369	0.000254583	Down
FRAEX38873_v2_000316550	10.093	4.353	-1.19246	3.11304e-05	2.55095e-06	Down
FRAEX38873_v2_000316460	16.323	25.56	0.697761	0.00349713	0.000473528	No
FRAEX38873_v2_000316400	29.13	124.14	2.12973	7.75967e-21	9.86826e-23	Up
FRAEX38873_v2_000316380	4.976	23.34	2.2637	3.67137e-06	2.52127e-07	Up
FRAEX38873_v2_000316230	217.32	17.043	-3.57034	1.51485e-28	1.01769e-30	Down
FRAEX38873_v2_000316140	9.836	4.58	-1.01893	0.038136	0.00793907	Down
FRAEX38873_v2_000316040	144.536	12.996	-3.36756	1.30141e-16	2.46819e-18	Down
FRAEX38873_v2_000316010	0.34	1.596	2.13267	0.0413202	0.00877331	Up
FRAEX38873_v2_000315920	0.703	0	-3.82991	0.0100384	0.0016041	Down
FRAEX38873_v2_000315870	0.033	2.876	5.50051	7.75097e-10	3.0793e-11	Up
FRAEX38873_v2_000315840	9.496	3.283	-1.51387	5.41332e-06	3.82229e-07	Down
FRAEX38873_v2_000315750	11.783	20.433	0.839859	0.000259629	2.58114e-05	No
FRAEX38873_v2_000315650	0	8.523	7.99207	6.28243e-15	1.42423e-16	Up
FRAEX38873_v2_000315590	4.056	0.016	-6.47694	6.72114e-12	2.11087e-13	Down
FRAEX38873_v2_000315420	13.426	7.21	-0.897002	0.00144718	0.000173281	No
FRAEX38873_v2_000315380	0.503	2.3	2.16037	0.00672187	0.001005	Up
FRAEX38873_v2_000315360	17.403	27.16	0.693656	0.030635	0.0060819	No
FRAEX38873_v2_000315220	12.51	2.376	-2.30736	2.84845e-14	6.92995e-16	Down
FRAEX38873_v2_000315200	0.336	1.526	2.09601	0.0432828	0.00930489	Up
FRAEX38873_v2_000315140	45.69	29.953	-0.557896	0.0260041	0.00497421	No
FRAEX38873_v2_000315050	8.426	3.936	-1.09312	0.00275668	0.000359646	Down
FRAEX38873_v2_000314890	5.89	3.163	-0.836555	0.0381327	0.00793733	No
FRAEX38873_v2_000314860	19.45	51.433	1.42258	0.0268263	0.00517154	Up
FRAEX38873_v2_000314810	7.24	0.05	-6.40373	1.64089e-17	2.84891e-19	Down
FRAEX38873_v2_000314760	0.243	10.533	5.04647	2.69623e-11	9.04184e-13	Up
FRAEX38873_v2_000314750	0.07	1.886	3.94863	0.00049714	5.26814e-05	Up
FRAEX38873_v2_000314740	10.153	5.483	-0.828022	0.0473415	0.0103894	No
FRAEX38873_v2_000314670	1.16	5.383	2.15475	0.000818921	9.16478e-05	Up
FRAEX38873_v2_000314570	1.956	6.436	1.75929	1.08875e-05	8.13304e-07	Up
FRAEX38873_v2_000314550	0.183	6.003	4.35198	3.8822e-05	3.25637e-06	Up
FRAEX38873_v2_000314460	10.73	19.073	0.895817	3.67585e-05	3.06296e-06	No
FRAEX38873_v2_000314440	337.67	73.95	-2.12801	1.1209e-10	4.04714e-12	Down
FRAEX38873_v2_000314270	14.803	10.41	-0.455464	0.0484614	0.0106888	No
FRAEX38873_v2_000314230	129.09	206.846	0.738197	0.0282137	0.00549673	No
FRAEX38873_v2_000314070	18.306	6.33	-1.47503	8.93195e-08	4.76341e-09	Down
FRAEX38873_v2_000313990	12.603	42.39	1.72668	0.0368915	0.00760859	Up
FRAEX38873_v2_000313950	35.353	56.51	0.731295	0.00283916	0.000371349	No
FRAEX38873_v2_000313940	38.983	116.123	1.61851	3.1552e-22	3.58516e-24	Up
FRAEX38873_v2_000313930	0.226	1.253	2.38274	3.06058e-07	1.75524e-08	Up
FRAEX38873_v2_000313790	14.666	4.093	-1.78237	0.000119524	1.10785e-05	Down
FRAEX38873_v2_000313580	0.803	0.016	-4.38442	0.000102818	9.3918e-06	Down
FRAEX38873_v2_000313570	53.863	20.78	-1.33004	8.95057e-06	6.56736e-07	Down
FRAEX38873_v2_000313560	0	4.68	6.25849	5.26213e-08	2.70591e-09	Up
FRAEX38873_v2_000313390	6.676	0.683	-2.99233	0.0008116	9.07163e-05	Down
FRAEX38873_v2_000313310	36.636	78.043	1.1358	0.00085845	9.64365e-05	Up
FRAEX38873_v2_000313190	11.623	29.153	1.36413	0.0219341	0.00404286	Up
FRAEX38873_v2_000313180	50.103	132.466	1.44043	1.57109e-05	1.21661e-06	Up
FRAEX38873_v2_000313090	0.136	53.356	7.95206	1.29456e-31	7.0864e-34	Up
FRAEX38873_v2_000313070	0.65	0	-4.33671	0.00188847	0.000234472	Down
FRAEX38873_v2_000313060	32.403	21.593	-0.545805	0.00067715	7.40969e-05	No
FRAEX38873_v2_000313030	32.823	16.993	-0.908173	0.030515	0.00604799	No
FRAEX38873_v2_000312950	0.576	0.06	-2.85075	0.00199506	0.000249416	Down
FRAEX38873_v2_000312930	9.543	6.713	-0.490485	0.0212417	0.00389351	No
FRAEX38873_v2_000312910	92.096	0.763	-6.50342	1.55025e-24	1.46578e-26	Down
FRAEX38873_v2_000312760	25.96	10.843	-1.20682	0.0228419	0.00424809	Down
FRAEX38873_v2_000312720	84.716	31.853	-1.35244	0.0282642	0.00551048	Down
FRAEX38873_v2_000312700	0.67	10.006	3.84174	3.70965e-11	1.26352e-12	Up
FRAEX38873_v2_000312680	128.816	23.5	-2.35138	1.86699e-13	4.98608e-15	Down
FRAEX38873_v2_000312640	65.686	7.326	-3.02412	3.73637e-09	1.62487e-10	Down
FRAEX38873_v2_000312620	0.74	4.08	2.26299	0.0302795	0.00598875	Up
FRAEX38873_v2_000312590	8.08	4.336	-0.847495	0.0182881	0.00325102	No
FRAEX38873_v2_000312580	10.833	64.513	2.19908	0.0491331	0.0108764	Up
FRAEX38873_v2_000312560	30.476	289.773	3.28553	2.48147e-47	5.07669e-50	Up
FRAEX38873_v2_000312550	31.936	284.16	3.17296	8.68523e-21	1.10933e-22	Up
FRAEX38873_v2_000312490	68.94	28.473	-1.22065	0.0316073	0.00631079	Down
FRAEX38873_v2_000312440	199.663	51.216	-1.88961	4.2381e-06	2.94327e-07	Down
FRAEX38873_v2_000312310	0.236	1.58	2.67713	1.86112e-06	1.20864e-07	Up
FRAEX38873_v2_000312270	31.903	13.146	-1.22971	3.89524e-06	2.69332e-07	Down
FRAEX38873_v2_000312240	48.51	9.006	-2.30368	2.30337e-05	1.83844e-06	Down
FRAEX38873_v2_000312230	38.093	21.576	-0.768906	0.014114	0.00238921	No
FRAEX38873_v2_000312160	31.71	180.91	2.544	1.91684e-11	6.33276e-13	Up
FRAEX38873_v2_000312150	0.906	14.853	3.36006	0.0025277	0.00032551	Up
FRAEX38873_v2_000312130	34.243	67.956	1.00874	2.62e-05	2.11145e-06	Up
FRAEX38873_v2_000312120	0.893	1.986	1.20284	4.59034e-05	3.90238e-06	Up
FRAEX38873_v2_000312110	213.483	18.026	-3.50712	8.57246e-31	5.02436e-33	Down
FRAEX38873_v2_000312080	8.21	1.923	-1.99266	0.00235975	0.000300947	Down
FRAEX38873_v2_000312070	5.293	22.55	2.02377	0.0108862	0.00176095	Up
FRAEX38873_v2_000312060	1.663	0.126	-3.26311	0.000377479	3.87941e-05	Down
FRAEX38873_v2_000312040	11.856	1.296	-3.05301	1.06953e-11	3.42997e-13	Down
FRAEX38873_v2_000312020	46.08	5.65	-2.90246	1.30623e-10	4.77048e-12	Down
FRAEX38873_v2_000312010	0.473	14.353	4.74113	2.66697e-17	4.73362e-19	Up
FRAEX38873_v2_000312000	158.266	0.196	-9.18023	1.48778e-48	2.92036e-51	Down
FRAEX38873_v2_000311970	0.086	35.693	8.1874	6.03674e-38	2.08618e-40	Up
FRAEX38873_v2_000311960	0.203	1.946	3.02189	0.000399777	4.14355e-05	Up
FRAEX38873_v2_000311950	99.55	33.71	-1.45695	0.00188854	0.000234534	Down
FRAEX38873_v2_000311940	701.576	231.446	-1.50489	0.00156695	0.000189138	Down
FRAEX38873_v2_000311840	1.166	2.776	1.28402	0.0136476	0.00229516	Up
FRAEX38873_v2_000311830	6.52	11.246	0.788411	0.00945748	0.00149637	No
FRAEX38873_v2_000311750	4.623	2.286	-0.97173	0.0457827	0.00994105	No
FRAEX38873_v2_000311610	13.906	5.656	-1.24471	5.5487e-07	3.32575e-08	Down
FRAEX38873_v2_000311540	0.706	17.616	4.61933	2.7999e-45	6.5022e-48	Up
FRAEX38873_v2_000311500	13.51	25.22	0.954758	0.000753376	8.33751e-05	No
FRAEX38873_v2_000311490	1.04	11.633	3.46709	2.68169e-23	2.81729e-25	Up
FRAEX38873_v2_000311470	20.973	34.143	0.75343	0.0191841	0.00345006	No
FRAEX38873_v2_000311430	27.98	48.956	0.859798	0.00504804	0.00072055	No
FRAEX38873_v2_000311410	1.843	15.626	2.77722	0.00650586	0.000966132	Up
FRAEX38873_v2_000311380	7.083	11.593	0.764256	0.0303507	0.00601123	No
FRAEX38873_v2_000311370	5.476	65.576	3.33661	9.59844e-05	8.6986e-06	Up
FRAEX38873_v2_000311360	0	91.36	6.81919	1.2058e-07	6.50386e-09	Up
FRAEX38873_v2_000311350	0	2.423	5.3269	1.62536e-05	1.26224e-06	Up
FRAEX38873_v2_000311310	31.843	47.9	0.633437	0.00254964	0.000328852	No
FRAEX38873_v2_000311300	3.786	9.426	1.33926	0.00863456	0.0013454	Up
FRAEX38873_v2_000311230	0.493	2.783	2.3746	0.00176126	0.000215854	Up
FRAEX38873_v2_000311220	0.77	11.003	4.25197	3.67324e-22	4.1941e-24	Up
FRAEX38873_v2_000311110	9.036	5.403	-0.760048	0.00749063	0.00114148	No
FRAEX38873_v2_000311080	22.606	32.926	0.59373	0.00580798	0.000847649	No
FRAEX38873_v2_000310860	18.573	39.45	1.03543	1.64628e-07	9.05725e-09	Up
FRAEX38873_v2_000310820	2.503	0.323	-2.77519	1.46571e-05	1.12732e-06	Down
FRAEX38873_v2_000310790	38.12	10.166	-1.84944	0.00173776	0.00021259	Down
FRAEX38873_v2_000310690	0	3.516	6.02304	2.26533e-07	1.26948e-08	Up
FRAEX38873_v2_000310680	0	1.173	4.61283	0.000682166	7.47023e-05	Up
FRAEX38873_v2_000310640	30.003	4.85	-2.53494	1.51659e-08	7.16553e-10	Down
FRAEX38873_v2_000310620	1.923	0.26	-2.64146	0.00076384	8.47233e-05	Down
FRAEX38873_v2_000310380	15.98	7.336	-1.08144	0.000431253	4.50318e-05	Down
FRAEX38873_v2_000310370	26.67	22.25	-0.389461	0.0227038	0.00421611	No
FRAEX38873_v2_000310310	2.726	7.273	1.45103	0.00157423	0.000190191	Up
FRAEX38873_v2_000310140	0.403	0.026	-3.07255	0.0180815	0.00320829	Down
FRAEX38873_v2_000310120	0.79	13.956	3.76933	3.07981e-05	2.52202e-06	Up
FRAEX38873_v2_000310080	16.583	10.143	-0.679252	0.0166678	0.0029169	No
FRAEX38873_v2_000310020	4.11	0.49	-2.84504	0.000141873	1.33436e-05	Down
FRAEX38873_v2_000309970	0.593	2.863	2.15903	1.30494e-05	9.94284e-07	Up
FRAEX38873_v2_000309960	2.516	1.01	-1.26105	0.0132611	0.00221917	Down
FRAEX38873_v2_000309920	104.88	178.81	0.814555	0.0175361	0.00310084	No
FRAEX38873_v2_000309900	7.936	49.693	2.67686	1.77347e-22	1.97101e-24	Up
FRAEX38873_v2_000309880	7.673	52.503	2.77296	1.95543e-11	6.46567e-13	Up
FRAEX38873_v2_000309860	7.083	0.423	-4.34171	2.19657e-06	1.45078e-07	Down
FRAEX38873_v2_000309850	65.31	15.11	-2.02045	2.134e-06	1.40355e-07	Down
FRAEX38873_v2_000309740	14.03	17.323	0.352156	0.0461817	0.0100596	No
FRAEX38873_v2_000309690	22.413	1.543	-3.57827	2.3422e-06	1.55344e-07	Down
FRAEX38873_v2_000309650	3.406	116.143	4.9696	3.44674e-22	3.92595e-24	Up
FRAEX38873_v2_000309640	1.906	117.346	5.75577	6.91219e-25	6.42088e-27	Up
FRAEX38873_v2_000309620	0.213	27.483	6.61435	1.1079e-23	1.13023e-25	Up
FRAEX38873_v2_000309580	0.48	4.46	3.18809	1.36302e-13	3.58363e-15	Up
FRAEX38873_v2_000309560	1.583	0.503	-1.51304	0.0373238	0.00772355	Down
FRAEX38873_v2_000309460	32.916	11.78	-1.43047	1.18766e-05	8.93276e-07	Down
FRAEX38873_v2_000309450	15.956	9.086	-0.77054	0.0168892	0.00296265	No
FRAEX38873_v2_000309340	0.186	1.903	3.17911	6.20474e-06	4.43257e-07	Up
FRAEX38873_v2_000309240	32.55	54.006	0.76374	0.000608754	6.58553e-05	No
FRAEX38873_v2_000309130	2.23	0.49	-1.97464	0.0256715	0.00489568	Down
FRAEX38873_v2_000309110	0.31	13.81	5.36854	1.12047e-31	6.04051e-34	Up
FRAEX38873_v2_000309100	43.59	20.43	-1.03081	0.00667945	0.000997366	Down
FRAEX38873_v2_000309080	17.873	25.573	0.566075	0.00942487	0.00149043	No
FRAEX38873_v2_000309020	4.23	8.286	1.00236	0.000556841	5.95467e-05	Up
FRAEX38873_v2_000309010	3.78	20.706	2.28227	0.0296471	0.00583335	Up
FRAEX38873_v2_000308990	13.793	1.883	-2.76192	4.55608e-12	1.40193e-13	Down
FRAEX38873_v2_000308940	76.49	52.913	-0.477695	0.047734	0.0104888	No
FRAEX38873_v2_000308890	8.586	13.993	0.755844	0.00923365	0.00145406	No
FRAEX38873_v2_000308690	3.226	6.763	1.10127	0.00703035	0.00106084	Up
FRAEX38873_v2_000308680	5.3	15.64	1.56754	0.0233889	0.00437614	Up
FRAEX38873_v2_000308590	30.896	52.586	0.814582	2.21998e-07	1.24222e-08	No
FRAEX38873_v2_000308530	6.163	4.156	-0.524645	0.0252281	0.00479021	No
FRAEX38873_v2_000308470	19.43	38.433	1.03558	0.00823809	0.00127542	Up
FRAEX38873_v2_000308430	2.586	20.6	2.91946	1.17986e-05	8.86583e-07	Up
FRAEX38873_v2_000308420	10.356	18.683	0.865762	4.83116e-07	2.86362e-08	No
FRAEX38873_v2_000308390	28.78	5.736	-2.23634	6.39426e-14	1.61045e-15	Down
FRAEX38873_v2_000308360	1.33	0.053	-3.80868	0.000423577	4.41482e-05	Down
FRAEX38873_v2_000308350	49.336	3.366	-3.64476	2.79489e-08	1.37693e-09	Down
FRAEX38873_v2_000308310	0.78	9.91	3.29271	0.000966137	0.000110153	Up
FRAEX38873_v2_000308280	41.496	1.483	-4.62417	9.48409e-22	1.13271e-23	Down
FRAEX38873_v2_000308270	0.046	0.51	2.91385	0.0108059	0.00174616	Up
FRAEX38873_v2_000308140	4.646	44.583	3.22425	3.84696e-10	1.48046e-11	Up
FRAEX38873_v2_000308070	44.01	2.793	-3.70422	1.68775e-07	9.30871e-09	Down
FRAEX38873_v2_000308030	1.396	6.993	2.21666	0.0109106	0.00176549	Up
FRAEX38873_v2_000307970	27.78	41.04	0.619466	0.000280859	2.81162e-05	No
FRAEX38873_v2_000307820	16.873	5.523	-1.38977	1.01559e-07	5.43582e-09	Down
FRAEX38873_v2_000307800	32.676	17.406	-0.906709	0.00923516	0.00145507	No
FRAEX38873_v2_000307770	0.97	8.533	2.85463	0.00448601	0.000631025	Up
FRAEX38873_v2_000307750	0.026	0.443	2.94359	0.0360277	0.00739159	Up
FRAEX38873_v2_000307730	1.98	7.383	1.83361	0.00868751	0.00135437	Up
FRAEX38873_v2_000307700	100.763	68.323	-0.516548	0.0245301	0.00463123	No
FRAEX38873_v2_000307690	93.256	159.166	0.828106	0.0182248	0.00323724	No
FRAEX38873_v2_000307670	3.063	44.866	3.67202	1.12178e-06	7.06172e-08	Up
FRAEX38873_v2_000307630	2.34	0.723	-1.59985	0.0059968	0.000880181	Down
FRAEX38873_v2_000307540	25.77	13.383	-0.908553	0.00295977	0.000389334	No
FRAEX38873_v2_000307520	15.906	8.96	-0.786515	0.00130344	0.000154052	No
FRAEX38873_v2_000307480	0.96	6.39	2.63981	2.13339e-08	1.03216e-09	Up
FRAEX38873_v2_000307470	3.253	0.753	-1.97668	0.00130158	0.00015376	Down
FRAEX38873_v2_000307420	2.753	12.743	2.29327	2.79699e-06	1.88677e-07	Up
FRAEX38873_v2_000307330	10.19	15.276	0.633933	0.0211124	0.00386516	No
FRAEX38873_v2_000307220	2.06	22.993	3.25386	8.56135e-06	6.25621e-07	Up
FRAEX38873_v2_000307200	5.27	3.443	-0.564435	0.0324441	0.00651914	No
FRAEX38873_v2_000307190	20.5	10.986	-0.852953	6.83141e-05	5.99456e-06	No
FRAEX38873_v2_000307170	41.64	7.9	-2.26086	3.06541e-05	2.50768e-06	Down
FRAEX38873_v2_000307160	2.606	0.123	-4.1268	1.47134e-11	4.77551e-13	Down
FRAEX38873_v2_000307120	0.566	2.626	2.08171	0.0261869	0.00501931	Up
FRAEX38873_v2_000307100	7.38	15.41	1.0422	1.22235e-05	9.21893e-07	Up
FRAEX38873_v2_000307080	54.576	100.926	0.94274	0.000281755	2.82371e-05	No
FRAEX38873_v2_000306940	0.913	0	-4.84964	0.000208065	2.02307e-05	Down
FRAEX38873_v2_000306890	7.843	36.45	2.25185	1.95018e-16	3.75252e-18	Up
FRAEX38873_v2_000306840	77.39	42.916	-0.78847	0.000983744	0.000112514	No
FRAEX38873_v2_000306670	0.31	0.006	-4.11562	0.00043503	4.54863e-05	Down
FRAEX38873_v2_000306640	10.706	2.546	-1.99374	7.22482e-05	6.36573e-06	Down
FRAEX38873_v2_000306560	12.816	0.273	-5.40555	2.02446e-22	2.26115e-24	Down
FRAEX38873_v2_000306550	2.69	0.506	-2.16575	0.0326264	0.00655938	Down
FRAEX38873_v2_000306540	2.2	7.18	1.68628	0.00548447	0.000793005	Up
FRAEX38873_v2_000306530	12.47	16.463	0.462161	0.0112314	0.00182579	No
FRAEX38873_v2_000306480	11.623	6.356	-0.829436	0.0180706	0.00320586	No
FRAEX38873_v2_000306390	0	4.093	7.51221	3.11276e-13	8.53684e-15	Up
FRAEX38873_v2_000306380	13.313	45.796	1.81175	4.46345e-06	3.11458e-07	Up
FRAEX38873_v2_000306320	39.91	66.183	0.789736	0.000221513	2.16914e-05	No
FRAEX38873_v2_000306230	16.263	60.136	1.92916	1.36067e-12	3.97997e-14	Up
FRAEX38873_v2_000306170	0.573	0	-4.16519	0.00406583	0.000563254	Down
FRAEX38873_v2_000306100	6.626	19.126	1.56863	9.01553e-05	8.10055e-06	Up
FRAEX38873_v2_000306090	0	10.61	6.50994	7.72858e-09	3.51056e-10	Up
FRAEX38873_v2_000306070	14.256	17.833	0.370152	0.0369087	0.00761419	No
FRAEX38873_v2_000306060	28.033	57.203	1.06641	0.00049127	5.18876e-05	Up
FRAEX38873_v2_000306040	19.553	0.143	-6.54732	1.59359e-32	8.10649e-35	Down
FRAEX38873_v2_000305910	2.543	1.273	-0.957479	0.0415462	0.00883048	No
FRAEX38873_v2_000305800	8.24	6.246	-0.414126	0.0489847	0.0108286	No
FRAEX38873_v2_000305750	3.68	0.44	-2.75247	0.00101561	0.000116552	Down
FRAEX38873_v2_000305740	4.06	35.04	3.11219	1.01064e-14	2.3526e-16	Up
FRAEX38873_v2_000305630	35.656	49.046	0.509193	0.0431904	0.00927665	No
FRAEX38873_v2_000305470	19.033	8.253	-1.14012	1.43928e-08	6.79232e-10	Down
FRAEX38873_v2_000305300	1.466	59.833	4.88289	7.75941e-09	3.52671e-10	Up
FRAEX38873_v2_000305220	1.19	0.08	-2.88823	0.0410884	0.008715	Down
FRAEX38873_v2_000305180	46.493	67.32	0.585381	0.0295017	0.00579823	No
FRAEX38873_v2_000305060	2.143	18.17	3.08361	6.35261e-18	1.05201e-19	Up
FRAEX38873_v2_000305050	1.5	0.08	-3.75216	7.92794e-05	7.04442e-06	Down
FRAEX38873_v2_000305020	2.956	0.97	-1.54662	0.00263986	0.00034253	Down
FRAEX38873_v2_000305010	97.233	48.486	-0.948193	4.03624e-10	1.55553e-11	No
FRAEX38873_v2_000304920	16.046	36.006	1.17849	1.99073e-09	8.37108e-11	Up
FRAEX38873_v2_000304910	8.956	13.043	0.589575	0.0147042	0.00250862	No
FRAEX38873_v2_000304850	1.063	0.05	-3.08199	0.0303507	0.00601098	Down
FRAEX38873_v2_000304820	1.596	0.343	-2.001	0.0498067	0.0110703	Down
FRAEX38873_v2_000304800	1.793	5.986	1.69787	6.96241e-06	5.00848e-07	Up
FRAEX38873_v2_000304790	4.65	2.533	-0.815197	0.008328	0.00129164	No
FRAEX38873_v2_000304740	5.65	0.74	-2.75144	2.45986e-05	1.9783e-06	Down
FRAEX38873_v2_000304700	0.03	3.72	5.86095	1.18555e-09	4.84434e-11	Up
FRAEX38873_v2_000304530	4.796	0.82	-2.43193	7.11899e-11	2.51332e-12	Down
FRAEX38873_v2_000304390	9.21	5.143	-0.782771	0.00104932	0.000120827	No
FRAEX38873_v2_000304360	3.31	1.156	-1.81818	0.00825571	0.00127861	Down
FRAEX38873_v2_000304350	11.936	5.98	-1.013	0.0011236	0.000130249	Down
FRAEX38873_v2_000304270	12.753	9.026	-0.586813	0.0251648	0.0047768	No
FRAEX38873_v2_000304250	12.686	7.05	-0.810294	0.030786	0.00612213	No
FRAEX38873_v2_000304100	15.933	27.23	0.826447	0.00510261	0.000729502	No
FRAEX38873_v2_000304090	4.13	15.32	1.90539	4.93325e-05	4.21299e-06	Up
FRAEX38873_v2_000304080	10.036	20.033	1.04881	0.00383047	0.000525577	Up
FRAEX38873_v2_000304060	3.526	0.336	-3.08509	4.6847e-09	2.06706e-10	Down
FRAEX38873_v2_000304020	10.996	7.093	-0.58517	0.00640754	0.000949324	No
FRAEX38873_v2_000303990	2.8	8.796	1.56055	0.0328913	0.00662081	Up
FRAEX38873_v2_000303930	0.086	1.533	3.50256	0.00214159	0.000269513	Up
FRAEX38873_v2_000303770	8.863	3.606	-1.26034	0.0280435	0.00545969	Down
FRAEX38873_v2_000303500	43.113	65.97	0.667698	0.00507069	0.000724344	No
FRAEX38873_v2_000303390	4.44	97.123	4.43078	2.17229e-32	1.12906e-34	Up
FRAEX38873_v2_000303320	17.66	123.75	2.37172	0.0415657	0.00883693	Up
FRAEX38873_v2_000303290	0.063	3.9	4.65008	4.53514e-05	3.84668e-06	Up
FRAEX38873_v2_000303280	0.37	0.02	-3.24479	0.0118735	0.00194854	Down
FRAEX38873_v2_000303270	96.49	0.046	-9.2862	3.10222e-30	1.88684e-32	Down
FRAEX38873_v2_000303260	1.013	0	-4.43023	0.00146481	0.000175716	Down
FRAEX38873_v2_000303230	2.61	5.496	1.08984	0.0422714	0.00902551	Up
FRAEX38873_v2_000303150	35.59	12.51	-1.45658	0.00105774	0.00012188	Down
FRAEX38873_v2_000303140	19.833	2.693	-2.5953	0.00730242	0.00110815	Down
FRAEX38873_v2_000303020	65.793	33.733	-0.917112	0.0334263	0.00675622	No
FRAEX38873_v2_000302990	4.576	10.2	1.20154	3.74618e-05	3.12881e-06	Up
FRAEX38873_v2_000302970	19.443	30.516	0.677304	0.0280408	0.00545839	No
FRAEX38873_v2_000302870	0.63	20.86	4.85112	1.57107e-19	2.23687e-21	Up
FRAEX38873_v2_000302720	25.413	8.66	-1.48105	0.000102325	9.33264e-06	Down
FRAEX38873_v2_000302710	0.076	0.766	2.9481	0.00563078	0.000817273	Up
FRAEX38873_v2_000302450	3.723	6.196	0.783721	0.0463949	0.0101227	No
FRAEX38873_v2_000302340	3.906	6.593	0.788648	0.00160686	0.000194577	No
FRAEX38873_v2_000302330	43.29	10.646	-1.91694	0.00608269	0.000894636	Down
FRAEX38873_v2_000302320	6.313	10.03	0.71651	0.037998	0.00789457	No
FRAEX38873_v2_000302280	0.166	12.896	5.85691	1.06305e-13	2.75381e-15	Up
FRAEX38873_v2_000302270	1.37	21.64	3.93341	4.1708e-17	7.57573e-19	Up
FRAEX38873_v2_000302240	2.32	0.94	-1.24223	0.00806058	0.00124371	Down
FRAEX38873_v2_000302220	10.336	18.793	0.914119	0.0471985	0.0103489	No
FRAEX38873_v2_000302050	5.66	0.06	-5.91222	9.36586e-15	2.16727e-16	Down
FRAEX38873_v2_000301850	3.446	1.32	-1.27286	0.0375029	0.00777098	Down
FRAEX38873_v2_000301730	3.736	0.873	-1.94916	0.000993967	0.000113793	Down
FRAEX38873_v2_000301690	0.156	0.01	-3.11411	0.0259568	0.0049623	Down
FRAEX38873_v2_000301680	4.786	1.41	-1.61544	0.0142933	0.00242548	Down
FRAEX38873_v2_000301670	37.14	16.796	-1.09925	0.0345337	0.00702399	Down
FRAEX38873_v2_000301640	82.77	130.38	0.707645	0.0138417	0.00233431	No
FRAEX38873_v2_000301590	5.996	0.456	-3.5873	3.07459e-16	6.0351e-18	Down
FRAEX38873_v2_000301570	32.593	42.523	0.43083	0.0430342	0.00923309	No
FRAEX38873_v2_000301430	7.813	1.02	-2.84753	1.00816e-18	1.51345e-20	Down
FRAEX38873_v2_000301280	6.25	57.71	3.22557	1.1079e-23	1.12858e-25	Up
FRAEX38873_v2_000301190	0.133	1.6	2.79384	0.036118	0.00741412	Up
FRAEX38873_v2_000301180	6.91	128.846	3.85592	1.7641e-05	1.37827e-06	Up
FRAEX38873_v2_000301120	10.416	0.136	-5.95318	5.63861e-33	2.74362e-35	Down
FRAEX38873_v2_000301110	11.133	19.183	0.837061	0.00659885	0.000982959	No
FRAEX38873_v2_000301100	52.586	27.406	-0.877177	0.0190574	0.00341992	No
FRAEX38873_v2_000301080	0.496	9.16	4.15404	6.642e-09	2.98579e-10	Up
FRAEX38873_v2_000301070	0.61	19.43	5.07859	1.69032e-08	8.05648e-10	Up
FRAEX38873_v2_000300920	6.923	29.21	2.00032	0.0115201	0.00188292	Up
FRAEX38873_v2_000300890	1.376	2.74	1.02981	0.0349746	0.0071359	Up
FRAEX38873_v2_000300880	33.56	116.896	1.83633	8.42859e-06	6.15407e-07	Up
FRAEX38873_v2_000300870	0.033	2.136	5.44604	3.04725e-11	1.02948e-12	Up
FRAEX38873_v2_000300860	7.3	0.04	-6.83826	1.26726e-23	1.2963e-25	Down
FRAEX38873_v2_000300780	1.053	148.526	6.43105	1.47193e-14	3.49559e-16	Up
FRAEX38873_v2_000300710	13.216	22.593	0.830983	0.0183047	0.00325499	No
FRAEX38873_v2_000300690	3.903	9.893	1.38147	0.000514804	5.47098e-05	Up
FRAEX38873_v2_000300550	7.023	0.186	-4.94559	3.83873e-20	5.15779e-22	Down
FRAEX38873_v2_000300440	47.25	3887.09	5.73461	5.80099e-11	2.02396e-12	Up
FRAEX38873_v2_000300430	27.7	54.726	1.03195	0.000189078	1.81807e-05	Up
FRAEX38873_v2_000300410	18.753	5.583	-1.70724	2.45737e-10	9.2599e-12	Down
FRAEX38873_v2_000300370	28.67	8.276	-1.73775	8.56135e-06	6.25811e-07	Down
FRAEX38873_v2_000300310	0.606	3.573	2.48345	9.58517e-06	7.06744e-07	Up
FRAEX38873_v2_000300120	24.886	48.306	1.00971	3.01089e-05	2.45809e-06	Up
FRAEX38873_v2_000300090	3.436	0.23	-3.73921	3.11416e-09	1.33706e-10	Down
FRAEX38873_v2_000300010	1.933	0.143	-3.45768	3.03415e-05	2.48043e-06	Down
FRAEX38873_v2_000300000	0.166	10.333	4.73607	4.98591e-05	4.26486e-06	Up
FRAEX38873_v2_000299990	8.383	1.41	-2.48928	1.85686e-10	6.90979e-12	Down
FRAEX38873_v2_000299980	31.853	20.14	-0.610175	0.000244811	2.41962e-05	No
FRAEX38873_v2_000299960	1.03	6.813	2.57019	0.00261144	0.000338363	Up
FRAEX38873_v2_000299950	7.54	12.243	0.740252	0.00137466	0.000163305	No
FRAEX38873_v2_000299940	3.45	0.043	-5.4838	1.56184e-10	5.76711e-12	Down
FRAEX38873_v2_000299900	4.69	2.106	-1.11721	0.0211209	0.0038673	Down
FRAEX38873_v2_000299770	36.196	24.97	-0.522953	0.00548677	0.000793641	No
FRAEX38873_v2_000299760	26.076	38.463	0.607523	0.00512981	0.00073435	No
FRAEX38873_v2_000299720	61.263	6.08	-3.01094	0.000137195	1.28573e-05	Down
FRAEX38873_v2_000299640	42.413	23.963	-0.762591	0.000620552	6.72861e-05	No
FRAEX38873_v2_000299540	1.736	0.163	-3.049	0.00152331	0.000183449	Down
FRAEX38873_v2_000299530	40.336	68.296	0.808854	0.000158962	1.51003e-05	No
FRAEX38873_v2_000299440	13.866	6.096	-1.21825	6.40593e-09	2.87613e-10	Down
FRAEX38873_v2_000299370	11.5	1.343	-2.8084	0.00403919	0.000559245	Down
FRAEX38873_v2_000299360	19.003	5.1	-1.75376	0.003027	0.000399782	Down
FRAEX38873_v2_000299290	2.116	23.376	3.44911	9.6364e-15	2.2352e-16	Up
FRAEX38873_v2_000299210	4.633	1.816	-1.28285	2.91855e-05	2.37464e-06	Down
FRAEX38873_v2_000299120	0.59	0.083	-2.43013	0.0318058	0.00635923	Down
FRAEX38873_v2_000299090	7.056	0.97	-2.75717	9.27684e-10	3.72654e-11	Down
FRAEX38873_v2_000299060	0.596	5.866	3.19717	1.00977e-06	6.30637e-08	Up
FRAEX38873_v2_000298980	0.773	0	-4.37611	0.00144641	0.000173149	Down
FRAEX38873_v2_000298960	4.773	0.736	-2.54852	2.48642e-07	1.40437e-08	Down
FRAEX38873_v2_000298950	0.02	12.003	7.62417	2.08103e-16	4.01581e-18	Up
FRAEX38873_v2_000298900	18.296	36.686	1.00208	0.000250586	2.48154e-05	Up
FRAEX38873_v2_000298890	7.363	69.963	2.96661	0.00203307	0.00025445	Up
FRAEX38873_v2_000298870	39.366	130.736	1.77108	2.11632e-06	1.39075e-07	Up
FRAEX38873_v2_000298860	0	3.183	6.04441	2.38004e-07	1.33902e-08	Up
FRAEX38873_v2_000298660	19.553	5.643	-1.68377	0.000472853	4.9794e-05	Down
FRAEX38873_v2_000298650	7.433	5.043	-0.524862	0.0495199	0.0109852	No
FRAEX38873_v2_000298630	34.813	58.13	0.792393	0.000139079	1.30577e-05	No
FRAEX38873_v2_000298620	29.293	18.88	-0.593645	0.00435622	0.000610359	No
FRAEX38873_v2_000298600	5.803	9.26	0.711722	0.0240147	0.00451268	No
FRAEX38873_v2_000298560	16.96	2.683	-2.56562	1.05095e-06	6.58968e-08	Down
FRAEX38873_v2_000298550	0.126	0.82	2.44503	0.0206089	0.00375531	Up
FRAEX38873_v2_000298420	7.476	13.47	0.894077	0.0317398	0.00633901	No
FRAEX38873_v2_000298230	3.89	0.19	-4.12842	2.55231e-13	6.90101e-15	Down
FRAEX38873_v2_000298220	46.99	2.666	-3.94642	1.50162e-11	4.89971e-13	Down
FRAEX38873_v2_000298120	19.933	0.47	-4.71485	5.07183e-07	3.02871e-08	Down
FRAEX38873_v2_000298090	6.436	11.45	0.877175	0.000605664	6.54541e-05	No
FRAEX38873_v2_000298070	0.046	15.16	7.38124	1.14689e-17	1.95635e-19	Up
FRAEX38873_v2_000298050	0.53	111.126	6.90892	9.34897e-16	1.94625e-17	Up
FRAEX38873_v2_000298020	0.726	4.25	2.21663	0.035074	0.0071649	Up
FRAEX38873_v2_000297810	17.156	52.816	1.66357	5.59153e-06	3.95276e-07	Up
FRAEX38873_v2_000297800	0.95	0.206	-2.05373	0.0243033	0.00457833	Down
FRAEX38873_v2_000297770	7.476	2.486	-1.56492	0.00513329	0.000734989	Down
FRAEX38873_v2_000297740	0.273	0	-3.553	0.0208156	0.00380045	Down
FRAEX38873_v2_000297650	146.36	55.646	-1.344	6.93859e-11	2.44388e-12	Down
FRAEX38873_v2_000297530	39.483	24.206	-0.685709	0.000295919	2.97547e-05	No
FRAEX38873_v2_000297500	9.44	20.253	1.18848	0.0302795	0.0059876	Up
FRAEX38873_v2_000297340	0.916	0	-4.41138	0.00127147	0.000149817	Down
FRAEX38873_v2_000297270	1.786	3.356	0.950414	0.0219925	0.00405607	No
FRAEX38873_v2_000297260	2.013	14.98	2.87455	1.32329e-08	6.212e-10	Up
FRAEX38873_v2_000297140	1.506	3.4	1.19716	0.00997995	0.00159283	Up
FRAEX38873_v2_000297130	0.096	44.803	8.34495	1.14286e-38	3.79154e-41	Up
FRAEX38873_v2_000297120	0.01	0.653	4.22886	0.00079329	8.84942e-05	Up
FRAEX38873_v2_000297000	0.13	1	2.57177	0.016603	0.00290372	Up
FRAEX38873_v2_000296950	1.64	19.856	3.6604	4.27449e-26	3.61614e-28	Up
FRAEX38873_v2_000296900	22.466	3.596	-2.55597	2.60379e-13	7.0618e-15	Down
FRAEX38873_v2_000296850	360.583	0.03	-12.1964	1.22678e-60	1.28881e-63	Down
FRAEX38873_v2_000296840	18.463	7.7	-1.19638	6.81077e-06	4.88811e-07	Down
FRAEX38873_v2_000296790	0.28	0	-3.59252	0.0190588	0.00342069	Down
FRAEX38873_v2_000296760	8.32	0.506	-3.90171	3.8513e-22	4.43275e-24	Down
FRAEX38873_v2_000296730	9.08	3.283	-1.43356	1.45525e-05	1.11806e-06	Down
FRAEX38873_v2_000296720	38.82	27.046	-0.475614	0.00650856	0.00096681	No
FRAEX38873_v2_000296670	12.326	33.06	1.46509	9.34897e-16	1.94388e-17	Up
FRAEX38873_v2_000296560	0.17	9.14	5.48628	5.92348e-18	9.79304e-20	Up
FRAEX38873_v2_000296440	9.823	22.53	1.24893	0.000888097	0.000100077	Up
FRAEX38873_v2_000296410	32.18	11.24	-1.48076	1.17398e-08	5.46241e-10	Down
FRAEX38873_v2_000296320	15.883	37.33	1.28653	0.000217656	2.12596e-05	Up
FRAEX38873_v2_000296200	7.763	2.633	-1.57261	0.00882047	0.00137851	Down
FRAEX38873_v2_000296190	2.146	38.99	3.24458	0.0179705	0.00318512	Up
FRAEX38873_v2_000296160	11.153	3.84	-1.49132	0.000725233	7.97995e-05	Down
FRAEX38873_v2_000296150	54.686	90.776	0.784306	0.00165995	0.000201649	No
FRAEX38873_v2_000296110	2.096	6.79	1.8607	0.0195335	0.0035237	Up
FRAEX38873_v2_000296090	1.706	0.756	-1.103	0.0133185	0.00222987	Down
FRAEX38873_v2_000296060	0	5.726	7.46616	8.88122e-13	2.54128e-14	Up
FRAEX38873_v2_000296010	13.02	28.503	1.17254	0.00318614	0.000423779	Up
FRAEX38873_v2_000295930	0.52	1.63	1.5875	0.0419162	0.00892882	Up
FRAEX38873_v2_000295810	24.313	9.333	-1.33674	1.45982e-06	9.37134e-08	Down
FRAEX38873_v2_000295750	1.556	14.886	3.20761	3.54555e-10	1.35564e-11	Up
FRAEX38873_v2_000295680	2.6	10.75	2.06113	8.22495e-06	5.98768e-07	Up
FRAEX38873_v2_000295670	16.496	25.97	0.690616	0.00365215	0.000497979	No
FRAEX38873_v2_000295640	6.41	16.286	1.38775	1.52759e-08	7.22599e-10	Up
FRAEX38873_v2_000295580	2.396	0.333	-2.77117	9.02926e-12	2.8782e-13	Down
FRAEX38873_v2_000295450	1.36	0.006	-6.28082	1.20579e-10	4.37033e-12	Down
FRAEX38873_v2_000295430	42.54	7.086	-2.42926	0.00194768	0.000243009	Down
FRAEX38873_v2_000295410	39.613	16.14	-1.22216	0.000196149	1.89907e-05	Down
FRAEX38873_v2_000295360	462.416	329.75	-0.436599	0.0380479	0.00791336	No
FRAEX38873_v2_000295340	25.79	38.746	0.627232	0.028706	0.0056093	No
FRAEX38873_v2_000295200	1.203	24.696	4.16765	3.24011e-10	1.23259e-11	Up
FRAEX38873_v2_000295070	1.813	0	-4.82045	0.000252804	2.50421e-05	Down
FRAEX38873_v2_000295030	96.31	43	-1.0903	0.0192987	0.00347708	Down
FRAEX38873_v2_000294940	38.81	20.89	-0.852043	0.0227201	0.00422103	No
FRAEX38873_v2_000294750	0.696	3.39	2.26279	3.67559e-06	2.52518e-07	Up
FRAEX38873_v2_000294740	2.276	12.546	2.42139	0.000124131	1.15274e-05	Up
FRAEX38873_v2_000294730	11.086	15.03	0.483947	0.00268482	0.000348935	No
FRAEX38873_v2_000294700	0.406	3.93	3.1268	1.35446e-05	1.03613e-06	Up
FRAEX38873_v2_000294690	2.903	5.29	0.899443	0.00185345	0.000229203	No
FRAEX38873_v2_000294680	12.673	23.28	0.927787	0.000456923	4.80154e-05	No
FRAEX38873_v2_000294580	17.036	2.843	-2.53513	9.6719e-14	2.49211e-15	Down
FRAEX38873_v2_000294520	9.403	0.956	-2.75237	0.0252712	0.00480217	Down
FRAEX38873_v2_000294450	5.693	80.8	3.80279	6.48224e-18	1.07885e-19	Up
FRAEX38873_v2_000294440	17.826	2.823	-2.53896	1.67654e-07	9.233e-09	Down
FRAEX38873_v2_000294360	21.933	8	-1.43696	6.29809e-05	5.49e-06	Down
FRAEX38873_v2_000294330	11.116	4.093	-1.39376	0.0130358	0.0021757	Down
FRAEX38873_v2_000294250	3.703	9.706	1.40967	0.0105387	0.00169483	Up
FRAEX38873_v2_000294230	9.733	5.146	-0.859659	0.00336632	0.000452397	No
FRAEX38873_v2_000294140	1.363	7.44	2.43332	1.11015e-06	6.9793e-08	Up
FRAEX38873_v2_000294080	0.48	0	-4.16438	0.00338315	0.000455127	Down
FRAEX38873_v2_000294050	23.2	5.91	-1.90538	0.000327968	3.32583e-05	Down
FRAEX38873_v2_000294020	1.726	23.536	3.40539	1.05137e-09	4.25535e-11	Up
FRAEX38873_v2_000293970	19.426	9.923	-0.926757	3.48269e-05	2.89088e-06	No
FRAEX38873_v2_000293920	1.76	0.006	-6.45788	9.27836e-12	2.96017e-13	Down
FRAEX38873_v2_000293850	21.303	4.323	-2.24998	8.32356e-08	4.41134e-09	Down
FRAEX38873_v2_000293820	4.39	30.406	2.79423	1.39183e-11	4.50591e-13	Up
FRAEX38873_v2_000293730	3.25	10.516	1.63699	0.00449367	0.000632351	Up
FRAEX38873_v2_000293660	1.843	0.483	-1.78003	1.03557e-06	6.47891e-08	Down
FRAEX38873_v2_000293630	16.56	9.266	-0.752959	0.0151262	0.0025961	No
FRAEX38873_v2_000293430	1.196	3.743	1.66155	0.0079667	0.00122592	Up
FRAEX38873_v2_000293420	20.22	9.69	-1.06216	0.00563323	0.000817785	Down
FRAEX38873_v2_000293370	0.343	0.026	-2.93012	0.0140302	0.00237027	Down
FRAEX38873_v2_000293360	0	1.966	4.97655	0.000190231	1.83063e-05	Up
FRAEX38873_v2_000293200	55.186	28.7	-0.882089	0.000103782	9.49711e-06	No
FRAEX38873_v2_000293170	1.11	0	-5.03092	8.07613e-05	7.19173e-06	Down
FRAEX38873_v2_000293160	10.79	2.79	-1.82941	0.0191717	0.00344694	Down
FRAEX38873_v2_000293090	1.08	0.02	-4.74452	7.65245e-07	4.69035e-08	Down
FRAEX38873_v2_000293050	21.313	32.966	0.681328	6.49471e-05	5.67575e-06	No
FRAEX38873_v2_000293030	0.676	0.056	-2.93013	0.0116008	0.00189804	Down
FRAEX38873_v2_000292840	6.683	2.796	-1.25268	0.000349542	3.56103e-05	Down
FRAEX38873_v2_000292830	13.31	1.823	-2.73934	1.32841e-07	7.23301e-09	Down
FRAEX38873_v2_000292820	1	7.153	2.79466	3.62295e-09	1.57354e-10	Up
FRAEX38873_v2_000292740	1.536	0.446	-1.70329	0.0106109	0.00170878	Down
FRAEX38873_v2_000292710	45.106	1.873	-4.3904	7.98033e-16	1.64368e-17	Down
FRAEX38873_v2_000292680	5.72	8.806	0.669604	0.0159585	0.0027707	No
FRAEX38873_v2_000292570	6.523	1.506	-1.95725	0.000589278	6.34063e-05	Down
FRAEX38873_v2_000292520	8.986	3.25	-1.39882	0.0161371	0.00280841	Down
FRAEX38873_v2_000292400	8.676	1.723	-2.19027	0.00402301	0.000556221	Down
FRAEX38873_v2_000292310	33.8	44.25	0.435522	0.0268348	0.00517467	No
FRAEX38873_v2_000292200	34.673	46.513	0.468759	0.00547468	0.000790984	No
FRAEX38873_v2_000292180	1.676	11.923	2.83258	1.03354e-14	2.40877e-16	Up
FRAEX38873_v2_000292160	4.413	13.87	2.16871	2.24852e-08	1.09367e-09	Up
FRAEX38873_v2_000292120	7.436	10.86	0.58738	0.0331427	0.0066815	No
FRAEX38873_v2_000292030	8.413	16.156	0.996598	0.0151972	0.00261164	No
FRAEX38873_v2_000291980	0	1.48	5.16742	8.77303e-05	7.8681e-06	Up
FRAEX38873_v2_000291960	52.41	75.013	0.569742	0.0370085	0.00764399	No
FRAEX38873_v2_000291920	19.116	90.27	2.10235	0.0341003	0.00691698	Up
FRAEX38873_v2_000291910	2.966	12.93	2.14745	2.36133e-07	1.32719e-08	Up
FRAEX38873_v2_000291820	0.143	2.586	3.08122	0.0252712	0.00480327	Up
FRAEX38873_v2_000291610	3.57	0.823	-2.00987	0.000291659	2.92941e-05	Down
FRAEX38873_v2_000291560	1.213	0.06	-3.67728	0.000377479	3.88108e-05	Down
FRAEX38873_v2_000291540	0.946	6.796	2.86446	7.03668e-18	1.17307e-19	Up
FRAEX38873_v2_000291510	25.986	16.25	-0.625494	0.00220539	0.000278821	No
FRAEX38873_v2_000291430	27.733	0.61	-5.11225	2.5142e-13	6.791e-15	Down
FRAEX38873_v2_000291420	3.943	6.806	0.818113	0.00937115	0.00147934	No
FRAEX38873_v2_000291410	0.066	48.796	8.13431	1.95195e-19	2.81154e-21	Up
FRAEX38873_v2_000291100	5.716	1.31	-2.01566	6.66599e-06	4.77682e-07	Down
FRAEX38873_v2_000291080	18.83	11.51	-0.664692	0.000974784	0.000111355	No
FRAEX38873_v2_000290960	2.9	0.566	-2.20386	0.000134513	1.25732e-05	Down
FRAEX38873_v2_000290940	3.796	0.033	-6.33547	1.00899e-16	1.88291e-18	Down
FRAEX38873_v2_000290900	10.436	5.546	-0.777277	0.0446746	0.00965344	No
FRAEX38873_v2_000290680	9.313	0.646	-3.56787	1.4203e-06	9.09552e-08	Down
FRAEX38873_v2_000290640	0.133	2.386	3.39465	0.00570921	0.000831025	Up
FRAEX38873_v2_000290410	19.16	25.936	0.946872	0.0433976	0.00933272	No
FRAEX38873_v2_000290370	2.34	0.453	-2.15462	0.0202439	0.00367536	Down
FRAEX38873_v2_000290360	4.073	0.173	-4.09474	2.52754e-06	1.68964e-07	Down
FRAEX38873_v2_000290340	24.263	42.493	0.859075	0.000498498	5.28528e-05	No
[truncated: 6,046 more rows]

## Sheet: C
Differentially Expressed Gene analysis result in L vs. X group of F. mandshurica × F. sogdiana (1601)
gene_id	average_fpkm_1601L	average_fpkm_1601X	diffexp_log2fc_1601L-vs-1601X	diffexp_deseq2_qvalue_1601L-vs-1601X	diffexp_pvalue_1601L-vs-1601X	Up/Down
FRAEX38873_v2_000401320	7.876	2.096	-2.40241	0.000238255	7.77671e-05	Down
FRAEX38873_v2_000401290	1.58	0.45	-2.31062	0.0233542	0.0111862	Down
FRAEX38873_v2_000401260	1.076	0.33	-2.3097	4.01596e-07	9.25069e-08	Down
FRAEX38873_v2_000401240	3.076	2.133	-1.08391	0.00248375	0.000963212	Down
FRAEX38873_v2_000401190	3.116	1.063	-2.05382	0.0230409	0.0110125	Down
FRAEX38873_v2_000401160	26.233	15.806	-1.27557	0.00286975	0.00112683	Down
FRAEX38873_v2_000401150	12.623	2.94	-2.64456	3.28182e-13	4.49577e-14	Down
FRAEX38873_v2_000401140	6.29	1.5	-2.28318	2.75801e-07	6.24296e-08	Down
FRAEX38873_v2_000401090	2.25	1.003	-1.69257	0.00625383	0.0026263	Down
FRAEX38873_v2_000401060	2.59	1.793	-1.25527	0.000922353	0.000331378	Down
FRAEX38873_v2_000401050	0.516	0.103	-2.79682	0.00153102	0.000570782	Down
FRAEX38873_v2_000401000	1.34	0.71	-1.65987	0.00474264	0.00194525	Down
FRAEX38873_v2_000400970	2.836	0.41	-3.26066	1.58084e-05	4.3721e-06	Down
FRAEX38873_v2_000400960	2.743	0.44	-2.91865	0.0234128	0.0112174	Down
FRAEX38873_v2_000400950	2.076	0.353	-2.86047	0.0190402	0.00889447	Down
FRAEX38873_v2_000400940	1.556	0.313	-2.73325	0.00858356	0.00370975	Down
FRAEX38873_v2_000400930	7.636	0.836	-3.73577	6.80428e-25	4.98353e-26	Down
FRAEX38873_v2_000400920	1.96	0.63	-2.17003	3.69077e-06	9.43558e-07	Down
FRAEX38873_v2_000400910	2.433	0.063	-4.97649	0.00186955	0.000707377	Down
FRAEX38873_v2_000400900	73.09	17.82	-2.5755	3.04549e-12	4.47424e-13	Down
FRAEX38873_v2_000400890	7.413	1.636	-2.58614	0.0150631	0.00686154	Down
FRAEX38873_v2_000400880	2.82	1	-2.04443	5.81381e-07	1.35895e-07	Down
FRAEX38873_v2_000400850	3.31	1.173	-2.02978	6.85013e-05	2.0691e-05	Down
FRAEX38873_v2_000400830	1.173	0.09	-3.74741	0.00948833	0.00414045	Down
FRAEX38873_v2_000400820	1.843	0.093	-4.19615	0.00455777	0.00186364	Down
FRAEX38873_v2_000400810	8.8	3.356	-1.94983	8.56869e-09	1.67478e-09	Down
FRAEX38873_v2_000400790	1.93	1.096	-1.36457	0.000246439	8.05914e-05	Down
FRAEX38873_v2_000400730	17.333	0	-12.6406	3.96031e-23	3.14193e-24	Down
FRAEX38873_v2_000400720	33.82	147.653	1.55771	0.000548977	0.000189935	Up
FRAEX38873_v2_000400650	11.806	0.256	-6.21172	4.34983e-25	3.1624e-26	Down
FRAEX38873_v2_000400600	0.546	0	-4.60114	0.028554	0.0140125	Down
FRAEX38873_v2_000400580	14.653	1	-4.41059	5.24243e-30	3.178e-31	Down
FRAEX38873_v2_000400570	30.513	17.946	-1.33253	5.73611e-05	1.71435e-05	Down
FRAEX38873_v2_000400550	7.103	0.86	-3.55823	4.83428e-13	6.70617e-14	Down
FRAEX38873_v2_000400520	35.023	3.3	-3.9368	1.55119e-27	1.02233e-28	Down
FRAEX38873_v2_000400510	92.27	3.403	-5.18847	1.84651e-16	2.08637e-17	Down
FRAEX38873_v2_000400500	77.28	0.33	-8.15592	3.39494e-25	2.45628e-26	Down
FRAEX38873_v2_000400490	130.636	2.686	-6.01552	3.89626e-19	3.77617e-20	Down
FRAEX38873_v2_000400470	1.593	19	2.92464	0.0125993	0.00564273	Up
FRAEX38873_v2_000400460	34.423	6.863	-2.8479	1.13459e-10	1.8945e-11	Down
FRAEX38873_v2_000400450	153.923	2.83	-6.24823	1.56679e-43	6.11369e-45	Down
FRAEX38873_v2_000400420	1.653	0.26	-3.04527	0.00962087	0.00420139	Down
FRAEX38873_v2_000400410	1.993	0.463	-2.59309	0.000896032	0.000321052	Down
FRAEX38873_v2_000400390	6.35	0.99	-3.26908	3.57178e-47	1.25021e-48	Down
FRAEX38873_v2_000400380	3.006	1.21	-1.85644	4.85188e-05	1.43491e-05	Down
FRAEX38873_v2_000400370	44.586	1.343	-5.55351	8.02459e-40	3.49911e-41	Down
FRAEX38873_v2_000400340	0.526	2.593	1.64195	0.00156752	0.000585573	Up
FRAEX38873_v2_000400320	15.9	93.266	1.88135	0.0239095	0.0114857	Up
FRAEX38873_v2_000400310	5.836	4.076	-2.41661	9.48089e-16	1.11317e-16	Down
FRAEX38873_v2_000400300	944.99	0.023	-15.0668	5.76496e-74	1.04159e-75	Down
FRAEX38873_v2_000400290	0	4.23	6.81691	0.000115747	3.60603e-05	Up
FRAEX38873_v2_000400280	0	2.823	7.00048	3.08395e-05	8.87022e-06	Up
FRAEX38873_v2_000400200	14.283	0.22	-6.27141	7.81576e-14	1.0279e-14	Down
FRAEX38873_v2_000400170	0	0.246	4.27223	0.0409027	0.0209218	Up
FRAEX38873_v2_000400160	0.963	44.76	4.75625	4.943e-09	9.44107e-10	Up
FRAEX38873_v2_000400140	0.95	0.073	-3.93736	0.000679524	0.000238584	Down
FRAEX38873_v2_000400070	16.503	5.783	-2.05113	2.97202e-09	5.5805e-10	Down
FRAEX38873_v2_000400060	66.6	45.093	-1.1398	1.76851e-15	2.10793e-16	Down
FRAEX38873_v2_000400050	123.713	31.816	-2.51774	3.55492e-26	2.47808e-27	Down
FRAEX38873_v2_000400040	28.07	0.176	-6.77284	1.67666e-06	4.12665e-07	Down
FRAEX38873_v2_000400030	6.23	3.053	-1.59029	3.6689e-06	9.37631e-07	Down
FRAEX38873_v2_000400020	4.316	14.463	1.17677	4.94951e-10	8.66494e-11	Up
FRAEX38873_v2_000400010	5.886	13.256	0.601203	0.011305	0.00500546	No
FRAEX38873_v2_000400000	18.046	9.686	-1.47107	0.00181333	0.000684575	Down
FRAEX38873_v2_000399990	0.043	3.096	4.99101	9.99144e-05	3.0896e-05	Up
FRAEX38873_v2_000399970	0.713	2.96	1.45804	3.01285e-07	6.85474e-08	Up
FRAEX38873_v2_000399950	10.366	20.576	0.518514	0.0160598	0.00736577	No
FRAEX38873_v2_000399910	3.653	7.31	0.435657	0.0426556	0.0219403	No
FRAEX38873_v2_000399890	7.846	5.873	-0.991094	0.0168233	0.00775452	No
FRAEX38873_v2_000399880	3.186	14.406	1.59553	3.72348e-14	4.80158e-15	Up
FRAEX38873_v2_000399870	37.23	21.246	-1.36566	2.52684e-07	5.69242e-08	Down
FRAEX38873_v2_000399850	45.203	30.063	-1.15703	0.000169584	5.40264e-05	Down
FRAEX38873_v2_000399840	18.27	39.006	0.524446	0.000253255	8.30318e-05	No
FRAEX38873_v2_000399830	62.946	23.99	-1.95751	5.47593e-15	6.73804e-16	Down
FRAEX38873_v2_000399790	2.986	2.036	-1.11426	0.00648733	0.00273397	Down
FRAEX38873_v2_000399780	159.72	26.47	-3.15054	1.39162e-43	5.41893e-45	Down
FRAEX38873_v2_000399760	10.816	554.86	5.07482	2.5026e-80	3.86022e-82	Up
FRAEX38873_v2_000399750	5.8	12.316	0.51508	0.00540692	0.00224424	No
FRAEX38873_v2_000399730	2.35	1.346	-1.3543	0.0311936	0.0154685	Down
FRAEX38873_v2_000399720	0.393	26.7	5.36932	9.93347e-18	1.04631e-18	Up
FRAEX38873_v2_000399700	2.166	1.786	-0.843968	0.03648	0.0184186	No
FRAEX38873_v2_000399690	2.99	0.66	-2.72146	5.29949e-08	1.11855e-08	Down
FRAEX38873_v2_000399660	7.793	0.236	-5.5563	7.81555e-26	5.53662e-27	Down
FRAEX38873_v2_000399650	1.97	14.41	2.29787	1.21183e-19	1.13886e-20	Up
FRAEX38873_v2_000399640	1.36	4.133	1.02835	0.00292238	0.00114884	Up
FRAEX38873_v2_000399600	20.183	63.933	1.08556	6.86075e-06	1.81366e-06	Up
FRAEX38873_v2_000399540	6.993	1.006	-3.2723	1.24188e-06	3.01169e-07	Down
FRAEX38873_v2_000399480	31.89	6.49	-2.86123	1.8841e-42	7.58559e-44	Down
FRAEX38873_v2_000399470	2.083	0.183	-3.74685	0.00097829	0.000352821	Down
FRAEX38873_v2_000399450	0.153	8.78	4.94978	1.46209e-06	3.57529e-07	Up
FRAEX38873_v2_000399440	0.046	2.68	4.82323	1.92515e-05	5.38873e-06	Up
FRAEX38873_v2_000399430	35.186	5.493	-3.21978	2.17822e-21	1.86849e-22	Down
FRAEX38873_v2_000399420	80.83	14.096	-3.08079	1.08612e-55	2.99625e-57	Down
FRAEX38873_v2_000399400	0.026	2.003	4.96289	0.000193243	6.20588e-05	Up
FRAEX38873_v2_000399380	21.86	17.286	-0.910956	0.000348821	0.000116885	No
FRAEX38873_v2_000399340	0	0.34	4.50394	0.0297448	0.0146651	Up
FRAEX38873_v2_000399330	0.563	4.33	2.33681	4.23028e-05	1.23943e-05	Up
FRAEX38873_v2_000399320	0.71	12.243	3.45847	4.28107e-12	6.36683e-13	Up
FRAEX38873_v2_000399300	19.433	16.5	-0.794729	7.53933e-06	2.00423e-06	No
FRAEX38873_v2_000399260	23.993	17.456	-0.904154	3.08768e-05	8.88228e-06	No
FRAEX38873_v2_000399230	2.523	0	-7.59969	2.40486e-06	6.00776e-07	Down
FRAEX38873_v2_000399200	6.976	652.696	5.79803	1.00161e-14	1.25516e-15	Up
FRAEX38873_v2_000399190	144.596	0.086	-10.9677	1.3174e-55	3.64493e-57	Down
FRAEX38873_v2_000399180	348.226	246.693	-1.03412	0.0211075	0.00998257	Down
FRAEX38873_v2_000399170	19.05	294.993	3.33139	2.51535e-08	5.13543e-09	Up
FRAEX38873_v2_000399160	7.896	18.6	0.575585	0.0464897	0.0241556	No
FRAEX38873_v2_000399140	124.61	2.086	-6.46355	0	0	Down
FRAEX38873_v2_000399120	0.216	2.153	2.59656	0.0071127	0.0030261	Up
FRAEX38873_v2_000399080	55.923	29.966	-1.50393	2.56384e-11	4.07292e-12	Down
FRAEX38873_v2_000399050	63.083	0.056	-10.393	2.68971e-54	7.73193e-56	Down
FRAEX38873_v2_000399020	0.11	32.013	7.50882	2.68275e-36	1.31305e-37	Up
FRAEX38873_v2_000398980	6.966	21.8	1.0721	0.000527157	0.000181874	Up
FRAEX38873_v2_000398970	75.026	29.04	-1.90704	1.23e-21	1.04018e-22	Down
FRAEX38873_v2_000398950	2.82	11.396	1.46133	1.1012e-05	2.98084e-06	Up
FRAEX38873_v2_000398930	0.82	0.206	-2.41673	0.00301927	0.00118978	Down
FRAEX38873_v2_000398920	22.366	16.193	-1.04158	3.55274e-06	9.05644e-07	Down
FRAEX38873_v2_000398900	0.423	0.013	-5.02258	0.0002919	9.64972e-05	Down
FRAEX38873_v2_000398890	23.226	53.46	0.630671	0.00154052	0.000574614	No
FRAEX38873_v2_000398840	0.5	0	-6.05283	0.000746707	0.000264193	Down
FRAEX38873_v2_000398830	10.876	35.456	1.11411	0.00119477	0.000436789	Up
FRAEX38873_v2_000398800	26.976	91.36	1.12819	3.71392e-13	5.10873e-14	Up
FRAEX38873_v2_000398770	10.066	0.16	-5.50114	0.000447764	0.000152841	Down
FRAEX38873_v2_000398750	5.14	16.34	1.09864	0.0101521	0.0044509	Up
FRAEX38873_v2_000398710	1.656	27.513	3.43897	2.40133e-19	2.29429e-20	Up
FRAEX38873_v2_000398700	74.486	2	-5.74443	1.00644e-50	3.18085e-52	Down
FRAEX38873_v2_000398690	8.266	0.026	-8.21663	8.05858e-20	7.50161e-21	Down
FRAEX38873_v2_000398680	0.593	4.5	2.31016	0.00163301	0.000612196	Up
FRAEX38873_v2_000398660	45.563	5.08	-3.62045	3.39037e-26	2.35789e-27	Down
FRAEX38873_v2_000398640	4.183	0	-9.46869	1.04093e-10	1.73221e-11	Down
FRAEX38873_v2_000398610	0.116	0.793	2.05177	0.01819	0.00845415	Up
FRAEX38873_v2_000398600	110.113	9.556	-4.05823	1.03752e-114	7.77796e-117	Down
FRAEX38873_v2_000398580	10.65	34.676	1.13369	2.17252e-07	4.86257e-08	Up
FRAEX38873_v2_000398570	2.73	7.573	0.891221	0.00819982	0.00352931	No
FRAEX38873_v2_000398560	12.963	31.67	0.714036	0.0107215	0.00472195	No
FRAEX38873_v2_000398550	4.726	1.073	-2.70238	1.96161e-21	1.67898e-22	Down
FRAEX38873_v2_000398540	7.026	17.903	0.768633	0.00225843	0.000869072	No
FRAEX38873_v2_000398510	11.993	8.86	-1.0095	1.18798e-05	3.23079e-06	Down
FRAEX38873_v2_000398490	4.016	7.876	0.539583	0.0410218	0.0209926	No
FRAEX38873_v2_000398480	5.706	13.76	0.692033	2.03727e-05	5.72234e-06	No
FRAEX38873_v2_000398470	10.893	78.41	2.26513	5.89812e-32	3.34327e-33	Up
FRAEX38873_v2_000398450	0.393	0.04	-3.78586	2.57063e-05	7.31753e-06	Down
FRAEX38873_v2_000398440	55.62	0	-10.7724	3.57574e-15	4.34396e-16	Down
FRAEX38873_v2_000398430	237.39	0	-11.4923	6.0302e-18	6.28014e-19	Down
FRAEX38873_v2_000398400	0.993	43.79	4.70837	4.85303e-10	8.49211e-11	Up
FRAEX38873_v2_000398350	9.186	37.83	1.46567	3.80991e-13	5.24283e-14	Up
FRAEX38873_v2_000398330	57.043	17.573	-2.25151	1.92302e-18	1.94983e-19	Down
FRAEX38873_v2_000398320	10.553	75.31	2.25758	3.69362e-37	1.74805e-38	Up
FRAEX38873_v2_000398280	0.92	5.486	1.97903	1.01745e-07	2.20156e-08	Up
FRAEX38873_v2_000398260	0.106	4.07	4.48055	5.58436e-07	1.30306e-07	Up
FRAEX38873_v2_000398250	0.086	1.043	2.82811	0.00297003	0.00116893	Up
FRAEX38873_v2_000398240	16.516	33.713	0.443211	0.0330647	0.0165042	No
FRAEX38873_v2_000398200	18.906	43.36	0.628609	0.00914678	0.00397932	No
FRAEX38873_v2_000398180	79.956	1.956	-5.92684	2.38194e-139	1.14977e-141	Down
FRAEX38873_v2_000398130	4.686	8.883	0.44106	0.0445643	0.0230567	No
FRAEX38873_v2_000398120	10.506	28.673	0.878799	7.21905e-05	2.18598e-05	No
FRAEX38873_v2_000398110	16.05	12.396	-0.945839	3.9373e-06	1.00983e-06	No
FRAEX38873_v2_000398100	64.683	8.746	-3.382	1.12005e-10	1.86992e-11	Down
FRAEX38873_v2_000398090	0.976	0.403	-1.79182	0.0479295	0.0250058	Down
FRAEX38873_v2_000398080	0.043	0.883	3.52918	6.21102e-05	1.86634e-05	Up
FRAEX38873_v2_000398060	0.26	10.53	4.67086	1.75503e-14	2.23052e-15	Up
FRAEX38873_v2_000398050	8.4	7.93	-0.695268	0.00304951	0.00120236	No
FRAEX38873_v2_000398030	2.856	0.73	-2.53783	6.13256e-12	9.25856e-13	Down
FRAEX38873_v2_000398010	70.016	5.886	-4.06331	6.89556e-68	1.42437e-69	Down
FRAEX38873_v2_000398000	58.92	2.98	-4.79481	7.0001e-89	9.00425e-91	Down
FRAEX38873_v2_000397960	5.66	4.456	-0.91175	0.00462579	0.00189395	No
FRAEX38873_v2_000397950	4.32	3.076	-1.06347	0.00742162	0.00316734	Down
FRAEX38873_v2_000397910	37.473	19.243	-1.53333	1.9555e-18	1.98388e-19	Down
FRAEX38873_v2_000397900	22.043	60.656	0.881595	0.000891815	0.000319404	No
FRAEX38873_v2_000397870	4.03	11.8	0.975215	4.73288e-05	1.39652e-05	No
FRAEX38873_v2_000397860	1.343	16.35	2.99717	2.17642e-23	1.71083e-24	Up
FRAEX38873_v2_000397810	6.83	4.346	-1.22608	0.00106908	0.000387871	Down
FRAEX38873_v2_000397790	0	1.276	6.32533	0.000283313	9.34827e-05	Up
FRAEX38873_v2_000397780	2.003	0.483	-2.52379	0.0368707	0.0186347	Down
FRAEX38873_v2_000397770	7.57	16.433	0.545154	0.0348187	0.017484	No
FRAEX38873_v2_000397750	0.1	1	2.79981	0.000183643	5.87827e-05	Up
FRAEX38873_v2_000397720	6.043	3.803	-1.22848	3.33846e-05	9.65176e-06	Down
FRAEX38873_v2_000397700	0.01	1.043	5.05042	0.00080307	0.00028547	Up
FRAEX38873_v2_000397690	7.743	3.966	-1.52847	5.03269e-13	6.99606e-14	Down
FRAEX38873_v2_000397670	2.133	77.77	4.45219	4.64988e-20	4.28086e-21	Up
FRAEX38873_v2_000397660	1.35	0.73	-1.58991	0.00116711	0.000425765	Down
FRAEX38873_v2_000397640	48.59	5.31	-3.75695	2.21024e-62	5.12583e-64	Down
FRAEX38873_v2_000397630	42.2	22.176	-1.48812	2.65806e-12	3.89143e-13	Down
FRAEX38873_v2_000397620	5.39	15.95	0.982334	0.000505136	0.000173923	No
FRAEX38873_v2_000397600	3.143	0.1	-5.39751	6.70985e-17	7.41136e-18	Down
FRAEX38873_v2_000397590	2.013	17.473	2.53597	1.73012e-23	1.35627e-24	Up
FRAEX38873_v2_000397580	7.353	4.846	-1.17146	4.71194e-05	1.39021e-05	Down
FRAEX38873_v2_000397560	0.803	0.583	-1.22432	0.0255525	0.0123811	Down
FRAEX38873_v2_000397550	0.713	0.203	-2.44814	0.041348	0.0211897	Down
FRAEX38873_v2_000397540	23.376	241.643	2.78865	6.81687e-13	9.56086e-14	Up
FRAEX38873_v2_000397530	1.68	4.666	0.891066	0.00649274	0.00273678	No
FRAEX38873_v2_000397510	0.076	7.413	5.8866	1.90487e-17	2.04289e-18	Up
FRAEX38873_v2_000397500	0.15	0.78	1.74143	0.0452685	0.0234588	Up
FRAEX38873_v2_000397490	6.003	5.306	-0.658192	0.00688027	0.00291924	No
FRAEX38873_v2_000397460	1.603	10.446	2.09211	2.07212e-11	3.26998e-12	Up
FRAEX38873_v2_000397450	10.31	20.41	0.410407	0.0279303	0.0136657	No
FRAEX38873_v2_000397440	0.823	0.083	-3.38072	0.0194084	0.00908163	Down
FRAEX38873_v2_000397420	0.61	8.736	3.19452	4.86749e-09	9.29054e-10	Up
FRAEX38873_v2_000397410	4.116	3.743	-0.723609	0.0183245	0.00852555	No
FRAEX38873_v2_000397380	3.466	10.973	1.08672	3.13686e-09	5.8934e-10	Up
FRAEX38873_v2_000397370	2.04	0.903	-1.70292	0.0227398	0.0108447	Down
FRAEX38873_v2_000397340	4.02	1.246	-2.21093	5.47707e-05	1.63202e-05	Down
FRAEX38873_v2_000397330	4.316	3.736	-0.779253	0.0123604	0.00552239	No
FRAEX38873_v2_000397310	0.106	6.88	5.24862	2.64184e-15	3.1795e-16	Up
FRAEX38873_v2_000397260	8.99	4.603	-1.53607	1.87901e-09	3.46738e-10	Down
FRAEX38873_v2_000397250	3.736	0.236	-4.07516	0.00692828	0.00294148	Down
FRAEX38873_v2_000397240	34.49	15.62	-1.78592	4.87934e-15	5.9842e-16	Down
FRAEX38873_v2_000397230	2.47	39.11	3.444	1.45964e-24	1.08638e-25	Up
FRAEX38873_v2_000397150	2.636	2.443	-0.677051	0.0124828	0.0055818	No
FRAEX38873_v2_000397130	0.836	0.06	-4.41884	1.41983e-07	3.11625e-08	Down
FRAEX38873_v2_000397110	17.086	5.976	-2.08399	1.2297e-14	1.54993e-15	Down
FRAEX38873_v2_000397100	5.29	1.503	-2.36698	4.24725e-13	5.85839e-14	Down
FRAEX38873_v2_000397090	0.143	0	-4.31597	0.0396831	0.0202305	Down
FRAEX38873_v2_000397080	1083.24	20.26	-6.25831	4.38286e-69	8.8643e-71	Down
FRAEX38873_v2_000397070	174.596	22.626	-3.51557	1.73451e-74	3.06368e-76	Down
FRAEX38873_v2_000397050	12.44	9.146	-1.01999	2.92708e-05	8.38822e-06	Down
FRAEX38873_v2_000397040	7.443	89.723	3.03439	3.64934e-40	1.58145e-41	Up
FRAEX38873_v2_000397030	12.26	13.59	-0.428312	0.0238837	0.011472	No
FRAEX38873_v2_000397010	4.193	9.756	0.638079	0.0203709	0.00958475	No
FRAEX38873_v2_000397000	3.93	1.756	-1.72201	5.52606e-05	1.6477e-05	Down
FRAEX38873_v2_000396990	76.646	213.526	0.907359	0.00184454	0.000697266	No
FRAEX38873_v2_000396970	3.83	13.506	1.24787	0.000292766	9.67912e-05	Up
FRAEX38873_v2_000396940	33.11	8.446	-2.53906	7.10914e-63	1.64103e-64	Down
FRAEX38873_v2_000396930	221.17	0	-13.8091	2.49764e-29	1.54642e-30	Down
FRAEX38873_v2_000396910	1.31	0	-8.2278	1.04168e-07	2.25708e-08	Down
FRAEX38873_v2_000396900	4.613	5.55	-0.394847	0.0296464	0.0146061	No
FRAEX38873_v2_000396890	1.84	5.78	1.16062	0.00602794	0.0025233	Up
FRAEX38873_v2_000396870	92.723	10.796	-3.64826	1.8502e-56	4.98436e-58	Down
FRAEX38873_v2_000396840	4.506	0.256	-4.4776	3.6925e-07	8.47772e-08	Down
FRAEX38873_v2_000396830	0.583	0.19	-2.08769	0.00372711	0.00149384	Down
FRAEX38873_v2_000396820	35.59	40.276	-0.39411	0.00442226	0.00180155	No
FRAEX38873_v2_000396810	2.42	0.253	-3.72878	4.4906e-08	9.39704e-09	Down
FRAEX38873_v2_000396800	70.92	279.953	1.40372	5.98311e-07	1.40111e-07	Up
FRAEX38873_v2_000396780	8.6	2.87	-2.05656	0.00883301	0.00382757	Down
FRAEX38873_v2_000396760	28.456	28.97	-0.546151	0.000291219	9.62562e-05	No
FRAEX38873_v2_000396750	18.86	17.243	-0.696004	0.0077728	0.00332875	No
FRAEX38873_v2_000396740	0.383	55.266	6.24854	1.68174e-35	8.47151e-37	Up
FRAEX38873_v2_000396710	3.036	11.336	1.32193	1.9866e-06	4.92913e-07	Up
FRAEX38873_v2_000396680	0.216	0	-4.39345	0.0358937	0.0180848	Down
FRAEX38873_v2_000396670	4.213	11.003	0.807005	0.00144991	0.000538044	No
FRAEX38873_v2_000396650	6.473	3.92	-1.30204	0.00157015	0.000586683	Down
FRAEX38873_v2_000396640	4.003	10.656	0.834749	7.60974e-06	2.02396e-06	No
FRAEX38873_v2_000396620	0	0.79	4.77643	0.0173932	0.00804488	Up
FRAEX38873_v2_000396580	5.526	2.12	-1.93927	5.46822e-06	1.42844e-06	Down
FRAEX38873_v2_000396570	3.03	6.82	0.595277	0.0289415	0.0142261	No
FRAEX38873_v2_000396560	14.526	40.726	0.894419	0.000888802	0.000318198	No
FRAEX38873_v2_000396540	1.633	7.913	1.67554	0.000451979	0.000154389	Up
FRAEX38873_v2_000396530	20.91	61.313	0.98023	1.16671e-05	3.17011e-06	No
FRAEX38873_v2_000396510	0.623	0.033	-4.15301	0.00579118	0.00241748	Down
FRAEX38873_v2_000396500	5903.17	166.006	-5.69291	3.9252e-104	3.67296e-106	Down
FRAEX38873_v2_000396470	3.586	2.606	-1.03407	0.0150969	0.00687975	Down
FRAEX38873_v2_000396420	0.793	0.31	-1.9157	0.0351518	0.0176854	Down
FRAEX38873_v2_000396400	32.696	85.893	0.827487	0.00129885	0.000477854	No
FRAEX38873_v2_000396380	0.203	0.023	-3.35298	0.0045403	0.00185573	Down
FRAEX38873_v2_000396340	12.683	4.483	-2.06149	0.00204014	0.00077825	Down
FRAEX38873_v2_000396330	36.733	3.943	-3.75918	1.31987e-21	1.11724e-22	Down
FRAEX38873_v2_000396320	24.113	55.513	0.644843	0.0423968	0.0217889	No
FRAEX38873_v2_000396300	3.996	9.656	0.695363	0.00180537	0.000681291	No
FRAEX38873_v2_000396270	10.693	3.086	-2.34893	1.15595e-18	1.15337e-19	Down
FRAEX38873_v2_000396230	65.196	8.686	-3.4623	2.71934e-57	7.12779e-59	Down
FRAEX38873_v2_000396210	3.77	12.076	1.09732	0.00157854	0.000590287	Up
FRAEX38873_v2_000396160	2.886	10.89	1.31645	0.0021418	0.000820263	Up
FRAEX38873_v2_000396140	0	0.863	5.33428	0.00469341	0.00192315	Up
FRAEX38873_v2_000396110	22.24	3.396	-3.28736	1.98547e-53	5.89488e-55	Down
FRAEX38873_v2_000396100	14.19	41.086	0.954165	2.84878e-06	7.17439e-07	No
FRAEX38873_v2_000396060	28.686	10.026	-2.0794	2.73764e-09	5.12049e-10	Down
FRAEX38873_v2_000396040	0.01	1.12	5.45315	7.62598e-05	2.31722e-05	Up
FRAEX38873_v2_000396010	2.886	6.996	0.70081	0.00794061	0.00340746	No
FRAEX38873_v2_000396000	12.253	11.046	-0.777826	0.000202036	6.50735e-05	No
FRAEX38873_v2_000395960	0.296	15.3	4.62225	0.00147314	0.000547418	Up
FRAEX38873_v2_000395940	10.896	6.09	-1.38527	0.0113253	0.00501533	Down
FRAEX38873_v2_000395930	10.023	2.59	-2.50586	6.83022e-14	8.94782e-15	Down
FRAEX38873_v2_000395920	0.02	28.69	9.20036	2.09053e-18	2.12475e-19	Up
FRAEX38873_v2_000395900	0.183	0	-4.74061	0.0186579	0.00869376	Down
FRAEX38873_v2_000395880	2.856	0.966	-2.01913	7.05749e-06	1.8689e-06	Down
FRAEX38873_v2_000395870	9.93	8.613	-0.77093	0.000203574	6.55907e-05	No
FRAEX38873_v2_000395850	0.833	7.133	2.47459	7.44487e-07	1.76341e-07	Up
FRAEX38873_v2_000395840	2.93	2.263	-0.988834	0.000431356	0.000146845	No
FRAEX38873_v2_000395790	40.153	29.49	-1.0176	5.73094e-12	8.62199e-13	Down
FRAEX38873_v2_000395750	10.603	11.246	-0.507895	0.0381004	0.0193333	No
FRAEX38873_v2_000395720	8.8	33.06	1.32153	6.26567e-20	5.80558e-21	Up
FRAEX38873_v2_000395710	40.043	19.193	-1.62996	1.27217e-07	2.77742e-08	Down
FRAEX38873_v2_000395700	15.1	12.153	-0.872554	0.000470923	0.000161381	No
FRAEX38873_v2_000395690	0.203	6.336	4.16223	6.67197e-06	1.76196e-06	Up
FRAEX38873_v2_000395670	2.31	7.51	1.17133	8.05832e-06	2.1498e-06	Up
FRAEX38873_v2_000395660	2.773	69.886	4.0677	1.31453e-54	3.7327e-56	Up
FRAEX38873_v2_000395610	30.086	25.146	-0.826502	0.000209661	6.77723e-05	No
FRAEX38873_v2_000395600	11.003	0.853	-4.22956	3.5576e-19	3.44027e-20	Down
FRAEX38873_v2_000395570	0.136	2.053	3.11429	0.000799332	0.000284011	Up
FRAEX38873_v2_000395550	4.41	1.636	-2.00358	4.58403e-07	1.06124e-07	Down
FRAEX38873_v2_000395510	14.513	11.143	-0.950075	2.4757e-07	5.57188e-08	No
FRAEX38873_v2_000395500	0.913	3.18	1.46688	0.017897	0.00830348	Up
FRAEX38873_v2_000395450	1256.63	0.386	-10.6498	1.61887e-260	1.39697e-263	Down
FRAEX38873_v2_000395430	0.46	0	-5.58877	0.00320683	0.00126872	Down
FRAEX38873_v2_000395400	2.51	0.193	-4.20587	1.04553e-10	1.74128e-11	Down
FRAEX38873_v2_000395390	0.98	0.093	-3.77283	7.06199e-05	2.13595e-05	Down
FRAEX38873_v2_000395360	4.083	13.193	1.11873	8.95253e-11	1.47869e-11	Up
FRAEX38873_v2_000395320	16.523	8.016	-1.65747	3.26007e-24	2.47738e-25	Down
FRAEX38873_v2_000395290	0.77	0.166	-2.59251	2.98121e-05	8.55783e-06	Down
FRAEX38873_v2_000395280	2.84	0.416	-3.25768	1.24128e-11	1.92135e-12	Down
FRAEX38873_v2_000395250	0.053	3.636	5.709	1.28685e-11	1.99432e-12	Up
FRAEX38873_v2_000395210	0.793	12.593	3.42258	1.75877e-39	7.74025e-41	Up
FRAEX38873_v2_000395200	0.29	5.54	3.99445	7.43409e-12	1.13347e-12	Up
FRAEX38873_v2_000395190	30.37	71.913	0.67511	5.40633e-07	1.25963e-07	No
FRAEX38873_v2_000395180	24.66	22.433	-0.720358	0.0337895	0.0169007	No
FRAEX38873_v2_000395160	12.17	0.246	-6.1752	3.14817e-51	9.77144e-53	Down
FRAEX38873_v2_000395140	1.64	0	-6.95352	3.37964e-05	9.78176e-06	Down
FRAEX38873_v2_000395120	0.99	24.28	3.98475	5.5509e-20	5.13132e-21	Up
FRAEX38873_v2_000395090	5.73	5.123	-0.696716	0.0485497	0.0253491	No
FRAEX38873_v2_000395070	40.443	26.786	-1.16646	1.40365e-11	2.18403e-12	Down
FRAEX38873_v2_000394990	3.523	482.936	6.10216	4.00819e-08	8.34215e-09	Up
FRAEX38873_v2_000394930	15.84	9.693	-1.27864	9.88848e-14	1.31009e-14	Down
FRAEX38873_v2_000394910	2.01	8.49	1.43971	2.37785e-06	5.93837e-07	Up
FRAEX38873_v2_000394880	22.513	66.213	0.977899	0.000449527	0.000153479	No
FRAEX38873_v2_000394840	8.91	21.966	0.719954	0.020119	0.00945115	No
FRAEX38873_v2_000394810	12.063	9.606	-0.885269	0.00959921	0.0041909	No
FRAEX38873_v2_000394800	5.916	5.813	-0.600305	0.0115473	0.00512111	No
FRAEX38873_v2_000394790	767.383	31.833	-5.15283	3.54218e-87	4.72826e-89	Down
FRAEX38873_v2_000394770	15.573	32.706	0.476579	0.00209679	0.000801782	No
FRAEX38873_v2_000394750	16.46	3.423	-2.82202	3.6402e-52	1.1063e-53	Down
FRAEX38873_v2_000394730	0.02	5.976	7.1846	1.77454e-09	3.26264e-10	Up
FRAEX38873_v2_000394650	0.763	0.173	-2.50358	0.0486649	0.0254171	Down
FRAEX38873_v2_000394630	16.51	7.173	-1.77247	1.53703e-17	1.63514e-18	Down
FRAEX38873_v2_000394620	4.343	12.713	0.97305	0.00126629	0.000464887	No
FRAEX38873_v2_000394610	80.453	0.033	-10.8289	7.61013e-27	5.17357e-28	Down
FRAEX38873_v2_000394580	0.34	0	-4.54637	0.0274188	0.0133877	Down
FRAEX38873_v2_000394560	0.09	0.716	2.29579	0.0288819	0.0141914	Up
FRAEX38873_v2_000394500	1.256	0.73	-1.34168	0.00572882	0.00238913	Down
FRAEX38873_v2_000394490	0.706	8.543	2.95029	4.76178e-07	1.10406e-07	Up
FRAEX38873_v2_000394450	4.473	1.023	-2.65221	1.7444e-07	3.8639e-08	Down
FRAEX38873_v2_000394420	7.706	16.146	0.475943	0.00902149	0.00391824	No
FRAEX38873_v2_000394410	2.22	11.12	1.75549	5.95472e-11	9.6957e-12	Up
FRAEX38873_v2_000394400	1.713	8.933	1.82769	1.26469e-08	2.51076e-09	Up
FRAEX38873_v2_000394370	0.883	0.263	-2.23172	0.0013632	0.000503548	Down
FRAEX38873_v2_000394350	138.043	19.446	-3.38824	5.67272e-57	1.49914e-58	Down
FRAEX38873_v2_000394340	5.59	15.833	0.931674	1.03294e-08	2.032e-09	No
FRAEX38873_v2_000394310	0.306	0	-4.40283	0.0351711	0.017697	Down
FRAEX38873_v2_000394290	1.746	0	-6.60453	0.000138642	4.36155e-05	Down
FRAEX38873_v2_000394200	3.023	32.693	2.84737	9.70724e-31	5.70137e-32	Up
FRAEX38873_v2_000394190	18.433	213.043	2.95427	6.80996e-109	5.82142e-111	Up
FRAEX38873_v2_000394160	21.686	68.823	1.06361	2.54927e-08	5.20675e-09	Up
FRAEX38873_v2_000394140	24.106	19.106	-0.903514	6.6044e-07	1.55479e-07	No
FRAEX38873_v2_000394130	14.573	0.996	-4.4182	2.99895e-36	1.47105e-37	Down
FRAEX38873_v2_000394120	10.13	49.3	1.70327	1.62163e-15	1.93067e-16	Up
FRAEX38873_v2_000394100	1.193	0.386	-2.17082	4.40192e-05	1.2921e-05	Down
FRAEX38873_v2_000394070	11.13	4.303	-1.93529	4.58267e-23	3.64557e-24	Down
FRAEX38873_v2_000394060	10.036	86.793	2.53689	9.04544e-25	6.66645e-26	Up
FRAEX38873_v2_000394050	6.56	57.443	2.5531	2.87963e-15	3.47817e-16	Up
FRAEX38873_v2_000394030	0.21	2.87	3.15248	6.29903e-07	1.48002e-07	Up
FRAEX38873_v2_000394020	5.23	31.27	2.03575	9.31556e-24	7.21219e-25	Up
FRAEX38873_v2_000393990	2.89	0.726	-2.54632	3.21319e-10	5.55071e-11	Down
FRAEX38873_v2_000393970	0	2.663	5.88701	0.00109252	0.000396787	Up
FRAEX38873_v2_000393960	6.533	1.203	-2.98638	4.63027e-13	6.40669e-14	Down
FRAEX38873_v2_000393950	0.803	0	-6.7989	6.62575e-05	1.99721e-05	Down
FRAEX38873_v2_000393940	15.523	35.296	0.606546	0.0168654	0.00777666	No
FRAEX38873_v2_000393920	2.263	0.086	-5.08435	1.37147e-09	2.49049e-10	Down
FRAEX38873_v2_000393910	0.193	6.313	4.41501	3.06905e-15	3.71435e-16	Up
FRAEX38873_v2_000393900	41.143	0	-11.8803	1.23524e-19	1.16219e-20	Down
FRAEX38873_v2_000393890	1.366	0	-7.85234	6.90244e-07	1.62998e-07	Down
FRAEX38873_v2_000393870	22.883	1.29	-4.72489	2.97668e-100	3.09043e-102	Down
FRAEX38873_v2_000393850	0.05	83.133	9.21525	5.53306e-18	5.75643e-19	Up
FRAEX38873_v2_000393830	40.403	6.72	-3.15799	6.67931e-39	2.98455e-40	Down
FRAEX38873_v2_000393820	0.383	4.67	2.8746	0.00410423	0.00165938	Up
FRAEX38873_v2_000393800	41.36	22.88	-1.42403	1.09779e-14	1.37983e-15	Down
FRAEX38873_v2_000393790	3.24	1.66	-1.54497	1.1516e-06	2.78405e-07	Down
FRAEX38873_v2_000393770	25.776	70.113	0.861673	0.000282213	9.30815e-05	No
FRAEX38873_v2_000393740	0.95	0	-7.15798	2.04235e-05	5.73827e-06	Down
FRAEX38873_v2_000393700	0.766	0	-5.5925	0.00270454	0.00105715	Down
FRAEX38873_v2_000393680	18.463	19.966	-0.489112	0.00421676	0.00170897	No
FRAEX38873_v2_000393640	11.983	36.513	1.02699	3.67822e-05	1.06856e-05	Up
FRAEX38873_v2_000393620	6.866	5.2	-0.972213	0.000119579	3.72961e-05	No
FRAEX38873_v2_000393610	2.446	0.033	-6.05961	1.25485e-06	3.04599e-07	Down
FRAEX38873_v2_000393580	1.463	7.176	1.72876	1.24572e-06	3.02175e-07	Up
FRAEX38873_v2_000393530	6.223	162.28	3.59831	0.0198519	0.00930952	Up
FRAEX38873_v2_000393520	1.143	0.056	-4.786	1.45863e-05	4.01524e-06	Down
FRAEX38873_v2_000393500	2.643	76.05	4.2324	2.70301e-36	1.3237e-37	Up
FRAEX38873_v2_000393480	8.5	63.416	2.31948	2.57474e-40	1.11091e-41	Up
FRAEX38873_v2_000393470	30.41	60.943	0.436103	0.0156144	0.00714506	No
FRAEX38873_v2_000393440	9.193	61.666	2.1507	8.95369e-05	2.74891e-05	Up
FRAEX38873_v2_000393410	190.623	3.016	-6.52748	8.26741e-113	6.55453e-115	Down
FRAEX38873_v2_000393380	0.846	3.786	1.56268	0.000487036	0.00016727	Up
FRAEX38873_v2_000393350	0.88	22.713	3.98003	7.84226e-09	1.52709e-09	Up
FRAEX38873_v2_000393320	69.693	626.436	2.5914	6.64037e-18	6.92634e-19	Up
FRAEX38873_v2_000393280	21.086	47.1	0.587118	0.000442562	0.000150934	No
FRAEX38873_v2_000393250	5.286	16.866	1.09197	0.000265154	8.71261e-05	Up
FRAEX38873_v2_000393230	7.936	19.78	0.749665	1.74032e-06	4.28663e-07	No
FRAEX38873_v2_000393210	4.33	8.386	0.383499	0.0286828	0.0140827	No
FRAEX38873_v2_000393200	23.43	22.39	-0.549172	0.0225345	0.010734	No
FRAEX38873_v2_000393180	18.056	37.933	0.497622	0.00259701	0.00101134	No
FRAEX38873_v2_000393170	130.426	1.963	-6.59756	9.49592e-155	3.48258e-157	Down
FRAEX38873_v2_000393160	1.213	3.48	0.937874	0.00848582	0.00366362	No
FRAEX38873_v2_000393150	0.493	3.373	2.24973	6.72912e-05	2.03073e-05	Up
FRAEX38873_v2_000393130	19.71	6.07	-2.27245	8.16189e-23	6.56993e-24	Down
FRAEX38873_v2_000393120	4.113	14.98	1.28798	3.81083e-10	6.62012e-11	Up
FRAEX38873_v2_000393110	0.353	78.33	7.08876	2.29774e-41	9.56077e-43	Up
FRAEX38873_v2_000393100	26.836	2.983	-3.68459	2.68916e-16	3.06385e-17	Down
FRAEX38873_v2_000393090	0.336	2.85	2.37293	0.0283106	0.0138747	Up
FRAEX38873_v2_000393060	0	0.95	4.71551	0.0189459	0.00884324	Up
FRAEX38873_v2_000393050	14.42	86	1.99468	2.20353e-19	2.10293e-20	Up
FRAEX38873_v2_000393040	8.026	6.963	-0.780047	4.97373e-06	1.29282e-06	No
FRAEX38873_v2_000393030	18.216	11.293	-1.26493	0.00149108	0.000554446	Down
FRAEX38873_v2_000393020	10.293	25.07	0.716667	0.0244594	0.0117854	No
FRAEX38873_v2_000393010	2.22	0.586	-2.48936	1.6209e-07	3.57766e-08	Down
FRAEX38873_v2_000392980	88.156	27.393	-2.24294	1.4148e-21	1.20065e-22	Down
FRAEX38873_v2_000392970	52.456	0.03	-11.1788	4.79223e-41	2.01728e-42	Down
FRAEX38873_v2_000392950	43.43	16.113	-1.9975	1.51363e-28	9.62065e-30	Down
FRAEX38873_v2_000392940	37.393	11.816	-2.24043	2.15488e-18	2.19247e-19	Down
FRAEX38873_v2_000392930	7.606	6.153	-0.8989	0.000497736	0.00017116	No
FRAEX38873_v2_000392910	14.086	28.746	0.46635	0.0438411	0.0226329	No
FRAEX38873_v2_000392900	0.073	7.95	6.00322	1.50048e-17	1.59464e-18	Up
FRAEX38873_v2_000392890	0.023	1.053	4.72872	3.16776e-06	8.02094e-07	Up
FRAEX38873_v2_000392880	2.16	6.42	0.994172	0.00202018	0.000770146	No
FRAEX38873_v2_000392840	111.096	0.266	-9.36472	8.63075e-118	6.16765e-120	Down
FRAEX38873_v2_000392810	11.323	33.703	0.994094	1.09181e-05	2.95337e-06	No
FRAEX38873_v2_000392800	0.026	60.776	9.64473	7.69643e-20	7.15411e-21	Up
FRAEX38873_v2_000392790	7.49	21.03	0.915675	1.80609e-05	5.0326e-06	No
FRAEX38873_v2_000392780	6.783	15.146	0.591771	0.000772735	0.000274103	No
FRAEX38873_v2_000392760	0.896	0.496	-1.38366	0.00568364	0.00236906	Down
FRAEX38873_v2_000392740	868.446	2.02	-9.1178	1.42207e-46	5.03513e-48	Down
FRAEX38873_v2_000392730	9.37	28.563	1.03573	0.026163	0.01271	Up
FRAEX38873_v2_000392720	88.276	3.326	-5.28409	1.55355e-111	1.261e-113	Down
FRAEX38873_v2_000392710	4.696	2.79	-1.3059	1.89628e-05	5.30482e-06	Down
FRAEX38873_v2_000392690	124.363	127.506	-0.537927	0.0171511	0.00791901	No
FRAEX38873_v2_000392680	37.143	0.013	-10.9295	1.94697e-27	1.28895e-28	Down
FRAEX38873_v2_000392660	0.593	43.416	5.57558	2.78207e-47	9.69294e-49	Up
FRAEX38873_v2_000392620	18.046	48.83	0.821906	2.09333e-07	4.67913e-08	No
FRAEX38873_v2_000392610	18.856	1.823	-3.90573	1.79362e-73	3.27933e-75	Down
FRAEX38873_v2_000392600	0.326	272.396	7.57102	1.0689e-06	2.57575e-07	Up
FRAEX38873_v2_000392580	0.066	2.753	4.54278	1.17918e-06	2.85423e-07	Up
FRAEX38873_v2_000392570	0.97	4.623	1.81514	7.92777e-07	1.8828e-07	Up
FRAEX38873_v2_000392560	0.82	9.61	2.97904	1.09603e-11	1.69003e-12	Up
FRAEX38873_v2_000392550	0.403	2.86	2.26776	4.41185e-08	9.22154e-09	Up
FRAEX38873_v2_000392530	2.376	1.236	-1.50693	9.34329e-09	1.83248e-09	Down
FRAEX38873_v2_000392520	6.113	0.57	-3.94351	1.90722e-09	3.52047e-10	Down
FRAEX38873_v2_000392500	6.54	19.72	1.0191	0.000173994	5.55207e-05	Up
FRAEX38873_v2_000392490	19.863	16.69	-0.821675	1.87189e-07	4.1675e-08	No
FRAEX38873_v2_000392470	8.51	30.306	1.25896	7.7895e-05	2.36985e-05	Up
FRAEX38873_v2_000392460	0.223	5.17	3.74002	0.000129554	4.06065e-05	Up
FRAEX38873_v2_000392440	0.756	22.6	4.30129	1.10081e-35	5.50957e-37	Up
FRAEX38873_v2_000392430	35.663	0.666	-6.14699	1.18073e-72	2.20971e-74	Down
FRAEX38873_v2_000392410	30.08	0.996	-5.4598	2.10366e-42	8.49224e-44	Down
FRAEX38873_v2_000392400	11.16	32.266	0.966	2.43243e-08	4.95695e-09	No
FRAEX38873_v2_000392390	17.103	4.523	-2.48163	1.21239e-08	2.4017e-09	Down
FRAEX38873_v2_000392380	10.973	9.76	-0.76238	1.14198e-05	3.09923e-06	No
FRAEX38873_v2_000392300	1.263	6.11	2.76418	7.41712e-05	2.24996e-05	Up
FRAEX38873_v2_000392290	2.166	218.133	5.34001	0.000204343	6.58773e-05	Up
FRAEX38873_v2_000392280	1.4	12.083	2.46035	1.72843e-08	3.47848e-09	Up
FRAEX38873_v2_000392220	7.98	34.223	1.52809	1.04059e-18	1.03489e-19	Up
FRAEX38873_v2_000392210	0.326	1.35	1.44215	0.022081	0.0104918	Up
FRAEX38873_v2_000392200	11.28	11.506	-0.52993	0.00968657	0.00423374	No
FRAEX38873_v2_000392180	1.176	0	-7.6165	2.11671e-06	5.2611e-07	Down
FRAEX38873_v2_000392170	4.03	13.39	1.1446	0.00557165	0.00231833	Up
FRAEX38873_v2_000392160	4.473	1.803	-1.89921	0.00449265	0.00183363	Down
FRAEX38873_v2_000392120	13.48	2.946	-2.75548	9.04619e-47	3.19079e-48	Down
FRAEX38873_v2_000392110	55.333	0	-12.0937	1.43621e-20	1.28892e-21	Down
FRAEX38873_v2_000392100	26.31	2.273	-4.21125	4.64721e-74	8.30866e-76	Down
FRAEX38873_v2_000392080	15.506	10.56	-1.12292	1.51697e-06	3.71521e-07	Down
FRAEX38873_v2_000392070	12.576	4.57	-2.03206	9.19233e-16	1.07904e-16	Down
FRAEX38873_v2_000392020	3.416	13.083	1.32899	0.0179702	0.0083418	Up
FRAEX38873_v2_000392010	2.123	497.843	7.20272	9.12464e-47	3.22093e-48	Up
FRAEX38873_v2_000391990	111.89	9.16	-3.82616	5.36821e-158	1.86743e-160	Down
FRAEX38873_v2_000391950	4.53	17.5	1.38155	1.33759e-16	1.4998e-17	Up
FRAEX38873_v2_000391930	8.02	4.783	-1.32141	1.80395e-06	4.44967e-07	Down
FRAEX38873_v2_000391920	25.45	25.203	-0.595677	0.00687501	0.00291664	No
FRAEX38873_v2_000391890	115.42	21.733	-2.97475	2.13602e-57	5.58154e-59	Down
FRAEX38873_v2_000391870	0.096	2.18	3.79321	6.42042e-06	1.69102e-06	Up
FRAEX38873_v2_000391850	2.863	8.65	1.01441	0.000245435	8.02563e-05	Up
FRAEX38873_v2_000391820	0.193	0.02	-3.38241	0.00655885	0.0027673	Down
FRAEX38873_v2_000391800	5.67	1.816	-2.18437	1.98914e-07	4.43765e-08	Down
FRAEX38873_v2_000391760	0.37	0	-4.48269	0.0326598	0.0162775	Down
FRAEX38873_v2_000391740	7.456	2.323	-2.24712	0.000525582	0.000181288	Down
FRAEX38873_v2_000391730	43.136	10.806	-2.54074	8.52643e-06	2.28227e-06	Down
FRAEX38873_v2_000391720	5.206	5.22	-0.577724	0.0456223	0.0236619	No
FRAEX38873_v2_000391710	2.036	10.873	1.82825	8.20298e-06	2.19105e-06	Up
FRAEX38873_v2_000391700	2.003	90.973	4.11839	0.00965833	0.00421932	Up
FRAEX38873_v2_000391680	36.233	33.263	-0.692264	0.00225577	0.000867831	No
FRAEX38873_v2_000391670	20.053	63.603	1.09343	5.2934e-09	1.01263e-09	Up
FRAEX38873_v2_000391630	1.003	22.893	3.90829	1.42839e-32	7.93483e-34	Up
FRAEX38873_v2_000391560	2.82	18.83	2.13106	1.06898e-06	2.57624e-07	Up
FRAEX38873_v2_000391550	0.643	6.93	2.83966	8.75855e-15	1.09237e-15	Up
FRAEX38873_v2_000391530	399.486	4.516	-7.03338	0	0	Down
FRAEX38873_v2_000391520	0.37	0	-4.50974	0.0297017	0.0146406	Down
FRAEX38873_v2_000391500	58.22	6.143	-3.72998	3.13513e-63	7.2031e-65	Down
FRAEX38873_v2_000391470	17.57	15.863	-0.729959	0.0100426	0.0043999	No
FRAEX38873_v2_000391430	6.986	14.483	0.475035	0.0390277	0.0198564	No
FRAEX38873_v2_000391410	20.873	74.286	1.22863	0.0204686	0.00963626	Up
FRAEX38873_v2_000391370	12.263	75.146	2.03072	3.22454e-07	7.35464e-08	Up
FRAEX38873_v2_000391350	13.696	11.48	-0.830672	0.00280471	0.00109941	No
FRAEX38873_v2_000391340	30.44	61.94	0.450135	0.00846663	0.00365442	No
FRAEX38873_v2_000391310	0.736	13.903	3.61845	5.87289e-17	6.46155e-18	Up
FRAEX38873_v2_000391300	0.116	12.043	5.97176	2.59936e-23	2.0482e-24	Up
FRAEX38873_v2_000391280	37.9	4.516	-3.63931	4.05965e-46	1.4593e-47	Down
FRAEX38873_v2_000391270	2.493	14.4	1.29929	1.85605e-07	4.13072e-08	Up
FRAEX38873_v2_000391240	15.103	5.876	-1.84101	5.82314e-21	5.11289e-22	Down
FRAEX38873_v2_000391230	11.166	28.306	0.754434	0.034782	0.0174628	No
FRAEX38873_v2_000391200	2.5	6.406	0.775585	0.0307182	0.0151997	No
FRAEX38873_v2_000391190	16.32	0.66	-5.16796	3.93626e-41	1.64953e-42	Down
FRAEX38873_v2_000391180	11.7	56.586	1.70089	1.88372e-06	4.65761e-07	Up
FRAEX38873_v2_000391170	26.863	23.866	-0.742051	2.02262e-05	5.67904e-06	No
FRAEX38873_v2_000391160	33.736	21.76	-1.20837	7.03216e-05	2.12673e-05	Down
FRAEX38873_v2_000391150	2.486	0.243	-4.00586	1.10079e-15	1.29721e-16	Down
FRAEX38873_v2_000391130	5.763	0.186	-5.27762	6.41236e-09	1.23603e-09	Down
FRAEX38873_v2_000391120	4.053	15.726	1.39276	0.00768623	0.00328794	Up
FRAEX38873_v2_000391100	19.03	10.633	-1.39506	2.01826e-05	5.66625e-06	Down
FRAEX38873_v2_000391090	0.79	10.65	3.14992	1.61922e-09	2.96309e-10	Up
FRAEX38873_v2_000391050	16.56	8.303	-1.5752	1.93134e-12	2.80042e-13	Down
FRAEX38873_v2_000391030	11.06	0.46	-4.70652	4.82757e-25	3.51754e-26	Down
FRAEX38873_v2_000391010	2.57	8.38	1.13527	0.0179939	0.00835328	Up
FRAEX38873_v2_000390990	0.873	22.853	4.07866	5.28965e-19	5.15514e-20	Up
FRAEX38873_v2_000390980	1.993	0	-8.2654	1.08087e-07	2.34431e-08	Down
FRAEX38873_v2_000390930	35.73	76.93	0.536029	0.00300389	0.00118339	No
FRAEX38873_v2_000390920	7.023	7.97	-0.378014	0.0297669	0.0146768	No
FRAEX38873_v2_000390900	0.033	0.65	3.19226	0.0492207	0.0257392	Up
FRAEX38873_v2_000390890	0.173	63.64	7.80543	3.19371e-47	1.11357e-48	Up
FRAEX38873_v2_000390880	0.57	3.886	2.21516	2.56738e-06	6.43247e-07	Up
FRAEX38873_v2_000390850	0.05	1.37	3.88204	0.000131136	4.1134e-05	Up
FRAEX38873_v2_000390820	1.28	0.38	-2.23226	0.0102136	0.00448062	Down
FRAEX38873_v2_000390810	3.36	8.78	0.810619	0.0149895	0.00682435	No
FRAEX38873_v2_000390790	34.763	1.833	-4.80436	1.22557e-136	6.31244e-139	Down
FRAEX38873_v2_000390760	3.853	12.023	1.1037	0.00024762	8.10563e-05	Up
FRAEX38873_v2_000390730	17.393	1.336	-4.04645	2.31716e-05	6.55609e-06	Down
FRAEX38873_v2_000390700	1.823	0.616	-2.06916	0.0326188	0.01625	Down
FRAEX38873_v2_000390690	217.616	44.73	-2.83273	1.42853e-21	1.21269e-22	Down
FRAEX38873_v2_000390660	7.786	6.61	-0.805952	7.26643e-05	2.2015e-05	No
FRAEX38873_v2_000390640	1.73	0.38	-2.7053	7.4634e-06	1.98183e-06	Down
FRAEX38873_v2_000390620	0.976	0.02	-5.92048	4.32786e-11	6.97561e-12	Down
FRAEX38873_v2_000390600	4.133	12.453	1.02347	1.41077e-05	3.87779e-06	Up
FRAEX38873_v2_000390580	1.463	0.316	-2.72561	1.12206e-05	3.04276e-06	Down
FRAEX38873_v2_000390550	1.91	0.1	-4.48986	1.95826e-05	5.48722e-06	Down
FRAEX38873_v2_000390530	2.136	9.796	1.60428	1.93954e-08	3.91956e-09	Up
FRAEX38873_v2_000390520	0.163	30.023	6.73164	1.06964e-21	9.02254e-23	Up
FRAEX38873_v2_000390510	3.023	9.626	1.09561	4.01283e-05	1.17194e-05	Up
FRAEX38873_v2_000390500	10.346	22.44	0.542849	0.000536754	0.000185432	No
FRAEX38873_v2_000390490	0	0.26	4.84333	0.0187525	0.00874337	Up
FRAEX38873_v2_000390460	35.903	11.576	-2.17151	3.11165e-16	3.55193e-17	Down
FRAEX38873_v2_000390430	4.913	10.973	0.584051	0.00077674	0.000275586	No
FRAEX38873_v2_000390400	8.37	17.5	0.554938	0.00527303	0.00218313	No
FRAEX38873_v2_000390380	1.01	0.046	-4.72519	1.18221e-06	2.86221e-07	Down
FRAEX38873_v2_000390370	9.95	35.89	1.2674	0.000315564	0.000105018	Up
FRAEX38873_v2_000390350	20.843	8.11	-1.91359	1.01707e-09	1.82799e-10	Down
FRAEX38873_v2_000390330	0.33	2.786	2.4408	1.40604e-05	3.86401e-06	Up
FRAEX38873_v2_000390310	32.866	4.906	-3.31218	3.33159e-63	7.66347e-65	Down
FRAEX38873_v2_000390300	5.073	27.14	1.79761	0.0013853	0.000512349	Up
FRAEX38873_v2_000390280	19.433	1.893	-3.78365	1.06905e-50	3.38449e-52	Down
FRAEX38873_v2_000390270	2.296	10.316	1.58714	3.81163e-05	1.10983e-05	Up
FRAEX38873_v2_000390260	1.976	8.223	1.6792	3.57607e-06	9.12364e-07	Up
FRAEX38873_v2_000390230	3.316	7.743	0.635393	0.0228492	0.0109067	No
FRAEX38873_v2_000390200	4.703	11.516	0.733126	0.000288825	9.54183e-05	No
FRAEX38873_v2_000390190	1.533	48.886	4.41398	1.78444e-38	8.07935e-40	Up
FRAEX38873_v2_000390170	3.063	57.72	3.57761	8.22762e-36	4.10238e-37	Up
FRAEX38873_v2_000390130	5.283	4.343	-0.852309	1.18633e-05	3.22543e-06	No
FRAEX38873_v2_000390120	4.24	2.9	-1.14483	0.000650235	0.000227511	Down
FRAEX38873_v2_000390110	0.006	17.313	9.82433	3.02191e-19	2.90677e-20	Up
FRAEX38873_v2_000390090	4.066	1.85	-1.71447	1.12413e-06	2.71461e-07	Down
FRAEX38873_v2_000390070	41.506	0	-9.37147	1.42788e-10	2.39963e-11	Down
FRAEX38873_v2_000390040	7.246	18.35	0.752727	0.00619777	0.00259991	No
FRAEX38873_v2_000390030	2.856	72.58	4.04597	1.38083e-18	1.38593e-19	Up
FRAEX38873_v2_000390020	5.16	3.93	-0.963445	0.000329853	0.00011012	No
FRAEX38873_v2_000390000	5.37	0.096	-6.26549	1.18529e-18	1.18359e-19	Down
FRAEX38873_v2_000389980	2.686	0.923	-2.1326	2.05587e-13	2.77698e-14	Down
FRAEX38873_v2_000389970	10.77	0.096	-7.02941	3.56369e-15	4.32836e-16	Down
FRAEX38873_v2_000389950	0.27	0.013	-4.09322	0.00736339	0.00313991	Down
FRAEX38873_v2_000389940	3.11	8.72	0.893975	0.00227108	0.000874246	No
FRAEX38873_v2_000389920	8.306	20.536	0.720896	0.0233144	0.011164	No
FRAEX38873_v2_000389910	3.516	1.01	-2.3332	6.72435e-10	1.18954e-10	Down
FRAEX38873_v2_000389900	26.9	0.146	-7.97634	4.27762e-55	1.19851e-56	Down
FRAEX38873_v2_000389890	11.696	3.14	-2.32238	1.92453e-15	2.29856e-16	Down
FRAEX38873_v2_000389880	1.36	8.25	2.03544	7.69761e-14	1.0109e-14	Up
FRAEX38873_v2_000389870	4.223	13.516	1.07951	7.36209e-06	1.95374e-06	Up
FRAEX38873_v2_000389840	1.47	1.073	-1.0184	0.0181477	0.00843276	Down
FRAEX38873_v2_000389810	3.07	0.976	-2.19189	0.000102126	3.15936e-05	Down
FRAEX38873_v2_000389790	4.893	0	-10.1302	6.36271e-13	8.89472e-14	Down
FRAEX38873_v2_000389770	0.273	2.14	2.22844	0.0415534	0.0213062	Up
FRAEX38873_v2_000389750	4.1	14.116	1.23168	0.0161302	0.00740156	Up
FRAEX38873_v2_000389740	6.4	19.296	1.03121	0.00181411	0.000684934	Up
FRAEX38873_v2_000389710	1.433	18.076	3.04051	3.38034e-23	2.6727e-24	Up
FRAEX38873_v2_000389670	8.72	8.483	-0.611684	0.00339548	0.0013503	No
FRAEX38873_v2_000389650	3.453	8.713	0.760206	0.000499294	0.00017179	No
FRAEX38873_v2_000389630	1.413	6.95	1.71335	1.11369e-08	2.19776e-09	Up
FRAEX38873_v2_000389620	5.346	18.59	1.14213	6.57999e-11	1.07546e-11	Up
FRAEX38873_v2_000389600	7.296	3.563	-1.69282	6.12713e-07	1.43731e-07	Down
FRAEX38873_v2_000389520	4.073	1.503	-1.99888	9.08309e-07	2.1709e-07	Down
FRAEX38873_v2_000389490	1.956	9.823	1.83029	3.76352e-05	1.09459e-05	Up
FRAEX38873_v2_000389480	3.466	7.916	0.628996	0.0421373	0.0216408	No
FRAEX38873_v2_000389470	1.53	6.21	1.44018	0.000286779	9.47113e-05	Up
FRAEX38873_v2_000389460	3.95	3.303	-0.819307	0.0147039	0.00668442	No
FRAEX38873_v2_000389450	0.876	43.41	5.0106	7.99919e-35	4.11576e-36	Up
FRAEX38873_v2_000389430	3.056	2.336	-0.916254	0.0222975	0.0106133	No
FRAEX38873_v2_000389400	12.186	79.086	2.11943	2.58502e-34	1.35515e-35	Up
FRAEX38873_v2_000389390	4.05	1.616	-1.83846	4.88178e-05	1.44414e-05	Down
FRAEX38873_v2_000389360	14.97	0	-10.623	1.91058e-14	2.4308e-15	Down
FRAEX38873_v2_000389350	19.26	0	-11.0181	4.16989e-16	4.79813e-17	Down
FRAEX38873_v2_000389320	0.25	2.063	2.41197	0.000127534	3.99424e-05	Up
FRAEX38873_v2_000389300	0.093	1.256	3.09856	1.22829e-05	3.3487e-06	Up
FRAEX38873_v2_000389230	97.243	4.413	-4.96656	1.69157e-21	1.44374e-22	Down
FRAEX38873_v2_000389220	4.283	45.81	2.83205	7.0066e-10	1.24193e-10	Up
FRAEX38873_v2_000389210	56.24	2.94	-4.82817	3.65411e-83	5.27182e-85	Down
FRAEX38873_v2_000389190	469.193	6.04	-6.80169	1.07916e-88	1.39977e-90	Down
FRAEX38873_v2_000389170	4.206	2.726	-1.19398	5.87258e-07	1.37348e-07	Down
FRAEX38873_v2_000389160	6	0.213	-5.22528	8.51369e-15	1.06045e-15	Down
FRAEX38873_v2_000389150	1.343	0	-7.48661	3.92309e-06	1.00587e-06	Down
FRAEX38873_v2_000389120	6.666	57.423	2.51337	3.48269e-15	4.22717e-16	Up
FRAEX38873_v2_000389100	13.653	12.236	-0.727936	0.00965833	0.00421919	No
FRAEX38873_v2_000389090	88.67	9.26	-3.30268	3.1126e-107	2.72792e-109	Down
FRAEX38873_v2_000389030	55.58	34.736	-1.2462	0.000294366	9.73836e-05	Down
FRAEX38873_v2_000389010	3.806	18.306	1.58347	4.43383e-14	5.7439e-15	Up
FRAEX38873_v2_000389000	12.266	0.036	-8.67219	1.25362e-34	6.51436e-36	Down
FRAEX38873_v2_000388970	136.296	1.153	-7.35363	3.96084e-60	9.7304e-62	Down
FRAEX38873_v2_000388950	2.383	7.136	1.0123	0.000307788	0.000102189	Up
FRAEX38873_v2_000388910	9.693	25.52	0.81713	1.25485e-06	3.04619e-07	No
FRAEX38873_v2_000388900	1.87	9.666	1.77854	6.76951e-07	1.59658e-07	Up
FRAEX38873_v2_000388860	3.633	14.173	1.38879	5.87908e-08	1.24627e-08	Up
FRAEX38873_v2_000388830	0.186	3.71	3.57701	2.15179e-05	6.06607e-06	Up
FRAEX38873_v2_000388810	63.286	7.65	-3.59889	3.09672e-35	1.57329e-36	Down
FRAEX38873_v2_000388790	13.373	60.543	1.76478	4.01304e-09	7.60445e-10	Up
FRAEX38873_v2_000388760	14.163	3.586	-2.55534	2.76492e-33	1.50388e-34	Down
FRAEX38873_v2_000388750	57.083	64.696	-0.379367	0.0261141	0.0126842	No
FRAEX38873_v2_000388710	47.896	41.14	-0.815959	0.00117507	0.000428987	No
FRAEX38873_v2_000388700	16.13	17.303	-0.470851	0.000406802	0.000137861	No
FRAEX38873_v2_000388660	4.766	0.2	-4.81674	1.86183e-06	4.60198e-07	Down
FRAEX38873_v2_000388650	39.84	7.21	-3.04745	4.99317e-101	5.07624e-103	Down
FRAEX38873_v2_000388640	3.9	1.226	-2.22507	3.05387e-13	4.17361e-14	Down
FRAEX38873_v2_000388570	1.143	0.11	-3.6452	0.00262697	0.00102385	Down
FRAEX38873_v2_000388550	16.493	14.33	-0.780055	0.00694919	0.00295073	No
FRAEX38873_v2_000388540	43.103	11.25	-2.52221	1.12577e-30	6.63327e-32	Down
FRAEX38873_v2_000388530	132.376	4.933	-5.27717	4.36937e-206	7.18743e-209	Down
FRAEX38873_v2_000388520	10.486	8.563	-0.862191	0.02295	0.0109647	No
FRAEX38873_v2_000388510	8.763	6.67	-0.896169	0.0190098	0.00887832	No
FRAEX38873_v2_000388470	78.346	18.996	-2.52171	6.93366e-14	9.08707e-15	Down
FRAEX38873_v2_000388410	4.083	2.576	-1.2181	0.00208884	0.000798515	Down
FRAEX38873_v2_000388380	15.086	35.316	0.642065	0.00106546	0.000386444	No
FRAEX38873_v2_000388360	13.34	0.336	-5.4859	2.88598e-57	7.58013e-59	Down
FRAEX38873_v2_000388340	0.403	0	-6.11796	0.000666231	0.000233539	Down
FRAEX38873_v2_000388330	20.956	18.783	-0.731584	0.000120804	3.77042e-05	No
FRAEX38873_v2_000388320	24.876	22.366	-0.71971	1.95452e-09	3.61198e-10	No
FRAEX38873_v2_000388310	1.763	6.416	1.29333	0.000401489	0.00013593	Up
FRAEX38873_v2_000388300	2.653	1.786	-1.14287	0.000394209	0.000133242	Down
FRAEX38873_v2_000388290	3.68	2.61	-1.07149	1.05315e-06	2.5361e-07	Down
FRAEX38873_v2_000388280	2.246	5.886	0.81259	0.00779546	0.0033395	No
FRAEX38873_v2_000388250	1.66	5.46	1.14587	0.000967656	0.000348594	Up
FRAEX38873_v2_000388240	12.556	13.426	-0.474075	0.00193867	0.000735568	No
FRAEX38873_v2_000388160	0.163	1.1	2.21509	0.00220962	0.000848323	Up
FRAEX38873_v2_000388150	3.03	7.94	0.814311	0.00340942	0.00135639	No
FRAEX38873_v2_000388120	6.42	11.746	0.595702	0.00172118	0.000646828	No
FRAEX38873_v2_000388090	3.04	0	-9.08281	8.1408e-10	1.45131e-10	Down
FRAEX38873_v2_000388070	0.673	0.1	-3.00236	0.0154485	0.00706045	Down
FRAEX38873_v2_000388060	1.136	0.55	-1.60187	0.000340825	0.000114059	Down
FRAEX38873_v2_000388050	4.41	0.343	-4.27307	1.85969e-61	4.40311e-63	Down
FRAEX38873_v2_000388040	0	7.45	7.81017	7.93118e-07	1.88382e-07	Up
FRAEX38873_v2_000388030	0.24	11.6	4.9421	5.72175e-27	3.87282e-28	Up
FRAEX38873_v2_000388020	16.09	35.853	0.589758	0.00545361	0.00226465	No
FRAEX38873_v2_000388010	0.623	2.81	1.58165	0.00141743	0.00052511	Up
FRAEX38873_v2_000388000	0.12	1.693	3.37824	0.00250179	0.00097122	Up
FRAEX38873_v2_000387980	0	1.316	5.89773	0.00140498	0.00052012	Up
FRAEX38873_v2_000387970	3.646	54.966	3.29207	6.8466e-09	1.32545e-09	Up
FRAEX38873_v2_000387960	11.086	158.65	3.25325	2.19433e-56	5.9351e-58	Up
FRAEX38873_v2_000387950	2.013	11.27	1.90159	3.18958e-12	4.70571e-13	Up
FRAEX38873_v2_000387940	11.06	50.763	1.62856	6.68522e-13	9.36539e-14	Up
FRAEX38873_v2_000387930	0.01	0.62	4.48944	0.001656	0.000621258	Up
FRAEX38873_v2_000387920	115.256	92.926	-0.880958	0.00267435	0.00104419	No
FRAEX38873_v2_000387900	15.163	74.12	1.71487	4.9812e-25	3.63351e-26	Up
FRAEX38873_v2_000387860	47.3	0.526	-7.00053	3.15897e-54	9.132e-56	Down
FRAEX38873_v2_000387840	4.636	25.513	1.88109	3.91043e-20	3.58909e-21	Up
FRAEX38873_v2_000387820	49.686	24.79	-1.56089	2.05334e-05	5.76972e-06	Down
FRAEX38873_v2_000387790	0.226	0	-5.27219	0.00616123	0.00258332	Down
FRAEX38873_v2_000387670	93.006	4.53	-4.88355	1.08974e-24	8.0695e-26	Down
FRAEX38873_v2_000387660	25.173	14.41	-1.36622	0.000117629	3.66625e-05	Down
FRAEX38873_v2_000387620	0.373	4.246	2.90395	1.30494e-13	1.74577e-14	Up
FRAEX38873_v2_000387580	191.193	0.016	-12.9118	4.77789e-40	2.07309e-41	Down
FRAEX38873_v2_000387570	18.336	15.906	-0.779948	0.00106372	0.000385753	No
FRAEX38873_v2_000387540	237.26	33.176	-3.35894	4.04551e-41	1.69858e-42	Down
FRAEX38873_v2_000387500	6.99	7.643	-0.396049	0.00493222	0.00203023	No
FRAEX38873_v2_000387490	5.316	1.333	-2.55404	3.06195e-34	1.60764e-35	Down
FRAEX38873_v2_000387470	8.88	45.646	1.78653	2.03545e-24	1.53031e-25	Up
FRAEX38873_v2_000387460	4.263	18.176	1.14395	5.03275e-08	1.05858e-08	Up
FRAEX38873_v2_000387450	3.206	8.956	0.90555	0.000397422	0.000134414	No
FRAEX38873_v2_000387440	0	0.58	5.05131	0.00904492	0.00392964	Up
FRAEX38873_v2_000387430	17.906	61.563	1.2106	1.67295e-05	4.63904e-06	Up
FRAEX38873_v2_000387410	4.086	9.26	0.614962	0.0179134	0.00831207	No
FRAEX38873_v2_000387400	14.843	54.67	1.30989	0.000235529	7.67883e-05	Up
FRAEX38873_v2_000387390	5.476	14.326	0.821249	0.00018344	5.87127e-05	No
FRAEX38873_v2_000387370	50.566	1.516	-5.59222	1.57396e-81	2.36415e-83	Down
FRAEX38873_v2_000387360	15.34	8.946	-1.35232	0.00227507	0.000875965	Down
FRAEX38873_v2_000387350	33.016	41.81	-0.320115	0.00864723	0.003741	No
FRAEX38873_v2_000387330	1.986	5.836	0.96161	0.0193174	0.00903646	No
FRAEX38873_v2_000387320	6.84	20.676	1.0256	0.000451446	0.000154195	Up
FRAEX38873_v2_000387300	1.993	0.133	-4.35635	5.3942e-12	8.10083e-13	Down
FRAEX38873_v2_000387290	29.17	271.973	2.60827	1.03834e-05	2.80452e-06	Up
FRAEX38873_v2_000387280	0.056	191.846	10.717	4.29526e-44	1.64476e-45	Up
FRAEX38873_v2_000387270	61.986	25.316	-1.85479	3.93515e-15	4.79332e-16	Down
FRAEX38873_v2_000387260	46.016	132.536	0.951399	0.000303607	0.000100678	No
FRAEX38873_v2_000387240	0.083	0.95	2.71913	0.0236367	0.0113419	Up
FRAEX38873_v2_000387210	1.473	1.423	-0.641309	0.0151672	0.00691793	No
FRAEX38873_v2_000387180	5.18	5.246	-0.527382	0.00938153	0.00409091	No
FRAEX38873_v2_000387170	0.663	0.373	-1.36313	0.00114498	0.000417107	Down
FRAEX38873_v2_000387160	11.32	9.93	-0.808162	1.3051e-05	3.5729e-06	No
FRAEX38873_v2_000387150	2.12	5.646	0.948767	0.000709276	0.000249966	No
FRAEX38873_v2_000387120	5.55	26.366	1.677	3.59434e-07	8.23879e-08	Up
FRAEX38873_v2_000387110	152.443	2.573	-6.44801	1.43433e-206	2.32073e-209	Down
FRAEX38873_v2_000387100	2.516	8.43	1.15967	0.00533448	0.00221044	Up
FRAEX38873_v2_000387080	21.66	7.54	-2.08947	1.91813e-36	9.3002e-38	Down
FRAEX38873_v2_000387050	19.213	18.203	-0.647982	0.00395604	0.00159417	No
FRAEX38873_v2_000387040	0.25	0	-5.92571	0.00107578	0.000390448	Down
FRAEX38873_v2_000387030	4.173	2.766	-1.16955	0.0172255	0.00795663	Down
FRAEX38873_v2_000387020	0.386	0.003	-6.34909	1.26214e-07	2.75312e-08	Down
FRAEX38873_v2_000387010	8.573	18.706	0.548225	0.00454332	0.00185724	No
FRAEX38873_v2_000387000	0.116	0.773	2.07939	0.0410847	0.0210293	Up
FRAEX38873_v2_000386980	18.773	43.1	0.544755	0.0360676	0.0181879	No
FRAEX38873_v2_000386960	3.79	0	-9.17442	5.23816e-10	9.19712e-11	Down
FRAEX38873_v2_000386950	22.553	5.01	-2.70638	2.28601e-05	6.46171e-06	Down
FRAEX38873_v2_000386900	0.223	4.9	3.60558	0.000944898	0.000339962	Up
FRAEX38873_v2_000386860	10.636	6.213	-1.33716	0.000226754	7.3689e-05	Down
FRAEX38873_v2_000386840	2.083	7.766	1.29562	0.00701832	0.00298217	Up
FRAEX38873_v2_000386830	8.736	19.416	0.576564	0.0411664	0.0210777	No
FRAEX38873_v2_000386820	10.74	28.883	0.858391	0.000194612	6.25352e-05	No
FRAEX38873_v2_000386810	0.3	0	-4.6321	0.0239294	0.0114985	Down
FRAEX38873_v2_000386790	0	26.38	9.35206	1.43246e-10	2.40771e-11	Up
FRAEX38873_v2_000386770	0	4.153	6.02311	0.000996713	0.000359922	Up
FRAEX38873_v2_000386760	2.293	2.036	-0.735826	0.0155988	0.00713669	No
FRAEX38873_v2_000386740	30.916	8.44	-2.35099	7.06323e-67	1.48948e-68	Down
FRAEX38873_v2_000386730	10.893	2.136	-2.91466	1.34314e-13	1.79723e-14	Down
FRAEX38873_v2_000386700	0.403	0	-6.78667	6.74907e-05	2.03712e-05	Down
FRAEX38873_v2_000386690	0.256	0.01	-4.54935	0.00135696	0.000501096	Down
FRAEX38873_v2_000386680	0.14	0	-5.15409	0.00781766	0.00334985	Down
FRAEX38873_v2_000386660	0.38	8.19	3.65221	0.000218356	7.07952e-05	Up
FRAEX38873_v2_000386650	38.283	7.603	-2.8901	1.2224e-30	7.21579e-32	Down
FRAEX38873_v2_000386640	1.35	28.856	3.76276	4.44396e-11	7.16872e-12	Up
FRAEX38873_v2_000386620	1.976	0.51	-2.51901	1.28118e-10	2.14584e-11	Down
FRAEX38873_v2_000386610	3.51	17.843	1.75334	4.50181e-08	9.42172e-09	Up
FRAEX38873_v2_000386590	12.45	37.116	1.00574	0.00208303	0.00079607	Up
FRAEX38873_v2_000386580	0.156	0.01	-3.89442	0.0158568	0.00726582	Down
FRAEX38873_v2_000386570	15.313	1.72	-3.69228	3.98167e-14	5.13882e-15	Down
FRAEX38873_v2_000386530	0.303	3.396	2.66531	0.0273803	0.0133649	Up
FRAEX38873_v2_000386490	13.843	27.8	0.43243	0.0195113	0.00913402	No
FRAEX38873_v2_000386480	0.04	0.7	3.25919	0.00677841	0.00287054	Up
FRAEX38873_v2_000386470	1.253	0.263	-2.76028	0.000171513	5.46967e-05	Down
FRAEX38873_v2_000386450	8.52	8.03	-0.63282	0.024421	0.0117637	No
FRAEX38873_v2_000386420	0.706	3.02	1.49863	0.005481	0.00227706	Up
FRAEX38873_v2_000386410	0.973	0.413	-1.71838	0.0464635	0.0241408	Down
FRAEX38873_v2_000386400	25.966	12.273	-1.65423	5.48144e-27	3.70425e-28	Down
FRAEX38873_v2_000386370	11.1	6.993	-1.23823	7.2541e-07	1.71596e-07	Down
FRAEX38873_v2_000386360	3.67	0	-8.74707	7.23903e-09	1.40533e-09	Down
FRAEX38873_v2_000386340	1.183	0.596	-1.50187	0.0407459	0.0208306	Down
FRAEX38873_v2_000386320	6.86	5.873	-0.808996	0.00659324	0.00278412	No
FRAEX38873_v2_000386300	0.103	2.43	3.78908	5.71912e-05	1.70866e-05	Up
FRAEX38873_v2_000386290	3.153	2.13	-1.13816	0.0256551	0.0124391	Down
FRAEX38873_v2_000386280	0.573	0.236	-1.82351	0.0197024	0.00923304	Down
FRAEX38873_v2_000386260	0.196	0	-5.63259	0.0024907	0.000966244	Down
FRAEX38873_v2_000386240	15.856	43.183	0.871517	0.00173549	0.000652908	No
FRAEX38873_v2_000386230	9.92	17.036	0.491607	0.0210462	0.00994732	No
FRAEX38873_v2_000386210	4.016	17.47	1.54099	1.75455e-06	4.32215e-07	Up
FRAEX38873_v2_000386200	10.523	18.196	0.511447	0.0380651	0.0193133	No
FRAEX38873_v2_000386170	0.026	1.073	4.94105	6.64339e-05	2.00325e-05	Up
FRAEX38873_v2_000386160	3.296	2.83	-0.781918	0.0476092	0.0248199	No
FRAEX38873_v2_000386150	42.846	173.39	1.44475	4.6009e-20	4.23452e-21	Up
FRAEX38873_v2_000386140	0.306	6.106	3.67274	9.6583e-12	1.48405e-12	Up
FRAEX38873_v2_000386130	7.09	19.943	0.913231	1.40057e-05	3.84861e-06	No
FRAEX38873_v2_000386080	103.566	29.453	-2.38082	1.13119e-09	2.04105e-10	Down
FRAEX38873_v2_000386020	3.67	2.64	-1.03803	0.00513539	0.00212019	Down
FRAEX38873_v2_000385990	5.03	2.616	-1.32238	1.06578e-09	1.91985e-10	Down
FRAEX38873_v2_000385980	14.36	0.313	-4.91615	0.00410872	0.0016613	Down
FRAEX38873_v2_000385940	3.38	12.663	1.33105	8.43236e-05	2.57839e-05	Up
FRAEX38873_v2_000385920	3.346	9.316	0.899475	3.28417e-05	9.4824e-06	No
FRAEX38873_v2_000385880	0.056	2.263	3.95459	0.00917706	0.00399373	Up
FRAEX38873_v2_000385870	0.053	5.89	6.19023	9.98203e-06	2.69181e-06	Up
FRAEX38873_v2_000385820	18.326	2.596	-3.35998	8.26608e-17	9.17264e-18	Down
FRAEX38873_v2_000385810	0.143	1.873	3.06462	3.28221e-06	8.33142e-07	Up
FRAEX38873_v2_000385790	4.183	0.2	-4.8272	1.2243e-11	1.89342e-12	Down
FRAEX38873_v2_000385750	24.263	19.57	-0.884227	3.37815e-08	6.99716e-09	No
FRAEX38873_v2_000385740	9.33	35.68	1.34023	3.11892e-12	4.58884e-13	Up
FRAEX38873_v2_000385680	29.53	7.923	-2.46507	7.16361e-41	3.02903e-42	Down
FRAEX38873_v2_000385670	10.926	9.03	-0.849423	0.0015937	0.000596429	No
FRAEX38873_v2_000385650	5.96	1.006	-2.85222	0.0436546	0.0225224	Down
FRAEX38873_v2_000385640	0.236	1.033	1.82256	0.0242999	0.0116975	Up
FRAEX38873_v2_000385630	6.253	16.77	0.812238	0.00248244	0.000962639	No
FRAEX38873_v2_000385620	84.766	0.483	-6.36905	0.000186225	5.96594e-05	Down
FRAEX38873_v2_000385580	22.31	9.886	-1.52228	8.65256e-08	1.86197e-08	Down
FRAEX38873_v2_000385530	11.04	10.356	-0.580358	0.000243451	7.95552e-05	No
FRAEX38873_v2_000385510	0.303	14.126	4.83125	9.92979e-35	5.12783e-36	Up
FRAEX38873_v2_000385490	1.05	345.28	7.72501	3.37947e-58	8.69405e-60	Up
FRAEX38873_v2_000385420	18.393	38.21	0.480088	0.00197158	0.000749546	No
FRAEX38873_v2_000385400	9.606	26.033	0.863916	6.07925e-05	1.82363e-05	No
FRAEX38873_v2_000385380	1.233	14.763	2.97017	1.1246e-09	2.02884e-10	Up
FRAEX38873_v2_000385370	0.346	185.073	8.3418	4.31295e-64	9.75802e-66	Up
FRAEX38873_v2_000385360	5.856	4.393	-0.928666	0.0208685	0.00985153	No
FRAEX38873_v2_000385350	0.14	0	-4.5502	0.0272716	0.0132994	Down
FRAEX38873_v2_000385340	0.026	2.14	4.96905	0.000237669	7.75503e-05	Up
FRAEX38873_v2_000385320	1.296	0.18	-3.2395	0.000765678	0.000271455	Down
FRAEX38873_v2_000385300	14.69	14.736	-0.561759	0.00577846	0.0024117	No
FRAEX38873_v2_000385280	23.286	105.01	1.59993	6.19843e-08	1.31714e-08	Up
FRAEX38873_v2_000385270	0.113	91.406	8.86084	4.06874e-40	1.76429e-41	Up
FRAEX38873_v2_000385260	0.136	1.436	2.71903	1.5177e-10	2.55672e-11	Up
FRAEX38873_v2_000385250	0.2	2.196	2.5335	0.0050676	0.0020907	Up
FRAEX38873_v2_000385230	48.57	27.553	-1.38579	7.73702e-13	1.0889e-13	Down
FRAEX38873_v2_000385220	3.99	9.206	0.607463	0.00590666	0.00246888	No
FRAEX38873_v2_000385210	5.616	5.043	-0.728797	0.0194211	0.00908812	No
FRAEX38873_v2_000385200	14.196	14.266	-0.61972	0.0225436	0.010739	No
FRAEX38873_v2_000385190	9.403	26.55	0.919801	0.00604746	0.00253229	No
FRAEX38873_v2_000385150	9.956	0.503	-4.8237	1.90175e-22	1.55645e-23	Down
FRAEX38873_v2_000385130	0.123	0	-4.22647	0.0470312	0.024475	Down
FRAEX38873_v2_000385100	68.22	169.07	0.729202	3.90211e-05	1.13708e-05	No
FRAEX38873_v2_000385090	4.86	13.433	0.888657	0.000236186	7.70343e-05	No
FRAEX38873_v2_000385080	12.38	7.313	-1.32651	3.69363e-15	4.49316e-16	Down
FRAEX38873_v2_000385050	16.63	72.766	1.55002	2.26018e-33	1.22142e-34	Up
FRAEX38873_v2_000385040	18.9	10.476	-1.42555	7.81622e-13	1.10088e-13	Down
FRAEX38873_v2_000385020	6.183	2.133	-2.08112	1.89086e-07	4.21074e-08	Down
FRAEX38873_v2_000384990	0.31	4.843	3.21744	0.0031971	0.00126451	Up
FRAEX38873_v2_000384960	0	15.523	8.46859	1.43297e-06	3.5006e-07	Up
FRAEX38873_v2_000384910	7.856	17.743	0.591889	6.23231e-06	1.63879e-06	No
FRAEX38873_v2_000384890	12.163	9.77	-0.879104	0.00331348	0.00131501	No
FRAEX38873_v2_000384860	0.243	2.693	2.83216	4.40454e-07	1.01862e-07	Up
FRAEX38873_v2_000384830	0.736	19.806	4.19096	1.16958e-44	4.37767e-46	Up
FRAEX38873_v2_000384770	21.19	13.816	-1.1724	1.39007e-11	2.16215e-12	Down
FRAEX38873_v2_000384740	0.2	6.576	4.26287	1.43499e-07	3.15146e-08	Up
FRAEX38873_v2_000384720	3.683	1.403	-1.94914	3.09338e-05	8.89984e-06	Down
FRAEX38873_v2_000384680	6.123	3.55	-1.34868	6.99193e-12	1.06247e-12	Down
FRAEX38873_v2_000384660	0.32	1.58	1.68217	0.047381	0.0246827	Up
FRAEX38873_v2_000384650	5.233	1.906	-2.02495	1.71853e-09	3.15363e-10	Down
FRAEX38873_v2_000384630	6.43	6.146	-0.627697	0.0306101	0.0151396	No
FRAEX38873_v2_000384620	48.673	23.126	-1.64463	3.187e-05	9.18294e-06	Down
FRAEX38873_v2_000384600	4.433	0	-8.71443	4.15716e-08	8.66453e-09	Down
FRAEX38873_v2_000384570	6.493	25.113	1.39973	5.72988e-08	1.2131e-08	Up
FRAEX38873_v2_000384550	30.633	0	-10.5706	1.86226e-14	2.36832e-15	Down
FRAEX38873_v2_000384530	1.64	0.183	-3.43845	0.00427314	0.00173447	Down
FRAEX38873_v2_000384510	14.856	16.666	-0.405192	0.0162882	0.00748167	No
FRAEX38873_v2_000384500	2.116	1.06	-1.52335	0.0312435	0.0155009	Down
FRAEX38873_v2_000384480	25.006	15.933	-1.21717	0.0176297	0.00816711	Down
FRAEX38873_v2_000384450	3.38	0.173	-4.72414	9.79958e-17	1.09166e-17	Down
FRAEX38873_v2_000384440	30.053	8.78	-2.3446	1.46841e-12	2.11176e-13	Down
FRAEX38873_v2_000384420	5.183	15.776	1.03441	2.23684e-06	5.57414e-07	Up
FRAEX38873_v2_000384390	12.373	49.006	1.41094	1.62654e-19	1.54263e-20	Up
FRAEX38873_v2_000384370	0.183	3.203	3.29345	0.00232235	0.000895797	Up
FRAEX38873_v2_000384330	11.37	25.063	0.569806	0.00381007	0.00153038	No
FRAEX38873_v2_000384320	1.153	31.89	4.17337	8.75184e-29	5.50604e-30	Up
FRAEX38873_v2_000384310	2.273	69.01	4.33124	9.20033e-42	3.7885e-43	Up
FRAEX38873_v2_000384300	38.913	0.05	-9.85293	1.71553e-47	5.9354e-49	Down
FRAEX38873_v2_000384230	1.296	0.4	-2.1666	0.0400754	0.0204554	Down
FRAEX38873_v2_000384210	0.38	9.616	3.90212	3.24695e-06	8.23668e-07	Up
FRAEX38873_v2_000384200	2691.29	0.016	-16.5964	7.49133e-76	1.28482e-77	Down
FRAEX38873_v2_000384160	9.046	21.013	0.637246	0.00415749	0.00168293	No
FRAEX38873_v2_000384150	0	198.2	11.3644	1.10685e-16	1.23659e-17	Up
FRAEX38873_v2_000384120	2.45	12.153	1.76862	4.14857e-14	5.36205e-15	Up
FRAEX38873_v2_000384100	6.793	5.043	-1.0303	3.13244e-05	9.01814e-06	Down
FRAEX38873_v2_000384090	4.4	1.286	-2.32849	1.06153e-10	1.77022e-11	Down
FRAEX38873_v2_000384060	0.26	1.52	1.94496	0.000713039	0.000251389	Up
FRAEX38873_v2_000384040	5.43	3.943	-1.02777	0.00308003	0.0012153	Down
FRAEX38873_v2_000384020	0.423	79.446	6.45378	7.03554e-09	1.36374e-09	Up
FRAEX38873_v2_000383990	24.536	0	-11.6681	1.02919e-18	1.023e-19	Down
FRAEX38873_v2_000383980	1.366	0.21	-3.23236	1.70072e-11	2.66416e-12	Down
FRAEX38873_v2_000383960	4.17	3	-1.01636	0.000112344	3.49457e-05	Down
FRAEX38873_v2_000383950	5.526	2.813	-1.53354	1.64971e-05	4.57192e-06	Down
FRAEX38873_v2_000383940	7.843	2.86	-2.02333	1.99513e-12	2.89831e-13	Down
FRAEX38873_v2_000383920	8.213	4.616	-1.39786	4.35616e-06	1.12372e-06	Down
FRAEX38873_v2_000383900	2.593	22.903	2.52983	1.94619e-09	3.59553e-10	Up
FRAEX38873_v2_000383870	5.266	15.286	0.967597	0.000576747	0.000200197	No
FRAEX38873_v2_000383860	39.65	44.706	-0.394635	0.0428499	0.0220568	No
FRAEX38873_v2_000383830	138.39	103.05	-1.03189	1.10586e-08	2.18171e-09	Down
FRAEX38873_v2_000383810	13.196	3.01	-2.70013	1.32418e-44	4.96705e-46	Down
FRAEX38873_v2_000383760	0.346	0	-6.09523	0.000658698	0.000230721	Down
FRAEX38873_v2_000383740	198.103	47.04	-2.75429	4.16444e-50	1.34873e-51	Down
FRAEX38873_v2_000383730	12.306	25.38	0.467466	0.0478739	0.024973	No
FRAEX38873_v2_000383700	14.12	10.453	-0.999622	2.4836e-09	4.6312e-10	No
FRAEX38873_v2_000383690	30.59	6.513	-2.77476	1.06932e-39	4.68007e-41	Down
FRAEX38873_v2_000383640	0.833	41.53	4.98025	4.94456e-25	3.60545e-26	Up
FRAEX38873_v2_000383610	64.123	65.89	-0.536966	8.94167e-05	2.74498e-05	No
FRAEX38873_v2_000383600	11.223	23.756	0.422066	0.00966413	0.00422237	No
FRAEX38873_v2_000383580	14.216	7.546	-1.49014	0.0166489	0.007666	Down
FRAEX38873_v2_000383570	1.98	8.993	1.58335	0.000626343	0.000218594	Up
FRAEX38873_v2_000383560	7.583	18.32	0.701164	0.00111045	0.000403659	No
FRAEX38873_v2_000383540	66.24	14.07	-2.82218	7.28275e-100	7.69851e-102	Down
FRAEX38873_v2_000383520	4.73	2.333	-1.59596	2.26024e-07	5.06868e-08	Down
FRAEX38873_v2_000383500	1572.31	128.8	-4.14997	1.26966e-43	4.93034e-45	Down
FRAEX38873_v2_000383490	6.576	19.95	1.02792	2.72306e-06	6.84454e-07	Up
FRAEX38873_v2_000383480	36.783	35.496	-0.611738	0.0148787	0.00676949	No
FRAEX38873_v2_000383460	10.48	10.27	-0.598899	0.000901183	0.000323068	No
FRAEX38873_v2_000383440	4.33	0.6	-3.39185	2.76333e-13	3.76611e-14	Down
FRAEX38873_v2_000383390	28.546	9.366	-2.14624	2.85892e-24	2.16483e-25	Down
FRAEX38873_v2_000383380	15.223	14.24	-0.668669	3.6483e-05	1.05948e-05	No
FRAEX38873_v2_000383370	7.003	0.013	-8.82963	3.53984e-16	4.05788e-17	Down
FRAEX38873_v2_000383330	1.456	10.063	2.18466	2.07721e-07	4.64084e-08	Up
FRAEX38873_v2_000383320	13.853	36.713	0.827309	4.36063e-05	1.27951e-05	No
FRAEX38873_v2_000383300	0.04	0.783	3.32704	0.0249587	0.0120543	Up
FRAEX38873_v2_000383290	2.073	8.053	1.38606	1.17334e-08	2.32118e-09	Up
FRAEX38873_v2_000383280	1.55	0.286	-2.97752	7.74383e-10	1.37803e-10	Down
FRAEX38873_v2_000383260	0.473	0.03	-5.10238	0.00906315	0.00393927	Down
FRAEX38873_v2_000383240	1.246	11.526	2.67615	2.64834e-39	1.16766e-40	Up
FRAEX38873_v2_000383160	0.506	0	-7.36927	6.23207e-06	1.63856e-06	Down
FRAEX38873_v2_000383130	9.736	9.106	-0.65995	0.0119103	0.00529876	No
FRAEX38873_v2_000383120	1256.04	49.916	-5.18124	7.58344e-55	2.14111e-56	Down
FRAEX38873_v2_000383110	48.116	10.45	-2.71979	1.91128e-15	2.28222e-16	Down
FRAEX38873_v2_000383080	1.836	4.996	0.882423	0.00377938	0.00151683	No
FRAEX38873_v2_000383060	1.143	0	-6.75652	0.00023072	7.50898e-05	Down
FRAEX38873_v2_000383050	23.856	2.54	-3.80506	4.81705e-70	9.49563e-72	Down
FRAEX38873_v2_000383040	1.906	41.823	3.65137	3.1244e-12	4.5986e-13	Up
FRAEX38873_v2_000383030	16.926	47.913	0.923697	3.39166e-09	6.39074e-10	No
FRAEX38873_v2_000383010	3.563	14.073	1.41362	1.77861e-07	3.94734e-08	Up
FRAEX38873_v2_000383000	27.22	16.713	-1.26363	5.19625e-05	1.54235e-05	Down
FRAEX38873_v2_000382940	0.376	2.153	1.88607	0.0143653	0.00651576	Up
FRAEX38873_v2_000382920	1.533	17.63	2.88461	1.783e-05	4.96007e-06	Up
FRAEX38873_v2_000382900	13.513	7.206	-1.47789	7.93831e-09	1.54686e-09	Down
FRAEX38873_v2_000382880	1.583	0.873	-1.42296	0.0239528	0.0115123	Down
FRAEX38873_v2_000382870	5.676	0.076	-6.57859	1.41933e-22	1.15474e-23	Down
FRAEX38873_v2_000382850	1.16	0	-6.94123	4.03276e-05	1.17806e-05	Down
FRAEX38873_v2_000382840	3.843	16.8	1.54817	5.40836e-11	8.77693e-12	Up
FRAEX38873_v2_000382830	7.483	5.03	-1.13434	6.25369e-12	9.45445e-13	Down
FRAEX38873_v2_000382790	0.01	0.26	3.41422	0.047905	0.0249905	Up
FRAEX38873_v2_000382780	22.91	16.99	-0.999115	4.92303e-05	1.45688e-05	No
FRAEX38873_v2_000382750	22.556	0.853	-5.29942	2.7209e-101	2.75149e-103	Down
FRAEX38873_v2_000382740	0	0.81	4.89766	0.0167045	0.00769516	Up
FRAEX38873_v2_000382730	27.67	4.99	-3.03368	2.44228e-41	1.01687e-42	Down
FRAEX38873_v2_000382720	11.05	3.31	-2.30789	8.14147e-16	9.52615e-17	Down
FRAEX38873_v2_000382710	9.296	7.066	-0.981029	1.11003e-05	3.00803e-06	No
FRAEX38873_v2_000382680	0	3.243	6.11931	0.00111097	0.000403877	Up
FRAEX38873_v2_000382650	3.78	0.966	-2.67866	9.59621e-06	2.58181e-06	Down
FRAEX38873_v2_000382640	0.046	3.2	4.65867	9.46217e-05	2.9165e-05	Up
FRAEX38873_v2_000382610	36.366	12.77	-2.08542	2.66973e-21	2.30291e-22	Down
FRAEX38873_v2_000382600	0.133	1.686	2.9648	0.000575961	0.000199908	Up
FRAEX38873_v2_000382590	1.34	12.35	2.55729	2.35397e-08	4.79198e-09	Up
FRAEX38873_v2_000382550	0.13	5.466	4.67471	3.75161e-11	6.02354e-12	Up
FRAEX38873_v2_000382520	9.326	3.486	-1.87941	1.76071e-11	2.76051e-12	Down
FRAEX38873_v2_000382500	0.32	2.953	2.53014	0.000264511	8.68864e-05	Up
FRAEX38873_v2_000382480	11.53	11.493	-0.551382	0.00110131	0.0004001	No
FRAEX38873_v2_000382390	0.113	2.046	3.33867	0.00260912	0.00101627	Up
FRAEX38873_v2_000382380	0.86	4.966	1.9795	4.70393e-11	7.59823e-12	Up
FRAEX38873_v2_000382370	0	35.973	10.2573	2.50526e-13	3.39818e-14	Up
FRAEX38873_v2_000382340	1.38	8.783	2.10049	9.05341e-09	1.77343e-09	Up
FRAEX38873_v2_000382330	0.233	14.353	5.24958	2.41363e-18	2.45965e-19	Up
FRAEX38873_v2_000382320	0.016	8.606	7.65229	2.50137e-11	3.96761e-12	Up
FRAEX38873_v2_000382290	3.99	39.766	2.72792	2.82003e-22	2.32018e-23	Up
FRAEX38873_v2_000382240	27.39	16.886	-1.24587	1.32413e-08	2.63448e-09	Down
FRAEX38873_v2_000382210	8.723	0	-9.74035	1.05068e-11	1.61811e-12	Down
FRAEX38873_v2_000382200	3.743	30.59	2.44601	7.52487e-23	6.04498e-24	Up
FRAEX38873_v2_000382170	10.496	0.963	-4.00917	1.40312e-19	1.32619e-20	Down
FRAEX38873_v2_000382160	44.38	1.74	-5.23424	3.24827e-110	2.70668e-112	Down
FRAEX38873_v2_000382150	51.84	142.933	0.887435	7.19165e-05	2.1771e-05	No
FRAEX38873_v2_000382140	1.47	11.89	2.40607	6.13931e-14	8.01125e-15	Up
FRAEX38873_v2_000382120	12.526	28.383	0.610171	0.00053318	0.000184096	No
FRAEX38873_v2_000382060	4.69	109.55	3.95709	1.99495e-32	1.11682e-33	Up
FRAEX38873_v2_000382050	101.59	37.843	-1.97336	1.8338e-06	4.52479e-07	Down
FRAEX38873_v2_000382040	0.336	1.616	1.66402	0.0218199	0.0103548	Up
FRAEX38873_v2_000382030	0.29	40.466	6.48521	7.51137e-36	3.7412e-37	Up
FRAEX38873_v2_000382020	4.106	2.016	-1.56386	0.0064136	0.00269962	Down
FRAEX38873_v2_000382000	0.016	2.483	5.11725	0.000136879	4.30387e-05	Up
FRAEX38873_v2_000381990	56.216	6.143	-3.71976	2.96206e-11	4.72011e-12	Down
FRAEX38873_v2_000381980	0.053	32.04	8.945	2.69531e-21	2.32586e-22	Up
FRAEX38873_v2_000381970	0.06	3.086	4.42443	8.4145e-08	1.80892e-08	Up
FRAEX38873_v2_000381940	7.186	8.156	-0.36308	0.0460409	0.0239001	No
FRAEX38873_v2_000381930	182.02	50.64	-2.37912	8.61988e-78	1.40399e-79	Down
FRAEX38873_v2_000381910	91.89	1.57	-6.41449	8.70821e-124	5.84728e-126	Down
FRAEX38873_v2_000381890	2.636	7.446	0.944245	4.43429e-05	1.30244e-05	No
FRAEX38873_v2_000381870	5.336	3.26	-1.27463	2.01564e-10	3.4325e-11	Down
FRAEX38873_v2_000381850	615.743	0.47	-10.7801	1.46685e-110	1.21436e-112	Down
FRAEX38873_v2_000381840	11.633	24.683	0.505957	0.0270177	0.0131646	No
FRAEX38873_v2_000381820	5.73	4.91	-0.636566	0.020119	0.00945159	No
FRAEX38873_v2_000381800	21.02	49.96	0.663233	0.0299039	0.0147531	No
FRAEX38873_v2_000381780	14.833	36.89	0.746571	0.0128211	0.00575173	No
FRAEX38873_v2_000381760	3.986	8.51	0.580745	0.0462237	0.02401	No
FRAEX38873_v2_000381740	41.543	7.38	-3.07545	1.97751e-68	4.05281e-70	Down
FRAEX38873_v2_000381700	32.043	2.406	-4.22765	7.70032e-14	1.01147e-14	Down
FRAEX38873_v2_000381660	0	6.21	6.67311	0.00012965	4.064e-05	Up
FRAEX38873_v2_000381650	2.443	0.07	-5.33805	6.51185e-07	1.53195e-07	Down
FRAEX38873_v2_000381630	4.103	4.033	-0.592572	0.0214203	0.0101472	No
FRAEX38873_v2_000381610	0.686	5.68	2.41584	7.69215e-05	2.33857e-05	Up
FRAEX38873_v2_000381600	0.583	0.333	-1.36155	0.0209866	0.00991634	Down
FRAEX38873_v2_000381580	31.836	441.91	3.21129	2.59089e-20	2.35243e-21	Up
FRAEX38873_v2_000381570	11.303	61.62	1.86254	2.67751e-08	5.48455e-09	Up
FRAEX38873_v2_000381560	18.113	13.353	-1.01839	0.00811913	0.00349261	Down
FRAEX38873_v2_000381550	6.19	3.863	-1.30784	4.14488e-08	8.63782e-09	Down
FRAEX38873_v2_000381540	18.56	19.436	-0.508707	0.0160418	0.00735534	No
FRAEX38873_v2_000381520	0.016	2.71	5.97638	2.77966e-06	6.99056e-07	Up
FRAEX38873_v2_000381510	25.05	57.55	0.637122	0.01566	0.0071689	No
FRAEX38873_v2_000381500	1.416	7.916	1.89458	3.2251e-08	6.66537e-09	Up
FRAEX38873_v2_000381490	1.306	0.02	-5.77872	1.34285e-05	3.68203e-06	Down
FRAEX38873_v2_000381480	0.166	6.036	4.12733	0.00190143	0.000720515	Up
FRAEX38873_v2_000381450	1.423	4.14	0.933434	0.0149836	0.00682128	No
FRAEX38873_v2_000381440	1.806	9.65	1.90393	5.73981e-05	1.71561e-05	Up
FRAEX38873_v2_000381430	6.586	3.843	-1.34877	2.53362e-07	5.70974e-08	Down
FRAEX38873_v2_000381380	3.2	2.126	-1.15718	1.98588e-06	4.92682e-07	Down
FRAEX38873_v2_000381370	127.213	0.293	-8.81713	1.24921e-109	1.0544e-111	Down
FRAEX38873_v2_000381360	18.246	7.85	-1.77957	4.16667e-12	6.1922e-13	Down
FRAEX38873_v2_000381340	12.23	13.106	-0.473151	0.0078876	0.0033828	No
FRAEX38873_v2_000381330	85.993	0.023	-11.3991	5.06019e-30	3.06616e-31	Down
FRAEX38873_v2_000381290	1.136	4.713	1.4582	1.45203e-06	3.54952e-07	Up
FRAEX38873_v2_000381260	0.733	3.843	1.84306	8.78141e-08	1.89088e-08	Up
FRAEX38873_v2_000381230	9.603	5.35	-1.41542	5.22968e-07	1.21593e-07	Down
FRAEX38873_v2_000381210	1.466	1.186	-0.877776	0.00925052	0.00402794	No
FRAEX38873_v2_000381170	8.673	0.933	-3.76526	7.95157e-24	6.14974e-25	Down
FRAEX38873_v2_000381150	1.44	0.073	-4.96042	2.63206e-07	5.94508e-08	Down
FRAEX38873_v2_000381130	5.786	0.113	-6.02526	5.85365e-15	7.21702e-16	Down
FRAEX38873_v2_000381090	14.713	4.266	-2.33509	2.08962e-20	1.89054e-21	Down
FRAEX38873_v2_000381080	2.073	46.926	3.90838	2.76186e-28	1.77257e-29	Up
FRAEX38873_v2_000381060	0.743	6.943	2.52092	1.51853e-14	1.92421e-15	Up
FRAEX38873_v2_000381040	0.2	7.116	4.55001	4.3953e-18	4.54191e-19	Up
FRAEX38873_v2_000381030	7.486	4.1	-1.4451	1.02e-06	2.4516e-07	Down
FRAEX38873_v2_000381010	4.163	9.58	0.621775	0.0262455	0.0127551	No
FRAEX38873_v2_000381000	39.713	7.153	-3.17739	2.95409e-33	1.60837e-34	Down
FRAEX38873_v2_000380990	2.556	0.546	-2.676	0.00599588	0.00250843	Down
FRAEX38873_v2_000380970	5.003	12.153	0.698595	0.0148864	0.00677342	No
FRAEX38873_v2_000380950	0.813	12.81	3.34864	7.73683e-08	1.65719e-08	Up
FRAEX38873_v2_000380930	14.313	6.466	-1.712	5.03708e-12	7.54143e-13	Down
FRAEX38873_v2_000380900	46.67	144.303	1.01996	3.48159e-10	6.02845e-11	Up
FRAEX38873_v2_000380880	255.376	0.593	-9.22642	1.94617e-108	1.68465e-110	Down
FRAEX38873_v2_000380850	2.933	8.866	1.02248	0.000433417	0.000147581	Up
FRAEX38873_v2_000380840	28.146	79.18	0.910366	3.3201e-08	6.86886e-09	No
FRAEX38873_v2_000380790	7.996	7.806	-0.59728	0.000404022	0.000136853	No
FRAEX38873_v2_000380760	0.95	0.186	-2.82836	0.000214697	6.95334e-05	Down
FRAEX38873_v2_000380750	8.26	26.1	1.08851	5.99285e-05	1.79642e-05	Up
FRAEX38873_v2_000380740	14.96	6.89	-1.71027	4.53406e-28	2.93687e-29	Down
FRAEX38873_v2_000380710	0.486	0	-5.33558	0.00537934	0.0022312	Down
FRAEX38873_v2_000380690	1.033	0.266	-2.42463	0.00678566	0.00287416	Down
FRAEX38873_v2_000380660	7.503	19.593	0.824842	0.000364715	0.000122635	No
FRAEX38873_v2_000380640	0.736	0.133	-2.79901	0.0269228	0.0131133	Down
FRAEX38873_v2_000380610	4.973	1.85	-1.92602	1.1765e-09	2.12597e-10	Down
FRAEX38873_v2_000380600	2.33	0	-6.79831	8.81961e-05	2.70496e-05	Down
FRAEX38873_v2_000380580	11.723	22.126	0.342559	0.0489953	0.0256094	No
FRAEX38873_v2_000380560	1.17	0	-7.13813	2.06706e-05	5.81217e-06	Down
FRAEX38873_v2_000380530	3.876	2.423	-1.24328	0.000472088	0.000161831	Down
FRAEX38873_v2_000380520	934.803	589.75	-1.23545	3.66764e-07	8.41472e-08	Down
FRAEX38873_v2_000380490	10.533	53.99	1.80032	2.02133e-16	2.28662e-17	Up
FRAEX38873_v2_000380480	0.133	0	-4.59372	0.0246995	0.0119151	Down
FRAEX38873_v2_000380470	3.763	25.49	2.18155	6.57724e-22	5.5072e-23	Up
FRAEX38873_v2_000380460	0.326	1.9	1.91363	0.00241814	0.000935618	Up
FRAEX38873_v2_000380430	33.953	19.633	-1.35209	3.30353e-30	1.98392e-31	Down
FRAEX38873_v2_000380410	0.416	2.55	1.96339	0.012935	0.00580747	Up
FRAEX38873_v2_000380400	31.736	606.16	3.64761	6.43725e-27	4.3658e-28	Up
FRAEX38873_v2_000380390	33.203	150.126	1.59024	1.73875e-07	3.84999e-08	Up
FRAEX38873_v2_000380360	9.98	26.146	0.737353	0.0163607	0.00752053	No
FRAEX38873_v2_000380350	0.6	2.326	1.4089	0.0062807	0.00263961	Up
FRAEX38873_v2_000380340	0.296	0	-4.83068	0.0158495	0.00726207	Down
FRAEX38873_v2_000380330	35.36	128.333	1.28835	1.58042e-10	2.66536e-11	Up
FRAEX38873_v2_000380320	0.393	2.246	1.85176	0.0422367	0.0216998	Up
FRAEX38873_v2_000380300	0.05	2.033	3.85463	0.0226557	0.0108015	Up
FRAEX38873_v2_000380290	0	29.873	9.69993	1.42533e-11	2.21968e-12	Up
FRAEX38873_v2_000380280	0	0.35	4.89753	0.0130128	0.00584686	Up
FRAEX38873_v2_000380270	0.183	94.133	8.31975	1.81753e-69	3.63672e-71	Up
FRAEX38873_v2_000380260	7.75	18.566	0.83954	6.5118e-05	1.96058e-05	No
FRAEX38873_v2_000380250	75.903	509.236	2.1744	9.58876e-25	7.08497e-26	Up
FRAEX38873_v2_000380230	152.223	21.753	-3.35696	2.88467e-27	1.92374e-28	Down
FRAEX38873_v2_000380210	3.006	0.846	-2.39745	1.1454e-12	1.63301e-13	Down
FRAEX38873_v2_000380190	7.966	62.746	2.40024	1.56578e-07	3.45263e-08	Up
FRAEX38873_v2_000380160	14.28	15.893	-0.416473	0.0252739	0.0122263	No
FRAEX38873_v2_000380150	51.873	32.02	-1.28744	1.99832e-08	4.04266e-09	Down
FRAEX38873_v2_000380140	82.153	0.35	-8.37835	2.20297e-103	2.08516e-105	Down
FRAEX38873_v2_000380120	8.213	21.966	0.842512	3.08159e-06	7.79475e-07	No
FRAEX38873_v2_000380090	7.583	24.71	1.11996	2.11586e-05	5.95966e-06	Up
FRAEX38873_v2_000380070	14.373	5.84	-1.86057	2.43352e-09	4.53393e-10	Down
FRAEX38873_v2_000380050	0.696	2.56	1.30114	0.000835535	0.000297844	Up
FRAEX38873_v2_000380040	0.116	1.363	2.69994	0.0426803	0.0219588	Up
FRAEX38873_v2_000380000	1.583	31.333	3.72618	7.32437e-16	8.53453e-17	Up
FRAEX38873_v2_000379990	1.643	17.503	2.81024	5.53306e-15	6.80983e-16	Up
FRAEX38873_v2_000379960	13.756	5.42	-1.91595	3.58231e-14	4.61664e-15	Down
FRAEX38873_v2_000379950	0.236	1.433	1.98558	0.0156311	0.007154	Up
FRAEX38873_v2_000379940	2.913	9.996	1.20652	3.83473e-09	7.25314e-10	Up
FRAEX38873_v2_000379930	63.14	0	-13.0513	3.75642e-25	2.72592e-26	Down
FRAEX38873_v2_000379850	23.29	59.033	0.77225	0.00235395	0.000909255	No
FRAEX38873_v2_000379820	0.64	0.043	-3.96665	0.00218529	0.000838041	Down
FRAEX38873_v2_000379800	14.373	12.32	-0.796214	0.000109145	3.38917e-05	No
FRAEX38873_v2_000379770	2.686	17.053	2.08898	1.04709e-10	1.74416e-11	Up
FRAEX38873_v2_000379760	0	14.663	8.41712	6.10566e-08	1.29642e-08	Up
FRAEX38873_v2_000379750	15.53	4.046	-2.63289	8.68601e-21	7.69451e-22	Down
FRAEX38873_v2_000379730	7.16	19.95	0.911704	5.78936e-07	1.35293e-07	No
FRAEX38873_v2_000379720	54.306	30.653	-1.40023	9.01664e-22	7.58134e-23	Down
FRAEX38873_v2_000379700	0	0.36	4.95288	0.0111848	0.00494711	Up
FRAEX38873_v2_000379680	1.93	0.266	-3.37754	1.14312e-10	1.90937e-11	Down
FRAEX38873_v2_000379670	0.31	0	-5.14557	0.00800924	0.00344015	Down
FRAEX38873_v2_000379650	19.82	2.426	-3.51941	2.46902e-10	4.22655e-11	Down
FRAEX38873_v2_000379640	30.783	15.03	-1.53171	2.67461e-27	1.78221e-28	Down
FRAEX38873_v2_000379620	1.683	1.51	-0.720594	0.00413387	0.00167281	No
FRAEX38873_v2_000379600	0.26	22.65	5.82943	1.44229e-61	3.39153e-63	Up
FRAEX38873_v2_000379580	4.636	34.473	2.31186	3.91043e-20	3.58955e-21	Up
FRAEX38873_v2_000379570	0.06	0.376	2.09412	0.00492406	0.00202656	Up
FRAEX38873_v2_000379550	70.06	6.443	-3.97406	1.32472e-141	6.14437e-144	Down
FRAEX38873_v2_000379540	501.613	25.91	-4.83188	8.48236e-125	5.58125e-127	Down
FRAEX38873_v2_000379510	4.266	9.09	0.512753	0.0414613	0.0212542	No
FRAEX38873_v2_000379500	0.273	0	-5.02668	0.0106055	0.00466714	Down
FRAEX38873_v2_000379490	0.036	2.49	4.80865	0.000315713	0.000105076	Up
FRAEX38873_v2_000379480	19.896	12.676	-1.21454	6.02834e-06	1.58256e-06	Down
FRAEX38873_v2_000379450	16.17	16.653	-0.534363	0.0080333	0.00345222	No
FRAEX38873_v2_000379440	37.723	10.936	-2.33501	1.82615e-12	2.63953e-13	Down
FRAEX38873_v2_000379430	2.443	7.443	1.03254	0.00250151	0.000970976	Up
FRAEX38873_v2_000379420	32.13	119.68	1.30871	0.0130275	0.00585453	Up
FRAEX38873_v2_000379410	52.636	7.406	-3.39347	1.33333e-16	1.49466e-17	Down
FRAEX38873_v2_000379380	14.3	28.366	0.387923	0.0112334	0.00497077	No
FRAEX38873_v2_000379370	18.466	47.016	0.763425	0.00580155	0.00242228	No
FRAEX38873_v2_000379320	23.08	25	-0.4582	0.00292946	0.0011517	No
FRAEX38873_v2_000379310	23.68	15.05	-1.22862	4.50342e-05	1.32444e-05	Down
FRAEX38873_v2_000379290	4.043	14.273	1.23431	0.00011565	3.60239e-05	Up
FRAEX38873_v2_000379270	18.78	39.45	0.500937	0.000471609	0.000161641	No
FRAEX38873_v2_000379260	23.213	8.966	-1.92301	6.50084e-12	9.84689e-13	Down
FRAEX38873_v2_000379250	5.686	18.55	1.22849	1.75755e-07	3.89777e-08	Up
FRAEX38873_v2_000379240	0.21	96.803	8.18884	2.06627e-50	6.65298e-52	Up
FRAEX38873_v2_000379230	26.666	0.823	-5.32884	1.01195e-10	1.68127e-11	Down
FRAEX38873_v2_000379220	2.48	2.32	-0.669051	0.00265423	0.00103574	No
FRAEX38873_v2_000379200	6.1	17.966	0.984707	0.00102532	0.000370915	No
FRAEX38873_v2_000379180	11.166	5.906	-1.3257	7.9275e-11	1.30285e-11	Down
FRAEX38873_v2_000379160	7.733	26.973	1.22094	2.42582e-14	3.1053e-15	Up
FRAEX38873_v2_000379120	1.536	5.053	1.13684	0.00501655	0.00206706	Up
FRAEX38873_v2_000379110	17.916	13.306	-0.976158	1.40402e-06	3.42761e-07	No
FRAEX38873_v2_000379100	5.57	2.21	-1.85649	4.44397e-08	9.29227e-09	Down
FRAEX38873_v2_000379090	28.293	12.24	-1.76511	8.23665e-08	1.76825e-08	Down
FRAEX38873_v2_000379070	8.813	21.163	0.691897	0.00129259	0.000475411	No
FRAEX38873_v2_000379030	21.423	59.886	0.904284	2.29858e-07	5.15899e-08	No
FRAEX38873_v2_000378980	0.57	0	-4.95391	0.0129225	0.00580106	Down
FRAEX38873_v2_000378930	0.37	3.3	2.48526	0.00141399	0.000523714	Up
FRAEX38873_v2_000378920	0.52	25.223	5.0467	5.08474e-76	8.65214e-78	Up
FRAEX38873_v2_000378890	0.02	8.893	7.36328	1.14908e-09	2.07487e-10	Up
FRAEX38873_v2_000378880	0.413	5.016	2.91355	2.96887e-05	8.5208e-06	Up
FRAEX38873_v2_000378860	0	6.946	7.2368	1.25442e-05	3.42603e-06	Up
FRAEX38873_v2_000378850	2.81	11.686	1.41206	4.776e-05	1.41015e-05	Up
FRAEX38873_v2_000378840	4.063	3.5	-0.783295	0.00200959	0.000765619	No
FRAEX38873_v2_000378810	141.676	471.466	1.16308	6.45866e-11	1.05464e-11	Up
FRAEX38873_v2_000378780	2.66	1.893	-1.0506	0.0317952	0.0157969	Down
FRAEX38873_v2_000378770	31.196	34.003	-0.438858	0.0155771	0.00712551	No
FRAEX38873_v2_000378760	11.143	5.256	-1.64922	3.41236e-12	5.04543e-13	Down
FRAEX38873_v2_000378750	7.33	18.23	0.736274	0.000879385	0.000314589	No
FRAEX38873_v2_000378740	5.193	26.473	1.78158	5.42024e-09	1.03821e-09	Up
FRAEX38873_v2_000378720	25.256	187.673	2.31227	1.91528e-10	3.25746e-11	Up
FRAEX38873_v2_000378700	2.963	0.036	-6.51769	7.93568e-12	1.21273e-12	Down
FRAEX38873_v2_000378680	3.49	12.73	1.29081	5.12814e-08	1.07989e-08	Up
FRAEX38873_v2_000378670	7.936	6.863	-0.778612	0.00172214	0.000647238	No
FRAEX38873_v2_000378660	38.216	1.533	-5.17901	2.04542e-55	5.68679e-57	Down
FRAEX38873_v2_000378650	4.23	21.836	1.8005	8.04791e-16	9.41017e-17	Up
FRAEX38873_v2_000378600	4.303	1.976	-1.68595	9.01947e-07	2.15399e-07	Down
FRAEX38873_v2_000378590	5.97	12.286	0.508878	0.00284444	0.00111621	No
FRAEX38873_v2_000378580	0.52	5.563	2.73642	0.000454445	0.00015534	Up
FRAEX38873_v2_000378570	0.416	6.35	3.35778	7.70306e-05	2.34251e-05	Up
FRAEX38873_v2_000378560	0.32	12.913	4.83344	2.82703e-08	5.80151e-09	Up
FRAEX38873_v2_000378540	17.67	6.326	-2.05985	3.50196e-07	8.01665e-08	Down
FRAEX38873_v2_000378530	1.02	9.386	2.60255	2.66703e-08	5.46237e-09	Up
FRAEX38873_v2_000378520	3.106	62.01	3.73457	8.91742e-77	1.49093e-78	Up
FRAEX38873_v2_000378510	2.296	18.656	2.4298	1.67124e-06	4.11196e-07	Up
FRAEX38873_v2_000378420	19.47	40.786	0.439381	0.0364751	0.0184141	No
FRAEX38873_v2_000378410	16.316	17.46	-0.509509	0.0454028	0.023537	No
FRAEX38873_v2_000378400	13.38	14.723	-0.43303	0.00417414	0.00169023	No
FRAEX38873_v2_000378370	0.186	40.166	7.01229	1.09921e-33	5.88097e-35	Up
FRAEX38873_v2_000378350	1.16	0.093	-3.24402	0.0125996	0.00564322	Down
FRAEX38873_v2_000378290	5.663	2.253	-1.72242	0.00227087	0.000874105	Down
FRAEX38873_v2_000378260	9.156	7.16	-0.843477	9.50844e-05	2.93153e-05	No
FRAEX38873_v2_000378240	0.873	7.223	2.69074	0.00678303	0.00287268	Up
FRAEX38873_v2_000378220	0.523	0	-5.99496	0.00090296	0.000323827	Down
FRAEX38873_v2_000378210	6.22	4.583	-1.01662	0.0234852	0.0112578	Down
FRAEX38873_v2_000378170	0.27	3.993	3.26111	2.51382e-10	4.307e-11	Up
FRAEX38873_v2_000378160	7.363	2.433	-2.12751	1.91811e-14	2.4409e-15	Down
FRAEX38873_v2_000378140	17.426	8.97	-1.51768	8.13536e-10	1.45012e-10	Down
FRAEX38873_v2_000378120	11.453	24.143	0.497871	0.0170883	0.00788725	No
FRAEX38873_v2_000378100	0	0.34	5.10637	0.00804049	0.00345553	Up
FRAEX38873_v2_000378090	20.413	101.496	1.74044	4.42715e-45	1.64274e-46	Up
FRAEX38873_v2_000378080	29.65	11.196	-1.96922	7.96369e-18	8.33456e-19	Down
FRAEX38873_v2_000378060	0.353	2.543	2.13001	0.017664	0.00818583	Up
FRAEX38873_v2_000378040	1.046	7.286	2.211	6.70505e-08	1.43004e-08	Up
FRAEX38873_v2_000378030	1.143	0.143	-3.43217	0.0111489	0.00492971	Down
FRAEX38873_v2_000378020	1.63	8.373	1.79356	9.20285e-11	1.52177e-11	Up
FRAEX38873_v2_000378000	2.986	8.456	0.910824	0.00811306	0.00348978	No
FRAEX38873_v2_000377990	0.066	3.773	4.92427	2.70439e-06	6.79616e-07	Up
FRAEX38873_v2_000377980	2.05	0.366	-2.91764	0.00163297	0.000612139	Down
FRAEX38873_v2_000377970	5.706	21.346	1.33136	3.85702e-09	7.29738e-10	Up
FRAEX38873_v2_000377960	1.86	9.716	1.68378	0.000149901	4.73841e-05	Up
FRAEX38873_v2_000377930	14.726	12.12	-0.853509	1.14236e-06	2.76078e-07	No
FRAEX38873_v2_000377920	40.56	92.866	0.618956	0.00643682	0.00271113	No
FRAEX38873_v2_000377910	6.606	3.983	-1.11054	0.000691113	0.000242988	Down
FRAEX38873_v2_000377900	2.753	9.42	1.17088	0.000321722	0.000107163	Up
FRAEX38873_v2_000377890	143.666	870.156	2.01313	1.0278e-18	1.02134e-19	Up
FRAEX38873_v2_000377860	19.953	16.84	-0.820732	0.000174334	5.56385e-05	No
FRAEX38873_v2_000377840	8.476	371.853	4.79363	4.94387e-67	1.03855e-68	Up
FRAEX38873_v2_000377830	0.49	0.043	-3.56387	0.0106949	0.00470934	Down
FRAEX38873_v2_000377820	0.25	27.31	6.09051	1.49294e-30	8.84502e-32	Up
FRAEX38873_v2_000377810	24.35	580.396	3.97321	1.26977e-38	5.72856e-40	Up
FRAEX38873_v2_000377800	12.986	40.886	1.0689	4.40296e-06	1.13663e-06	Up
FRAEX38873_v2_000377790	10.266	1.116	-3.74778	3.46383e-20	3.15998e-21	Down
FRAEX38873_v2_000377750	0.03	0.503	2.98612	0.0415508	0.0213028	Up
FRAEX38873_v2_000377720	30.273	63.83	0.492645	0.028846	0.0141706	No
FRAEX38873_v2_000377640	1.91	0.31	-3.14659	2.67627e-10	4.59287e-11	Down
FRAEX38873_v2_000377620	9.463	3.006	-2.21632	1.79955e-13	2.42153e-14	Down
FRAEX38873_v2_000377580	9.9	0	-9.80689	8.29317e-12	1.2687e-12	Down
FRAEX38873_v2_000377560	22.886	22.626	-0.589654	4.1507e-05	1.21489e-05	No
FRAEX38873_v2_000377550	182.266	6.19	-5.42206	1.58633e-96	1.77528e-98	Down
FRAEX38873_v2_000377530	0	4.8	6.73927	6.74191e-05	2.03477e-05	Up
FRAEX38873_v2_000377520	27.726	72.516	0.817535	0.000242826	7.93246e-05	No
FRAEX38873_v2_000377510	160.75	2.846	-6.35284	1.37277e-115	1.01432e-117	Down
FRAEX38873_v2_000377500	0.866	11.846	3.15379	6.97414e-23	5.59127e-24	Up
FRAEX38873_v2_000377480	0.486	3.973	2.43329	3.53347e-11	5.66472e-12	Up
FRAEX38873_v2_000377460	6.386	17.04	0.822054	0.0436623	0.0225276	No
FRAEX38873_v2_000377440	4.733	71.253	3.00898	0.0218748	0.0103867	Up
FRAEX38873_v2_000377430	0.2	1.153	2.11076	0.000192479	6.17981e-05	Up
FRAEX38873_v2_000377410	8.01	0.023	-8.38902	1.04117e-17	1.09724e-18	Down
FRAEX38873_v2_000377380	1.756	0.793	-1.70258	3.20162e-05	9.22678e-06	Down
FRAEX38873_v2_000377360	6.273	13.46	0.52572	0.00730444	0.00311241	No
FRAEX38873_v2_000377350	0.636	7.52	2.91014	2.27317e-07	5.0989e-08	Up
FRAEX38873_v2_000377340	24.993	23.17	-0.478378	0.00803108	0.00345105	No
FRAEX38873_v2_000377310	2.073	0.52	-2.50453	4.85061e-05	1.4344e-05	Down
FRAEX38873_v2_000377290	2.203	8.356	1.39651	0.00305367	0.00120408	Up
FRAEX38873_v2_000377260	12.736	65.133	1.75356	0.010087	0.00442099	Up
FRAEX38873_v2_000377130	0.08	0.943	2.71728	0.0237948	0.0114261	Up
FRAEX38873_v2_000377110	1.42	189.01	6.39873	1.34708e-49	4.4354e-51	Up
FRAEX38873_v2_000377070	0.253	0	-5.14627	0.00800074	0.00343585	Down
FRAEX38873_v2_000377060	12.293	5.836	-1.64767	3.00141e-10	5.17515e-11	Down
FRAEX38873_v2_000377040	2.083	5.746	0.878771	0.0399527	0.0203863	No
FRAEX38873_v2_000376980	2.843	11.626	1.45145	0.00229642	0.000885238	Up
FRAEX38873_v2_000376970	5.43	4.07	-0.981592	0.0310219	0.0153675	No
FRAEX38873_v2_000376930	120.18	47.45	-1.87398	7.37856e-05	2.23806e-05	Down
FRAEX38873_v2_000376850	0.286	0.06	-2.65043	0.00544387	0.00226017	Down
FRAEX38873_v2_000376840	182.986	166.546	-0.70725	0.000299691	9.92587e-05	No
FRAEX38873_v2_000376810	3.186	13.236	1.47879	3.04619e-07	6.93552e-08	Up
FRAEX38873_v2_000376790	7.156	4.683	-1.17971	1.40874e-08	2.80966e-09	Down
FRAEX38873_v2_000376770	44.41	0.463	-7.14217	6.59869e-64	1.49651e-65	Down
FRAEX38873_v2_000376760	4.066	4.216	-0.533797	0.0315782	0.0156788	No
FRAEX38873_v2_000376750	40.97	5.596	-3.40063	1.25573e-17	1.32775e-18	Down
FRAEX38873_v2_000376720	29.62	4.636	-3.21303	2.1559e-42	8.71476e-44	Down
FRAEX38873_v2_000376710	0.333	0.013	-4.41697	0.00220289	0.000845206	Down
FRAEX38873_v2_000376700	11.946	28.87	0.698874	0.000172688	5.50946e-05	No
FRAEX38873_v2_000376680	19.076	0.013	-10.5728	2.0569e-25	1.47654e-26	Down
FRAEX38873_v2_000376670	2.363	1.676	-1.0405	0.0123604	0.00552205	Down
FRAEX38873_v2_000376620	67.68	302.296	1.59028	2.94634e-08	6.06701e-09	Up
FRAEX38873_v2_000376610	1.693	4.876	0.945624	0.00998456	0.00437314	No
FRAEX38873_v2_000376600	169.753	107.816	-1.21315	0.000417986	0.000141921	Down
FRAEX38873_v2_000376560	81.21	15.463	-2.97259	4.10929e-127	2.58195e-129	Down
FRAEX38873_v2_000376550	16.766	37.353	0.577873	0.00042023	0.000142763	No
FRAEX38873_v2_000376530	0.806	2.083	0.782936	0.0437086	0.022555	No
FRAEX38873_v2_000376510	2.8	0.48	-3.13149	1.07003e-18	1.06533e-19	Down
FRAEX38873_v2_000376500	15.68	0.243	-6.53861	3.71364e-37	1.75853e-38	Down
FRAEX38873_v2_000376470	0.486	51.823	6.11972	1.01478e-66	2.14269e-68	Up
FRAEX38873_v2_000376450	36.12	11.406	-2.23158	2.20089e-30	1.31283e-31	Down
FRAEX38873_v2_000376430	0.8	7.606	2.63994	2.215e-05	6.25441e-06	Up
FRAEX38873_v2_000376380	0.59	2.71	1.60394	0.00601173	0.00251587	Up
FRAEX38873_v2_000376350	0.503	0.026	-4.15457	0.00640326	0.00269457	Down
FRAEX38873_v2_000376330	104.4	11.266	-3.70618	6.61548e-13	9.26235e-14	Down
FRAEX38873_v2_000376320	14.503	51.236	1.2391	1.92621e-10	3.27657e-11	Up
FRAEX38873_v2_000376310	4.236	9.916	0.653053	0.000189067	6.06211e-05	No
FRAEX38873_v2_000376290	21.62	15.74	-1.01569	0.00040679	0.000137845	Down
FRAEX38873_v2_000376260	41.66	0.026	-10.196	6.22186e-23	4.97138e-24	Down
FRAEX38873_v2_000376240	134.26	5.24	-5.24196	1.48583e-196	2.88488e-199	Down
FRAEX38873_v2_000376220	47.746	16.503	-2.07447	2.84561e-07	6.45736e-08	Down
FRAEX38873_v2_000376210	72.81	3.903	-4.7348	3.11922e-19	3.00289e-20	Down
FRAEX38873_v2_000376190	57.37	31.843	-1.38163	0.0157617	0.00721972	Down
FRAEX38873_v2_000376180	0.033	3.316	5.44382	1.57134e-05	4.34457e-06	Up
FRAEX38873_v2_000376170	17.146	14.79	-0.801476	0.0394661	0.0200986	No
FRAEX38873_v2_000376150	7.026	4.616	-1.1597	3.47205e-13	4.77153e-14	Down
FRAEX38873_v2_000376140	10.246	27.606	0.85823	0.0054305	0.00225447	No
FRAEX38873_v2_000376120	15.936	0.306	-6.23315	9.84289e-75	1.72794e-76	Down
FRAEX38873_v2_000376110	3.556	24.05	2.14602	0.000301128	9.97915e-05	Up
FRAEX38873_v2_000376070	15.15	0	-10.6192	1.39763e-14	1.76725e-15	Down
FRAEX38873_v2_000376050	16.533	0.536	-5.47572	3.2423e-61	7.71163e-63	Down
FRAEX38873_v2_000376030	0.056	90.933	9.10914	2.66653e-16	3.03663e-17	Up
FRAEX38873_v2_000376020	264.363	1415.23	1.84089	6.65066e-06	1.75579e-06	Up
FRAEX38873_v2_000376010	160.13	0.056	-11.417	3.43808e-43	1.35454e-44	Down
FRAEX38873_v2_000375980	0.063	1.44	3.71354	0.000297285	9.84077e-05	Up
FRAEX38873_v2_000375970	12.803	12.363	-0.554743	0.0100845	0.00441962	No
FRAEX38873_v2_000375950	6.173	17.226	0.901777	0.000720732	0.000254296	No
FRAEX38873_v2_000375930	10	32.306	1.115	5.43305e-10	9.55102e-11	Up
FRAEX38873_v2_000375900	51.076	0	-11.9035	1.49151e-19	1.41175e-20	Down
FRAEX38873_v2_000375880	0.323	0.02	-3.80624	0.0177683	0.00823753	Down
FRAEX38873_v2_000375870	0.33	2.976	2.64758	0.037513	0.0190008	Up
FRAEX38873_v2_000375850	3.05	0.026	-6.60158	2.31485e-08	4.70984e-09	Down
FRAEX38873_v2_000375840	1.39	0	-8.181	1.4025e-07	3.07709e-08	Down
FRAEX38873_v2_000375820	14.573	0.403	-5.59812	2.14251e-15	2.56873e-16	Down
FRAEX38873_v2_000375810	0.763	32.39	4.47226	1.70037e-06	4.18639e-07	Up
FRAEX38873_v2_000375750	0.716	5.71	2.36981	2.72957e-05	7.79794e-06	Up
FRAEX38873_v2_000375740	0.603	0.04	-4.08607	0.0016014	0.000599569	Down
FRAEX38873_v2_000375720	12.74	28.93	0.616462	0.00073479	0.000259751	No
FRAEX38873_v2_000375710	3.736	13.073	1.24152	0.000345931	0.00011587	Up
FRAEX38873_v2_000375700	1.14	25.436	3.84805	6.55801e-12	9.93526e-13	Up
FRAEX38873_v2_000375690	7.36	20.593	0.911481	3.53834e-05	1.02583e-05	No
FRAEX38873_v2_000375660	2.22	0.49	-2.63809	0.000974528	0.000351332	Down
FRAEX38873_v2_000375620	2.02	6.773	1.15604	0.0212272	0.0100449	Up
FRAEX38873_v2_000375580	3.053	0.02	-6.88373	1.22426e-08	2.42588e-09	Down
FRAEX38873_v2_000375560	169.693	0.586	-8.76125	2.26252e-171	6.22325e-174	Down
FRAEX38873_v2_000375550	0.33	1.37	1.46823	0.0188135	0.00877285	Up
FRAEX38873_v2_000375530	0.87	0	-7.84025	7.61447e-07	1.80654e-07	Down
FRAEX38873_v2_000375500	4.96	0	-9.20315	3.70359e-10	6.42483e-11	Down
FRAEX38873_v2_000375480	2.676	7.273	0.860945	0.00702563	0.00298546	No
FRAEX38873_v2_000375470	4.843	18.196	1.33592	3.2346e-12	4.77563e-13	Up
FRAEX38873_v2_000375370	0.416	199.35	8.20063	8.2541e-55	2.33269e-56	Up
FRAEX38873_v2_000375330	1.446	7.506	1.78951	8.907e-08	1.91913e-08	Up
FRAEX38873_v2_000375320	0.346	2.37	2.18536	4.42253e-05	1.29887e-05	Up
FRAEX38873_v2_000375300	25.436	518.266	3.7664	3.48966e-92	4.16881e-94	Up
FRAEX38873_v2_000375290	31.303	12.713	-1.87542	3.95107e-09	7.48065e-10	Down
FRAEX38873_v2_000375220	1.963	0	-7.3685	6.78507e-06	1.7931e-06	Down
FRAEX38873_v2_000375190	5.636	5.113	-0.711401	0.0170058	0.00784643	No
FRAEX38873_v2_000375180	7.78	6.13	-0.879609	0.00313485	0.00123811	No
FRAEX38873_v2_000375150	7.096	2.933	-1.84239	8.17424e-06	2.18227e-06	Down
FRAEX38873_v2_000375140	3.91	0.886	-2.70014	7.0819e-15	8.77908e-16	Down
FRAEX38873_v2_000375110	3.473	17.25	1.72649	2.7008e-08	5.53445e-09	Up
FRAEX38873_v2_000375100	6.86	7.216	-0.496876	0.0199039	0.00933863	No
FRAEX38873_v2_000375060	13.39	26.723	0.411547	0.0151018	0.00688406	No
FRAEX38873_v2_000375050	0.623	0.02	-4.63202	0.00111429	0.000405356	Down
FRAEX38873_v2_000375040	348.263	0	-14.3011	3.7307e-32	2.10061e-33	Down
FRAEX38873_v2_000375010	0.686	7.85	2.84041	0.000277053	9.1208e-05	Up
FRAEX38873_v2_000374960	8.706	19.956	0.668725	0.0217112	0.0102985	No
FRAEX38873_v2_000374950	5.52	25.446	1.62174	1.08335e-08	2.13555e-09	Up
FRAEX38873_v2_000374920	0.053	1.406	3.88518	4.92642e-07	1.14316e-07	Up
FRAEX38873_v2_000374870	5.266	0.55	-3.72531	1.08933e-06	2.62704e-07	Down
FRAEX38873_v2_000374860	2.44	90.68	4.62229	3.42476e-85	4.75623e-87	Up
FRAEX38873_v2_000374850	2.13	6.836	1.10415	9.54386e-05	2.94425e-05	Up
FRAEX38873_v2_000374830	10.826	11.02	-0.531948	0.0240339	0.0115565	No
FRAEX38873_v2_000374810	2.03	0.9	-1.65472	0.000283015	9.33766e-05	Down
FRAEX38873_v2_000374800	55.7	20.033	-2.02962	1.50968e-32	8.41084e-34	Down
FRAEX38873_v2_000374780	0.026	3.703	5.20952	0.00205761	0.000785356	Up
FRAEX38873_v2_000374740	0.77	5.293	2.21851	1.44398e-11	2.25068e-12	Up
FRAEX38873_v2_000374690	16.036	0.256	-6.44627	7.12628e-41	3.01132e-42	Down
FRAEX38873_v2_000374680	12.93	35.7	0.88837	2.27933e-07	5.11455e-08	No
FRAEX38873_v2_000374670	266.35	55.863	-2.82174	2.42869e-20	2.2032e-21	Down
FRAEX38873_v2_000374550	14.646	41.31	1.17539	2.88461e-09	5.40782e-10	Up
FRAEX38873_v2_000374540	6.67	68.08	2.77149	3.69492e-19	3.57506e-20	Up
FRAEX38873_v2_000374510	65.423	0.293	-8.34755	1.77105e-143	7.97577e-146	Down
FRAEX38873_v2_000374470	12.746	32.183	0.763655	0.00402182	0.0016234	No
FRAEX38873_v2_000374460	1.253	0.676	-1.42194	0.0159083	0.00729116	Down
FRAEX38873_v2_000374440	0.74	80.013	6.03601	5.42659e-24	4.16327e-25	Up
FRAEX38873_v2_000374420	0.24	2.686	2.68058	0.0286478	0.0140639	Up
FRAEX38873_v2_000374410	0.16	3.103	3.23115	0.0266219	0.0129588	Up
FRAEX38873_v2_000374380	18.446	80.683	1.5478	2.68418e-05	7.6603e-06	Up
FRAEX38873_v2_000374370	0	6.99	7.58952	3.27877e-06	8.32181e-07	Up
FRAEX38873_v2_000374360	14.01	7.776	-1.4231	3.53704e-08	7.33486e-09	Down
FRAEX38873_v2_000374350	3.54	12.79	1.50407	7.17098e-07	1.69533e-07	Up
FRAEX38873_v2_000374330	1.473	0.786	-1.45107	0.00874556	0.00378708	Down
FRAEX38873_v2_000374300	0.356	2.86	2.24896	0.0478739	0.0249728	Up
FRAEX38873_v2_000374270	2.496	10.18	1.44853	7.18459e-08	1.53639e-08	Up
FRAEX38873_v2_000374250	25.95	26.073	-0.566373	0.00010227	3.16439e-05	No
FRAEX38873_v2_000374240	20.12	8.533	-1.80383	4.31095e-11	6.94719e-12	Down
FRAEX38873_v2_000374230	10.986	26.276	0.678363	0.0283023	0.0138699	No
FRAEX38873_v2_000374200	202.33	5.85	-5.6799	1.03013e-176	2.61123e-179	Down
FRAEX38873_v2_000374190	2.633	16.85	2.11515	1.53635e-12	2.2132e-13	Up
FRAEX38873_v2_000374170	0.246	0	-5.29406	0.00577344	0.0024093	Down
FRAEX38873_v2_000374160	8.153	3.09	-2.21883	1.84208e-18	1.86528e-19	Down
FRAEX38873_v2_000374130	0.616	2.52	1.44384	0.000233822	7.62004e-05	Up
FRAEX38873_v2_000374120	3.256	0.583	-3.0457	0.000344315	0.00011531	Down
FRAEX38873_v2_000374110	0.216	0.033	-2.94307	0.0197784	0.00927185	Down
FRAEX38873_v2_000374100	991.713	38.47	-5.23692	1.38512e-106	1.22888e-108	Down
FRAEX38873_v2_000374090	12.063	55.71	1.62764	6.45326e-09	1.24495e-09	Up
FRAEX38873_v2_000374080	18.626	2.546	-3.16851	1.00284e-24	7.42066e-26	Down
FRAEX38873_v2_000374070	9.636	52.153	1.74767	7.60451e-09	1.47915e-09	Up
FRAEX38873_v2_000374060	4.456	10.113	0.603433	0.046517	0.0241711	No
FRAEX38873_v2_000374040	12.786	8.696	-1.08877	1.22486e-07	2.66955e-08	Down
FRAEX38873_v2_000374020	3.25	0.946	-2.42184	1.5361e-12	2.21241e-13	Down
FRAEX38873_v2_000374000	209.476	2.636	-6.86011	5.08075e-148	2.08256e-150	Down
FRAEX38873_v2_000373980	1.286	3.193	0.736554	0.00544482	0.00226071	No
FRAEX38873_v2_000373950	7.19	3.55	-1.58855	3.59158e-07	8.2315e-08	Down
FRAEX38873_v2_000373930	17.373	64.726	1.32347	1.82017e-16	2.05514e-17	Up
FRAEX38873_v2_000373920	100.8	10.653	-3.67434	2.13487e-36	1.03683e-37	Down
FRAEX38873_v2_000373900	2.433	8.523	1.20301	0.0232621	0.0111377	Up
FRAEX38873_v2_000373870	2.786	0.976	-2.15046	8.79256e-08	1.89376e-08	Down
FRAEX38873_v2_000373860	7.276	3.636	-1.57272	0.000586193	0.000203697	Down
FRAEX38873_v2_000373820	18.65	45.823	0.729438	0.0153615	0.0070161	No
FRAEX38873_v2_000373810	3.93	3.393	-0.747121	0.00902149	0.00391812	No
FRAEX38873_v2_000373770	0.58	7.203	3.01724	9.08803e-19	9.01378e-20	Up
FRAEX38873_v2_000373750	4.593	13.546	0.984115	1.09416e-05	2.96032e-06	No
FRAEX38873_v2_000373730	0.133	1.756	3.05439	5.16533e-05	1.53248e-05	Up
FRAEX38873_v2_000373700	1.58	0.036	-5.71266	2.0257e-08	4.10078e-09	Down
FRAEX38873_v2_000373690	6.163	17.436	0.928573	5.1107e-05	1.51544e-05	No
FRAEX38873_v2_000373660	3.426	20.32	2.14299	9.84014e-30	6.02355e-31	Up
FRAEX38873_v2_000373650	0.046	36.39	8.16592	2.54863e-13	3.45906e-14	Up
FRAEX38873_v2_000373640	47.28	39.523	-0.801508	0.0108437	0.00478102	No
FRAEX38873_v2_000373630	10.586	22.83	0.601126	4.82367e-05	1.42539e-05	No
FRAEX38873_v2_000373610	21.493	25.38	-0.330376	0.0410567	0.0210127	No
FRAEX38873_v2_000373560	0.993	0.186	-2.82151	0.00373538	0.00149725	Down
FRAEX38873_v2_000373540	12.723	11.37	-0.74276	0.0387315	0.0196869	No
FRAEX38873_v2_000373530	62.72	520.5	2.46507	1.01935e-23	7.91116e-25	Up
FRAEX38873_v2_000373490	6.756	27.866	1.4554	1.75468e-05	4.87656e-06	Up
FRAEX38873_v2_000373470	23.723	12.986	-1.43962	1.4478e-20	1.3001e-21	Down
FRAEX38873_v2_000373460	10.79	8.323	-0.902479	2.05211e-07	4.58312e-08	No
FRAEX38873_v2_000373430	59.24	0.15	-8.85425	4.44236e-30	2.68341e-31	Down
FRAEX38873_v2_000373410	3.526	69.806	3.70332	2.61791e-21	2.25625e-22	Up
FRAEX38873_v2_000373390	8.183	67.353	2.43827	6.18955e-10	1.09193e-10	Up
FRAEX38873_v2_000373380	0.48	4.926	2.72072	0.000152174	4.81683e-05	Up
FRAEX38873_v2_000373370	11.46	106.04	2.6265	3.66943e-21	3.19021e-22	Up
FRAEX38873_v2_000373360	18.026	52.013	0.946823	9.81e-07	2.35389e-07	No
FRAEX38873_v2_000373350	8.836	6.596	-0.954175	0.00112941	0.000411097	No
FRAEX38873_v2_000373320	19.64	43.3	0.563848	0.00368063	0.00147392	No
FRAEX38873_v2_000373280	10.46	6.466	-1.2506	0.00336081	0.00133551	Down
FRAEX38873_v2_000373230	0	3.35	6.71774	0.000152261	4.81999e-05	Up
FRAEX38873_v2_000373190	3.556	11.9	1.15943	0.0436207	0.0225003	Up
FRAEX38873_v2_000373160	18.686	4.803	-2.54353	1.74371e-09	3.20313e-10	Down
FRAEX38873_v2_000373110	37.79	27.89	-1.0198	0.00192233	0.000728982	Down
FRAEX38873_v2_000373060	107.936	0.016	-12.3173	2.61294e-36	1.27677e-37	Down
FRAEX38873_v2_000373050	16.203	37.7	0.672096	0.000865654	0.000309371	No
FRAEX38873_v2_000373030	3.156	26.323	2.48335	2.27459e-23	1.78922e-24	Up
FRAEX38873_v2_000373010	8.803	35.36	1.42798	1.81702e-05	5.06402e-06	Up
FRAEX38873_v2_000373000	0.283	9.203	4.4501	1.74073e-24	1.30403e-25	Up
FRAEX38873_v2_000372980	0.066	31.09	8.21839	1.46089e-25	1.04279e-26	Up
FRAEX38873_v2_000372960	11.61	11.24	-0.619551	0.00425018	0.00172412	No
FRAEX38873_v2_000372940	0.306	2.68	2.49518	9.21356e-06	2.47489e-06	Up
FRAEX38873_v2_000372930	36.416	255.576	2.22789	4.36661e-26	3.06392e-27	Up
FRAEX38873_v2_000372880	5.846	0.186	-5.41262	1.2027e-15	1.42088e-16	Down
FRAEX38873_v2_000372870	3.63	16.19	1.61674	2.33801e-12	3.41215e-13	Up
FRAEX38873_v2_000372850	0	0.886	4.68996	0.0219534	0.0104276	Up
FRAEX38873_v2_000372810	2.543	2.603	-0.573676	0.0384412	0.0195228	No
FRAEX38873_v2_000372790	4.713	0	-8.67183	9.46092e-09	1.85631e-09	Down
FRAEX38873_v2_000372750	0.303	5.466	3.34291	0.00196679	0.0007473	Up
FRAEX38873_v2_000372740	11.373	23.433	0.429513	0.00422629	0.0017134	No
FRAEX38873_v2_000372730	9.023	21.94	0.705609	0.005364	0.00222354	No
FRAEX38873_v2_000372690	26.013	30.193	-0.361666	0.0045403	0.00185576	No
FRAEX38873_v2_000372670	4.753	0	-8.75406	7.43878e-09	1.44651e-09	Down
FRAEX38873_v2_000372650	12.376	10.156	-0.859456	4.97112e-05	1.47164e-05	No
FRAEX38873_v2_000372640	12.57	0.18	-5.87525	1.85058e-05	5.16452e-06	Down
FRAEX38873_v2_000372630	10.646	12.84	-0.424039	0.00683089	0.00289589	No
FRAEX38873_v2_000372610	62.5	0	-11.8015	3.15449e-19	3.04024e-20	Down
FRAEX38873_v2_000372600	4.03	48.296	2.98382	1.49642e-21	1.27234e-22	Up
FRAEX38873_v2_000372580	7.343	6.196	-0.821294	0.000489436	0.000168134	No
FRAEX38873_v2_000372540	25.956	122.036	1.66034	2.83033e-08	5.81056e-09	Up
FRAEX38873_v2_000372510	14.15	32.616	0.633828	5.15174e-05	1.52803e-05	No
FRAEX38873_v2_000372500	50.27	20.383	-1.86554	1.64506e-09	3.01214e-10	Down
FRAEX38873_v2_000372490	0.1	2.95	3.72132	0.0115394	0.0051164	Up
FRAEX38873_v2_000372410	9.076	0.14	-6.52023	1.62967e-54	4.64515e-56	Down
FRAEX38873_v2_000372400	3.943	0	-8.51593	2.50523e-08	5.1141e-09	Down
FRAEX38873_v2_000372370	240.383	66.413	-2.40907	1.38506e-42	5.53906e-44	Down
FRAEX38873_v2_000372350	1.496	8.253	1.87519	2.97711e-08	6.13276e-09	Up
FRAEX38873_v2_000372310	13.336	24.696	0.385107	0.027582	0.0134797	No
FRAEX38873_v2_000372290	2832.16	8.796	-8.86802	3.43639e-213	5.09672e-216	Down
FRAEX38873_v2_000372270	0.23	15.373	5.28359	4.15441e-12	6.17285e-13	Up
FRAEX38873_v2_000372260	0	0.54	5.43774	0.0046977	0.00192517	Up
FRAEX38873_v2_000372210	1.136	0	-6.06367	0.00091186	0.000327363	Down
FRAEX38873_v2_000372180	0.13	13.366	4.5167	0.0196978	0.00923033	Up
FRAEX38873_v2_000372150	11.756	90.416	2.34188	1.0805e-06	2.60459e-07	Up
FRAEX38873_v2_000372140	0.08	2.323	4.02075	6.9823e-05	2.11128e-05	Up
FRAEX38873_v2_000372130	12.426	40.53	1.1279	5.57092e-07	1.29978e-07	Up
FRAEX38873_v2_000372120	0.796	5.923	2.30736	5.9782e-10	1.05352e-10	Up
FRAEX38873_v2_000372010	3.41	10.693	1.02061	0.0383257	0.019461	Up
FRAEX38873_v2_000371990	0.853	64.816	4.95953	0.000481219	0.000165143	Up
FRAEX38873_v2_000371980	12.64	7.14	-1.38785	1.87014e-10	3.17566e-11	Down
FRAEX38873_v2_000371970	11.336	42.373	1.33218	1.95319e-07	4.35429e-08	Up
FRAEX38873_v2_000371960	2.003	0.03	-5.96418	1.56168e-06	3.83102e-07	Down
FRAEX38873_v2_000371930	3.923	41.65	2.79803	2.3324e-10	3.98576e-11	Up
FRAEX38873_v2_000371910	11.856	5.163	-1.77497	2.17538e-12	3.16718e-13	Down
FRAEX38873_v2_000371890	10.623	0.1	-7.13342	2.60937e-36	1.27432e-37	Down
FRAEX38873_v2_000371870	5.436	5.16	-0.613356	0.000644084	0.000225237	No
FRAEX38873_v2_000371850	30.65	15.89	-1.54746	4.93051e-10	8.62903e-11	Down
FRAEX38873_v2_000371820	0.64	0.056	-3.75278	0.000852098	0.000304185	Down
FRAEX38873_v2_000371790	1.313	4.626	0.988519	0.000231311	7.53072e-05	No
FRAEX38873_v2_000371780	28.376	0.433	-6.54759	1.98545e-59	4.97394e-61	Down
FRAEX38873_v2_000371740	0.57	0	-6.01488	0.000883137	0.000316098	Down
FRAEX38873_v2_000371710	27.766	0.5	-5.46237	0.0002313	7.52891e-05	Down
FRAEX38873_v2_000371690	14.036	11.63	-0.84524	0.000657072	0.000230063	No
FRAEX38873_v2_000371680	8.916	2.953	-2.14464	1.2913e-12	1.848e-13	Down
FRAEX38873_v2_000371670	0.21	1.303	2.09198	0.000196391	6.31439e-05	Up
FRAEX38873_v2_000371650	0.063	2.596	4.66464	1.36644e-11	2.1232e-12	Up
FRAEX38873_v2_000371630	899.933	30.573	-5.43026	1.08896e-129	6.43103e-132	Down
FRAEX38873_v2_000371580	9.016	9.636	-0.481175	0.00524953	0.00217226	No
FRAEX38873_v2_000371570	6.493	18.863	0.96613	7.28378e-05	2.20755e-05	No
FRAEX38873_v2_000371540	1.57	4.136	0.814821	0.043867	0.0226498	No
FRAEX38873_v2_000371530	0	1.59	4.85861	0.0182542	0.0084874	Up
FRAEX38873_v2_000371520	14.22	6.44	-1.71483	1.3798e-20	1.23606e-21	Down
FRAEX38873_v2_000371500	9.433	2.2	-2.59078	8.50344e-05	2.60173e-05	Down
FRAEX38873_v2_000371470	61.596	0.07	-10.4548	7.71458e-46	2.8064e-47	Down
FRAEX38873_v2_000371460	15.143	18.676	-1.01589	6.47402e-08	1.37885e-08	Down
FRAEX38873_v2_000371440	1.63	63.26	4.65576	2.77146e-32	1.55751e-33	Up
FRAEX38873_v2_000371430	12.713	98.433	2.37237	7.1892e-38	3.3229e-39	Up
FRAEX38873_v2_000371390	6.24	3.206	-1.53069	2.66351e-08	5.45372e-09	Down
FRAEX38873_v2_000371370	4.373	0.363	-4.07013	1.00277e-05	2.70494e-06	Down
FRAEX38873_v2_000371360	11.763	6.783	-1.35921	4.77908e-16	5.51972e-17	Down
FRAEX38873_v2_000371350	37.583	15.653	-1.88928	3.86547e-30	2.32868e-31	Down
FRAEX38873_v2_000371340	29.023	3.56	-3.55419	4.95166e-13	6.87676e-14	Down
FRAEX38873_v2_000371330	0.033	60.623	9.11068	6.43128e-17	7.09847e-18	Up
FRAEX38873_v2_000371300	0.296	8.02	4.09275	1.33698e-11	2.07633e-12	Up
FRAEX38873_v2_000371250	2.183	0.016	-6.86417	3.41027e-09	6.42822e-10	Down
FRAEX38873_v2_000371180	1.353	25.193	3.49355	1.22318e-05	3.33311e-06	Up
FRAEX38873_v2_000371160	9.743	24.723	0.756545	0.00315178	0.00124574	No
FRAEX38873_v2_000371150	0.086	34.933	7.92463	6.31497e-44	2.43008e-45	Up
FRAEX38873_v2_000371140	32.99	73.543	0.581385	0.00100684	0.000363904	No
FRAEX38873_v2_000371030	4.936	3.89	-0.916737	0.000186122	5.96163e-05	No
FRAEX38873_v2_000371010	2.806	1.706	-1.28573	6.11303e-06	1.60561e-06	Down
FRAEX38873_v2_000371000	12.963	2.556	-2.92288	6.74781e-45	2.51294e-46	Down
FRAEX38873_v2_000370900	0.836	2.81	1.16531	0.000542694	0.000187659	Up
FRAEX38873_v2_000370880	39.836	25.28	-1.27193	1.58408e-12	2.28238e-13	Down
FRAEX38873_v2_000370870	16.303	45.18	0.886458	1.56456e-05	4.32287e-06	No
FRAEX38873_v2_000370850	24.366	51.57	0.508753	0.00820136	0.00353019	No
FRAEX38873_v2_000370830	12.643	11.89	-0.658487	3.44734e-07	7.88418e-08	No
FRAEX38873_v2_000370810	10.46	34.18	1.13569	2.14044e-08	4.34114e-09	Up
FRAEX38873_v2_000370800	24.063	6.743	-2.40873	4.37684e-19	4.25138e-20	Down
FRAEX38873_v2_000370790	0.826	0.113	-3.36554	3.24972e-11	5.19054e-12	Down
FRAEX38873_v2_000370730	0.57	0.163	-2.24711	0.0476096	0.0248223	Down
FRAEX38873_v2_000370700	2.55	22.173	2.53247	8.93568e-08	1.92579e-08	Up
FRAEX38873_v2_000370650	5.643	5.9	-0.509889	0.0245142	0.0118132	No
FRAEX38873_v2_000370580	5.49	0.88	-3.23982	1.87225e-11	2.94092e-12	Down
FRAEX38873_v2_000370570	17.716	8.456	-1.63111	1.92566e-12	2.79115e-13	Down
FRAEX38873_v2_000370560	0.393	4.03	2.78948	1.75824e-09	3.23124e-10	Up
FRAEX38873_v2_000370520	14.746	34.046	0.726804	6.09206e-05	1.8278e-05	No
FRAEX38873_v2_000370510	9.96	20.36	0.453654	0.0333934	0.0166872	No
FRAEX38873_v2_000370500	103.6	1.4	-6.75445	3.94883e-135	2.07648e-137	Down
FRAEX38873_v2_000370490	275.1	0.356	-10.0547	3.45943e-141	1.6139e-143	Down
FRAEX38873_v2_000370470	1.72	0.036	-5.74721	1.24956e-08	2.47835e-09	Down
FRAEX38873_v2_000370460	1.026	73.346	5.54651	1.20068e-65	2.59672e-67	Up
FRAEX38873_v2_000370450	0.85	4.826	1.91678	0.000429656	0.000146196	Up
FRAEX38873_v2_000370440	0.63	0.176	-2.34272	0.000958105	0.000344947	Down
FRAEX38873_v2_000370430	8.353	7.4	-0.57418	0.00581578	0.0024286	No
FRAEX38873_v2_000370420	120.676	7.443	-4.57289	1.03398e-114	7.72352e-117	Down
FRAEX38873_v2_000370370	7.286	28.953	1.39794	7.79599e-05	2.37225e-05	Up
FRAEX38873_v2_000370340	0.473	96.616	6.85845	1.37493e-21	1.16607e-22	Up
FRAEX38873_v2_000370290	3.033	6.47	0.519389	0.00438735	0.0017858	No
FRAEX38873_v2_000370280	14.396	11.923	-0.85505	6.61201e-07	1.55676e-07	No
FRAEX38873_v2_000370260	52.18	27.52	-1.53277	2.83895e-08	5.83132e-09	Down
FRAEX38873_v2_000370250	1.106	0.82	-1.02466	0.00328954	0.0013048	Down
FRAEX38873_v2_000370240	0	6.966	7.45075	6.57356e-06	1.73402e-06	Up
FRAEX38873_v2_000370230	6.436	14.753	0.62298	0.00216662	0.000830352	No
FRAEX38873_v2_000370220	36.913	102.733	0.897369	6.49186e-07	1.5268e-07	No
FRAEX38873_v2_000370210	32.233	0.01	-11.0039	1.59794e-27	1.054e-28	Down
FRAEX38873_v2_000370170	10.17	0.066	-7.51186	2.10794e-26	1.45293e-27	Down
FRAEX38873_v2_000370140	27.77	20.266	-0.996018	1.65851e-07	3.66426e-08	No
FRAEX38873_v2_000370130	7.816	4.123	-1.49091	6.34175e-09	1.22139e-09	Down
FRAEX38873_v2_000370120	15.08	0.803	-4.76595	8.39744e-37	4.02402e-38	Down
FRAEX38873_v2_000370080	165.453	23.343	-3.39651	1.46312e-151	5.60264e-154	Down
FRAEX38873_v2_000370060	1.953	0	-8.41772	3.99934e-08	8.32265e-09	Down
FRAEX38873_v2_000369960	1.02	8.4	2.50241	0.000195231	6.27448e-05	Up
FRAEX38873_v2_000369950	0	2.596	5.42702	0.00438218	0.00178334	Up
FRAEX38873_v2_000369900	60.87	18.556	-2.28455	2.33332e-33	1.2622e-34	Down
FRAEX38873_v2_000369870	1.006	3.91	1.35907	0.0010021	0.000361975	Up
FRAEX38873_v2_000369850	5.58	16.94	1.0268	1.81644e-07	4.03522e-08	Up
FRAEX38873_v2_000369820	2.583	1.806	-1.22198	0.0214154	0.0101443	Down
FRAEX38873_v2_000369800	27.97	6.55	-2.67627	7.41103e-39	3.31551e-40	Down
FRAEX38873_v2_000369780	17.153	0.196	-6.81442	5.77203e-25	4.2166e-26	Down
FRAEX38873_v2_000369770	14.586	3.663	-2.58284	1.78542e-08	3.59943e-09	Down
FRAEX38873_v2_000369740	6.76	24.636	1.29307	1.00504e-08	1.97589e-09	Up
FRAEX38873_v2_000369710	2.866	55.193	3.67709	2.26279e-131	1.27531e-133	Up
FRAEX38873_v2_000369700	0	0.84	7.18484	1.25136e-05	3.41733e-06	Up
FRAEX38873_v2_000369690	8.106	6.316	-0.932149	0.000369318	0.000124281	No
FRAEX38873_v2_000369670	7.36	0	-9.97272	2.3346e-12	3.40655e-13	Down
FRAEX38873_v2_000369650	8.306	37.403	1.60007	3.61833e-12	5.35972e-13	Up
FRAEX38873_v2_000369640	6.9	4.983	-1.01492	3.80735e-07	8.74859e-08	Down
FRAEX38873_v2_000369610	39.766	37.486	-0.657159	1.55109e-08	3.1057e-09	No
FRAEX38873_v2_000369600	74.903	4.733	-4.50846	2.66686e-28	1.71016e-29	Down
FRAEX38873_v2_000369560	8.506	6.516	-0.955028	2.21564e-07	4.96328e-08	No
FRAEX38873_v2_000369540	0.52	14.046	3.56174	0.024935	0.0120415	Up
FRAEX38873_v2_000369530	6.8	69.12	2.75765	1.33094e-39	5.84302e-41	Up
FRAEX38873_v2_000369490	0.083	1.316	3.2758	5.86625e-05	1.75631e-05	Up
FRAEX38873_v2_000369450	3.13	15.75	1.74747	4.14057e-12	6.15005e-13	Up
FRAEX38873_v2_000369440	21.89	61.093	0.916675	9.73246e-05	3.00585e-05	No
FRAEX38873_v2_000369430	1.023	4.113	1.40839	0.0033269	0.0013206	Up
FRAEX38873_v2_000369410	21.696	20.803	-0.623513	0.0286383	0.0140578	No
FRAEX38873_v2_000369400	0.296	0	-4.83597	0.016495	0.00758987	Down
FRAEX38873_v2_000369380	1.766	5.453	1.04606	0.0194666	0.00911045	Up
FRAEX38873_v2_000369360	20.783	1.146	-4.68331	5.04456e-19	4.91084e-20	Down
FRAEX38873_v2_000369310	3.22	3.276	-0.535083	0.037907	0.0192239	No
FRAEX38873_v2_000369300	11.326	60.58	1.83811	1.55323e-22	1.26703e-23	Up
FRAEX38873_v2_000369290	7.243	0	-8.69989	7.81617e-09	1.5218e-09	Down
FRAEX38873_v2_000369240	3.143	0.22	-4.16198	9.07993e-06	2.43777e-06	Down
FRAEX38873_v2_000369220	0.046	18.633	7.17959	2.42754e-09	4.52177e-10	Up
FRAEX38873_v2_000369190	9.706	46.36	1.68083	2.58173e-16	2.93589e-17	Up
FRAEX38873_v2_000369180	0.603	0	-4.72815	0.0192037	0.00898015	Down
FRAEX38873_v2_000369130	34.11	0	-11.27	1.86948e-16	2.11282e-17	Down
FRAEX38873_v2_000369100	2.493	1.173	-1.64043	0.000131434	4.1238e-05	Down
FRAEX38873_v2_000369080	11.513	11.216	-0.611793	0.0125818	0.00563354	No
FRAEX38873_v2_000369040	2.15	0.42	-2.79899	0.00561675	0.00233937	Down
FRAEX38873_v2_000369020	3.663	0.576	-3.1654	2.37985e-05	6.74557e-06	Down
FRAEX38873_v2_000369010	35.133	8.343	-2.61688	4.12127e-51	1.28696e-52	Down
FRAEX38873_v2_000369000	3.883	14.873	1.35989	4.02902e-07	9.28294e-08	Up
FRAEX38873_v2_000368990	9.646	413.913	4.79095	9.90194e-31	5.82106e-32	Up
FRAEX38873_v2_000368970	2.086	16.526	2.40383	3.84202e-16	4.41362e-17	Up
FRAEX38873_v2_000368960	2.383	10.186	1.51719	2.68118e-06	6.73495e-07	Up
FRAEX38873_v2_000368940	15.893	1.823	-4.10202	3.67169e-44	1.40004e-45	Down
FRAEX38873_v2_000368930	189.566	0	-11.5903	2.13387e-18	2.16995e-19	Down
FRAEX38873_v2_000368890	5.753	18.6	1.12461	0.000696769	0.000245183	Up
FRAEX38873_v2_000368870	28.563	94.76	1.15988	0.000410394	0.000139211	Up
FRAEX38873_v2_000368860	2.143	1.78	-0.859055	0.0376811	0.0190961	No
FRAEX38873_v2_000368850	0.21	51.126	7.28543	2.9799e-93	3.48752e-95	Up
FRAEX38873_v2_000368830	0.413	1.75	1.50634	0.00220716	0.000847319	Up
FRAEX38873_v2_000368820	12.163	3.833	-2.23243	9.63211e-18	1.01352e-18	Down
FRAEX38873_v2_000368810	0.016	0.72	3.83206	0.031307	0.0155366	Up
[truncated: 17,866 more rows]

## Sheet: D
Differentially Expressed Gene analysis result in CP vs X group of F. mandshurica × F. sogdiana (1601)
[truncated: 14,137 more rows]
