# Supplementary material for: Brassinosteroids affect wood development and properties of Fraxinus mandshurica
Source: Front Plant Sci. 2023 Jul 17;14:1167548. doi: 10.3389/fpls.2023.1167548 (PMC10400452; doi:10.3389/fpls.2023.1167548)
Supplement: Supplementary file 6 [file Table_5.xlsx]

## Sheet: A
X-SEGs distibution in wood formation related pathway in F. mandshurica (M8)
Pathway	K_id	EC	Differentially expressed genes	Gene symbol name	NR
Phenylpropanoid biosynthesis pathway	K00083	1.1.1.195	FRAEX38873_v2_000005840		unnamed protein product [Coffea canephora]
	K00083		FRAEX38873_v2_000263730	8-HGO	XP_022851767.1|6.7e-191|8-hydroxygeraniol dehydrogenase-like [Olea europaea var. sylvestris]
	K00083		FRAEX38873_v2_000265860	CAD1	XP_022869315.1|1.6e-184|cinnamyl alcohol dehydrogenase 1-like [Olea europaea var. sylvestris]
	K00083		FRAEX38873_v2_000289540	8-HGO	XP_011097456.1|8.9e-153|8-hydroxygeraniol dehydrogenase [Sesamum indicum]
	K00083		FRAEX38873_v2_000377840	CAD1	XP_022869315.1|5.0e-181|cinnamyl alcohol dehydrogenase 1-like [Olea europaea var. sylvestris]
	K00083		FRAEX38873_v2_000382060	8-HGO	XP_011097456.1|1.3e-178|8-hydroxygeraniol dehydrogenase [Sesamum indicum]
	K00430	1.11.1.7	FRAEX38873_v2_000009740	PER12	XP_022850229.1|2.8e-60|peroxidase 12-like [Olea europaea var. sylvestris]
	K00430		FRAEX38873_v2_000009750	PER12	XP_022850229.1|7.6e-85|peroxidase 12-like [Olea europaea var. sylvestris]
	K00430		FRAEX38873_v2_000013390	PER12	ACW82412.1|2.2e-161|putative peroxidase [Olea europaea]
	K00430		FRAEX38873_v2_000094680	PERP7	XP_022872388.1|1.1e-158|peroxidase P7 [Olea europaea var. sylvestris]
	K00430		FRAEX38873_v2_000118150	PER	AFS28711.1|3.3e-95|putative peroxidase, partial [Olea europaea]
	K00430		FRAEX38873_v2_000132500	PER73	XP_022843757.1|2.2e-177|peroxidase 73-like [Olea europaea var. sylvestris]
	K00430		FRAEX38873_v2_000138450	PER4	XP_020550076.1|1.0e-50|peroxidase 4-like [Sesamum indicum]
	K00430		FRAEX38873_v2_000162090	PER10	XP_011088753.1|1.6e-145|peroxidase 10 [Sesamum indicum]
	K00430		FRAEX38873_v2_000176260	PER4	XP_020550076.1|4.9e-140|peroxidase 4-like [Sesamum indicum]
	K00430		FRAEX38873_v2_000235510	PER47	XP_022842698.1|1.9e-171|peroxidase 47-like [Olea europaea var. sylvestris]
	K00430		FRAEX38873_v2_000240240	PER47	XP_022858652.1|1.4e-183|peroxidase 47-like [Olea europaea var. sylvestris]
	K00430		FRAEX38873_v2_000251710	PER	ACW82412.1|2.2e-166|putative peroxidase [Olea europaea]
	K00430		FRAEX38873_v2_000366560	PER4	XP_022868927.1|2.0e-87|peroxidase 4-like [Olea europaea var. sylvestris]
	K00430		FRAEX38873_v2_000392730	PER12	XP_022850230.1|2.2e-141|peroxidase 12-like [Olea europaea var. sylvestris]
	K00430		FRAEX38873_v2_000400100		XP_022849518.1|2.9e-103|non-specific lipid-transfer protein-like protein At2g13820 [Olea europaea var. sylvestris]
	K00588	2.1.1.104	FRAEX38873_v2_000193220	F3GT	XP_022874777.1|4.4e-124|flavonoid 3',5'-methyltransferase-like [Olea europaea var. sylvestris]
	K00588		FRAEX38873_v2_000203660	CCoAOMT1	AAT37172.1|1.0e-131|caffeoyl-CoA-O-methyltransferase [Broussonetia papyrifera]
	K00588		FRAEX38873_v2_000368990	CCoAOMT1	ALR35193.1|1.2e-133|caffeoyl CoA-O- methyl-transferas [Fraxinus mandshurica]
	K01188	3.2.1.21	FRAEX38873_v2_000011180	BGLU	XP_022888218.1|7.9e-116|beta-glucosidase-like [Olea europaea var. sylvestris]
	K01188		FRAEX38873_v2_000036510	BGLU	XP_022888452.1|2.7e-85|beta-glucosidase-like [Olea europaea var. sylvestris]
	K01188		FRAEX38873_v2_000141120		XP_011088025.1|7.1e-119|uncharacterized protein At3g49720 [Sesamum indicum]
	K01188		FRAEX38873_v2_000246640	BGLU	XP_022893514.1|1.3e-132|transcription repressor BGLU-like [Olea europaea var. sylvestris]
	K01188		FRAEX38873_v2_000326460	BGLU12	XP_022897544.1|4.8e-158|beta-glucosidase 12-like [Olea europaea var. sylvestris]
	K01188		FRAEX38873_v2_000363190	BGLU11	XP_022854687.1|1.9e-259|beta-glucosidase 11-like [Olea europaea var. sylvestris]
	K01188		FRAEX38873_v2_000364650	BGLU	XP_022871416.1|1.0e-118|beta-glucosidase-like [Olea europaea var. sylvestris]
	K01188		FRAEX38873_v2_000396140		XP_022864342.1|1.8e-128|uncharacterized protein At3g49720-like [Olea europaea var. sylvestris]
	K01904	6.2.1.12	FRAEX38873_v2_000011790	4CL4	AHL44986.1|2.7e-300|4-coumarate:coenzyme A ligase 4 [Fraxinus mandshurica]
	K01904		FRAEX38873_v2_000046920	4CL4	AHL44983.1|6.0e-309|4-coumarate:coenzyme A ligase 4 [Fraxinus mandshurica]
	K01904		FRAEX38873_v2_000367460	4CL1	XP_022889734.1|9.2e-302|4-coumarate--CoA ligase 1-like [Olea europaea var. sylvestris]
	K05349	3.2.1.21	FRAEX38873_v2_000043160		XP_022861955.1|1.2e-84|uncharacterized protein LOC111382271 isoform X1 [Olea europaea var. sylvestris]
	K05349		FRAEX38873_v2_000043170		XP_011077752.1|0.0e+00|uncharacterized protein LOC105161676 [Sesamum indicum]
	K05349		FRAEX38873_v2_000060340		XP_022847074.1|0.0e+00|uncharacterized protein LOC111369698 [Olea europaea var. sylvestris]
	K05349		FRAEX38873_v2_000231100		XP_011089217.1|6.4e-288|uncharacterized protein LOC105170244 [Sesamum indicum]
	K05350		BGI_novel_G001074
	K05350		FRAEX38873_v2_000098930	BGLU46	XP_022878013.1|6.0e-274|beta-glucosidase 46-like isoform X1 [Olea europaea var. sylvestris]
	K05350		FRAEX38873_v2_000242090	BGLU46	XP_022866868.1|2.1e-249|beta-glucosidase 46-like [Olea europaea var. sylvestris]
	K05350		FRAEX38873_v2_000300370	BGLU44	XP_022889809.1|4.5e-289|beta-glucosidase 44-like [Olea europaea var. sylvestris]
	K06892	1.14.11.61	FRAEX38873_v2_000013810		XP_022898950.1|1.3e-195|feruloyl CoA ortho-hydroxylase 1-like [Olea europaea var. sylvestris]
	K06892		FRAEX38873_v2_000263830	DMR6	XP_011100328.1|1.6e-141|protein DOWNY MILDEW RESISTANCE 6-like [Sesamum indicum]
	K06892		FRAEX38873_v2_000325450	F3H	PIN00448.1|1.2e-65|Flavanone 3-dioxygenase [Handroanthus impetiginosus]
	K09753	1.2.1.44	FRAEX38873_v2_000074530	CCR1	XP_022860345.1|3.5e-100|cinnamoyl-CoA reductase 1-like [Olea europaea var. sylvestris]
	K09753		FRAEX38873_v2_000111680	CCR1	XP_022885601.1|6.7e-181|cinnamoyl-CoA reductase 1-like isoform X1 [Olea europaea var. sylvestris]
	K09753		FRAEX38873_v2_000121590	CCR1	XP_022841510.1|3.1e-46|cinnamoyl-CoA reductase 1-like [Olea europaea var. sylvestris]
	K09753		FRAEX38873_v2_000177730	CCR1	XP_022853947.1|4.7e-123|cinnamoyl-CoA reductase 1-like [Olea europaea var. sylvestris]
	K09753		FRAEX38873_v2_000309460	SNL6	XP_022896757.1|5.2e-143|cinnamoyl-CoA reductase-like SNL6 [Olea europaea var. sylvestris]
	K09753		FRAEX38873_v2_000370490	CCR1	XP_011090120.1|1.6e-148|cinnamoyl-CoA reductase 1-like isoform X2 [Sesamum indicum]
	K09753		FRAEX38873_v2_000392100		KJB18488.1|1.3e-80|hypothetical protein B456_003G055600 [Gossypium raimondii]
	K09753		FRAEX38873_v2_000397600	SNL6	XP_022873423.1|7.4e-132|cinnamoyl-CoA reductase-like SNL6 [Olea europaea var. sylvestris]
	K09755	1.14.-.-	FRAEX38873_v2_000213810	FAH	XP_022844002.1|1.6e-281|cytochrome P450 84A1 [Olea europaea var. sylvestris]
	K10775	4.3.1.24	FRAEX38873_v2_000090920	PAL1	XP_022886100.1|0.0e+00|phenylalanine ammonia-lyase-like [Olea europaea var. sylvestris]
	K12355	1.2.1.68	FRAEX38873_v2_000179560	ALDH2C4	XP_012854573.1|3.2e-242|PREDICTED: aldehyde dehydrogenase family 2 member C4 [Erythranthe guttata]
	K12355		FRAEX38873_v2_000187260	ALDH2C4	XP_027065155.1|5.0e-241|aldehyde dehydrogenase family 2 member C4-like [Coffea arabica]
	K12356	2.4.1.111	FRAEX38873_v2_000003500	Ib3GGT5	XP_022863446.1|2.3e-218|anthocyanidin 3-O-glucosyltransferase 5-like [Olea europaea var. sylvestris]
	K13065	2.3.1.133	BGI_novel_G001978
	K13065		FRAEX38873_v2_000002820	VS	XP_022862234.1|2.0e-222|vinorine synthase-like [Olea europaea var. sylvestris]
	K13065		FRAEX38873_v2_000002830	VS	XP_022862234.1|8.7e-223|vinorine synthase-like [Olea europaea var. sylvestris]
	K13065		FRAEX38873_v2_000048810	HQT	XP_022853964.1|3.5e-184|shikimate O-hydroxycinnamoyltransferase isoform X1 [Olea europaea var. sylvestris]
	K13065		FRAEX38873_v2_000144800	HQT	XP_022853964.1|9.5e-130|shikimate O-hydroxycinnamoyltransferase isoform X1 [Olea europaea var. sylvestris]
	K13065		FRAEX38873_v2_000244440	HQT	XP_022853964.1|1.3e-211|shikimate O-hydroxycinnamoyltransferase isoform X1 [Olea europaea var. sylvestris]
	K13065		FRAEX38873_v2_000320350	VS	XP_022858332.1|4.6e-187|vinorine synthase-like [Olea europaea var. sylvestris]
	K13065		FRAEX38873_v2_000352970	HQT	XP_022878036.1|2.6e-241|shikimate O-hydroxycinnamoyltransferase-like [Olea europaea var. sylvestris]
	K13066	2.1.1.68	FRAEX38873_v2_000085420	COMT2	XP_011075886.2|4.0e-183|caffeic acid 3-O-methyltransferase 2 [Sesamum indicum]
	K13066		FRAEX38873_v2_000176150		BAP75321.1|1.6e-95|matairesinol O-methyltransferase [Forsythia koreana]
	K18368		BGI_novel_G000851
	K22395	1.1.1.195	FRAEX38873_v2_000060630	BBE18	XP_022872718.1|4.0e-236|berberine bridge enzyme-like 18 [Olea europaea var. sylvestris]
	K22395		FRAEX38873_v2_000162460	BBE21	XP_022879378.1|7.3e-200|berberine bridge enzyme-like 21 [Olea europaea var. sylvestris]
	K22395		FRAEX38873_v2_000260040	BBE18	XP_022873559.1|1.4e-262|berberine bridge enzyme-like 18 [Olea europaea var. sylvestris]
	K22395		FRAEX38873_v2_000380270	BBE13	XP_022880820.1|3.7e-230|berberine bridge enzyme-like 13 [Olea europaea var. sylvestris]
	K22395		FRAEX38873_v2_000380290	BBE22	XP_022899406.1|3.1e-81|berberine bridge enzyme-like 22 [Olea europaea var. sylvestris]
Brassinosteroids synthesis and signaling pathway	K13415	2.7.10.1 2.7.11.1	FRAEX38873_v2_000253080		XP_022885171.1|0.0e+00|probable LRR receptor-like serine/threonine-protein kinase At1g74360 [Olea europaea var. sylvestris]
	K13415		FRAEX38873_v2_000343240	SPL16	XP_022891276.1|2.5e-170|squamosa promoter-binding-like protein 16 [Olea europaea var. sylvestris]
	K13415		FRAEX38873_v2_000358750	PSY1R	XP_022843878.1|0.0e+00|tyrosine-sulfated glycopeptide receptor 1-like [Olea europaea var. sylvestris]
	K13415		FRAEX38873_v2_000078250	PSY1R	XP_022884997.1|0.0e+00|tyrosine-sulfated glycopeptide receptor 1-like isoform X1 [Olea europaea var. sylvestris]
	K13415		FRAEX38873_v2_000324690	BRI1	XP_012836914.1|5.0e-150|PREDICTED: protein BRASSINOSTEROID INSENSITIVE 1 [Erythranthe guttata]
	K13416		FRAEX38873_v2_000264410		XP_022849402.1|0.0e+00|receptor like protein kinase S.2 [Olea europaea var. sylvestris]
	K13416		FRAEX38873_v2_000373870	BAK1	XP_022898092.1|1.9e-59|BRASSINOSTEROID INSENSITIVE 1-associated receptor kinase 1-like [Olea europaea var. sylvestris]
	K13416		FRAEX38873_v2_000335340	BEH4	XP_022869905.1|3.2e-181|BES1/BZR1 homolog protein 4-like [Olea europaea var. sylvestris]
	K13416		FRAEX38873_v2_000356920	BES1	XP_022852449.1|7.8e-149|protein BRASSINAZOLE-RESISTANT 1-like [Olea europaea var. sylvestris]
	K13416		FRAEX38873_v2_000060090		XP_022865605.1|0.0e+00|probable disease resistance protein At5g66900 [Olea europaea var. sylvestris]
	K14499		FRAEX38873_v2_000242940	BKI1	XP_022845178.1|2.9e-140|BRI1 kinase inhibitor 1-like [Olea europaea var. sylvestris]
	K14500	2.7.11.1	FRAEX38873_v2_000351420	BSK1	XP_011093461.1|4.6e-67|probable serine/threonine-protein kinase At4g35230 [Sesamum indicum]
	K14999	1.14.-.-	FRAEX38873_v2_000311480	BAS1	XP_022866311.1|8.8e-245|cytochrome P450 734A1 [Olea europaea var. sylvestris]

## Sheet: B
X-SEGs distibution in wood formation related pathway in F. mandshurica × F. sogdiana (1601)
Pathway	K_id	EC	Differentially expressed genes	Gene symbol name	NR
Phenylpropanoid biosynthesis	K00083	1.1.1.195	BGI_novel_G000109
	K00083		FRAEX38873_v2_000017790	CAD1	ADO16245.1|8.2e-180|cinnamyl alcohol dehydrogenase [Ocimum tenuiflorum]
	K00083		FRAEX38873_v2_000263730	8-HGO	XP_022851767.1|6.7e-191|8-hydroxygeraniol dehydrogenase-like [Olea europaea var. sylvestris]
	K00083		FRAEX38873_v2_000265860	CAD1	XP_022869315.1|1.6e-184|cinnamyl alcohol dehydrogenase 1-like [Olea europaea var. sylvestris]
	K00083		FRAEX38873_v2_000289540	8-HGO	XP_011097456.1|8.9e-153|8-hydroxygeraniol dehydrogenase [Sesamum indicum]
	K00083		FRAEX38873_v2_000371300	8-HGO	XP_011097456.1|1.1e-173|8-hydroxygeraniol dehydrogenase [Sesamum indicum]
	K00083		FRAEX38873_v2_000377840	CAD1	XP_022869315.1|5.0e-181|cinnamyl alcohol dehydrogenase 1-like [Olea europaea var. sylvestris]
	K00083		FRAEX38873_v2_000382060	8-HGO	XP_011097456.1|1.3e-178|8-hydroxygeraniol dehydrogenase [Sesamum indicum]
	K00430	1.11.1.7	BGI_novel_G000353
	K00430		FRAEX38873_v2_000009740	PER12	XP_022850229.1|2.8e-60|peroxidase 12-like [Olea europaea var. sylvestris]
	K00430		FRAEX38873_v2_000009750	PER12	XP_022850229.1|7.6e-85|peroxidase 12-like [Olea europaea var. sylvestris]
	K00430		FRAEX38873_v2_000052660		XP_022847766.1|8.0e-55|uncharacterized protein LOC111370325 [Olea europaea var. sylvestris]
	K00430		FRAEX38873_v2_000079820	PER3	XP_022895014.1|7.1e-173|peroxidase 3 [Olea europaea var. sylvestris]
	K00430		FRAEX38873_v2_000094680	PERP7	XP_022872388.1|1.1e-158|peroxidase P7 [Olea europaea var. sylvestris]
	K00430		FRAEX38873_v2_000132500	PER73	XP_022843757.1|2.2e-177|peroxidase 73-like [Olea europaea var. sylvestris]
	K00430		FRAEX38873_v2_000138450	PER4	XP_020550076.1|1.0e-50|peroxidase 4-like [Sesamum indicum]
	K00430		FRAEX38873_v2_000171190	PER1	XP_027175736.1|2.0e-141|cationic peroxidase 1-like [Coffea eugenioides]
	K00430		FRAEX38873_v2_000176260	PER4	XP_020550076.1|4.9e-140|peroxidase 4-like [Sesamum indicum]
	K00430		FRAEX38873_v2_000228070	PER64	XP_022855413.1|1.4e-166|peroxidase 64 [Olea europaea var. sylvestris]
	K00430		FRAEX38873_v2_000235510	PER47	XP_022842698.1|1.9e-171|peroxidase 47-like [Olea europaea var. sylvestris]
	K00430		FRAEX38873_v2_000251710	PER	ACW82412.1|2.2e-166|putative peroxidase [Olea europaea]
	K00430		FRAEX38873_v2_000322040	PER42	XP_022877955.1|7.0e-187|peroxidase 42-like [Olea europaea var. sylvestris]
	K00430		FRAEX38873_v2_000366560	PER4	XP_022868927.1|2.0e-87|peroxidase 4-like [Olea europaea var. sylvestris]
	K00430		FRAEX38873_v2_000397310	PER44	XP_011070192.1|8.3e-148|peroxidase 44 [Sesamum indicum]
	K00487	1.14.14.91	FRAEX38873_v2_000035890	CYP73A	XP_022874420.1|3.0e-74|trans-cinnamate 4-monooxygenase [Olea europaea var. sylvestris]
	K00487		FRAEX38873_v2_000055010	CYP73A	XP_022856003.1|5.7e-251|trans-cinnamate 4-monooxygenase-like [Olea europaea var. sylvestris]
	K00487		FRAEX38873_v2_000230460	CYP73A	XP_022850843.1|5.9e-308|cytochrome P450 CYP73A100-like [Olea europaea var. sylvestris]
	K00487		FRAEX38873_v2_000193220	F3GT	XP_022874777.1|4.4e-124|flavonoid 3',5'-methyltransferase-like [Olea europaea var. sylvestris]
	K00588	2.1.1.104	FRAEX38873_v2_000203660	CCoAOMT1	AAT37172.1|1.0e-131|caffeoyl-CoA-O-methyltransferase [Broussonetia papyrifera]
	K00588		FRAEX38873_v2_000272070	CCoAOMT1	ALR35193.1|4.2e-136|caffeoyl CoA-O- methyl-transferas [Fraxinus mandshurica]
	K00588		FRAEX38873_v2_000368990	CCoAOMT1	ALR35193.1|1.2e-133|caffeoyl CoA-O- methyl-transferas [Fraxinus mandshurica]
	K01188	3.2.1.21	BGI_novel_G001296
	K01188		BGI_novel_G002308
	K01188		FRAEX38873_v2_000011180	BGLU	XP_022888218.1|7.9e-116|beta-glucosidase-like [Olea europaea var. sylvestris]
	K01188		FRAEX38873_v2_000026320	BGLU	XP_022893290.1|6.4e-97|beta-glucosidase-like [Olea europaea var. sylvestris]
	K01188		FRAEX38873_v2_000127950	BGLU	XP_022871416.1|8.6e-276|beta-glucosidase-like [Olea europaea var. sylvestris]
	K01188		FRAEX38873_v2_000165750	BGLU	XP_022888452.1|1.4e-255|beta-glucosidase-like [Olea europaea var. sylvestris]
	K01188		FRAEX38873_v2_000215980	BGLU	XP_022893290.1|4.8e-68|beta-glucosidase-like [Olea europaea var. sylvestris]
	K01188		FRAEX38873_v2_000239290	BGLU12	XP_022897544.1|4.9e-177|beta-glucosidase 12-like [Olea europaea var. sylvestris]
	K01188		FRAEX38873_v2_000246640	OFP1	XP_022893514.1|1.3e-132|transcription repressor OFP1-like [Olea europaea var. sylvestris]
	K01188		FRAEX38873_v2_000303360	BGLU	XP_022893283.1|9.5e-22|beta-glucosidase-like isoform X1 [Olea europaea var. sylvestris]
	K01188		FRAEX38873_v2_000326460	BGLU12	XP_022897544.1|4.8e-158|beta-glucosidase 12-like [Olea europaea var. sylvestris]
	K01188		FRAEX38873_v2_000358540	BGLU	XP_022893283.1|2.0e-97|beta-glucosidase-like isoform X1 [Olea europaea var. sylvestris]
	K01188		FRAEX38873_v2_000363190	BGLU11	XP_022854687.1|1.9e-259|beta-glucosidase 11-like [Olea europaea var. sylvestris]
	K01188		FRAEX38873_v2_000396140		XP_022864342.1|1.8e-128|uncharacterized protein At3g49720-like [Olea europaea var. sylvestris]
	K01904	6.2.1.12	FRAEX38873_v2_000011790	4CL4	AHL44986.1|2.7e-300|4-coumarate:coenzyme A ligase 4 [Fraxinus mandshurica]
	K01904		FRAEX38873_v2_000046920	4CL4	AHL44983.1|6.0e-309|4-coumarate:coenzyme A ligase 4 [Fraxinus mandshurica]
	K01904		FRAEX38873_v2_000105140	4CL2	XP_011084613.1|1.3e-283|4-coumarate--CoA ligase 2 [Sesamum indicum]
	K01904		FRAEX38873_v2_000145930	4CL6	XP_011092586.1|2.2e-237|4-coumarate--CoA ligase-like 6 [Sesamum indicum]
	K01904		FRAEX38873_v2_000367460	4CL1	XP_022889734.1|9.2e-302|4-coumarate--CoA ligase 1-like [Olea europaea var. sylvestris]
	K05349	3.2.1.21	FRAEX38873_v2_000010800		XP_022872240.1|0.0e+00|uncharacterized protein LOC111391295 isoform X1 [Olea europaea var. sylvestris]
	K05349		FRAEX38873_v2_000043160		XP_022861955.1|1.2e-84|uncharacterized protein LOC111382271 isoform X1 [Olea europaea var. sylvestris]
	K05349		FRAEX38873_v2_000043170		XP_011077752.1|0.0e+00|uncharacterized protein LOC105161676 [Sesamum indicum]
	K05349		FRAEX38873_v2_000231100		XP_011089217.1|6.4e-288|uncharacterized protein LOC105170244 [Sesamum indicum]
	K05350		BGI_novel_G001074
	K05350		FRAEX38873_v2_000098930	BGLU46	XP_022878013.1|6.0e-274|beta-glucosidase 46-like isoform X1 [Olea europaea var. sylvestris]
	K05350		FRAEX38873_v2_000182770	BGLU46	XP_022866868.1|2.2e-249|beta-glucosidase 46-like [Olea europaea var. sylvestris]
	K05350		FRAEX38873_v2_000242090	BGLU46	XP_022866868.1|2.1e-249|beta-glucosidase 46-like [Olea europaea var. sylvestris]
	K06892	1.14.11.61	FRAEX38873_v2_000013810	F6H	XP_022898950.1|1.3e-195|feruloyl CoA ortho-hydroxylase 1-like [Olea europaea var. sylvestris]
	K06892		FRAEX38873_v2_000044880		XP_022887402.1|3.2e-77|1-aminocyclopropane-1-carboxylate oxidase homolog 1-like [Olea europaea var. sylvestris]
	K06892		FRAEX38873_v2_000133850	F3H	XP_022862022.1|1.1e-138|flavanone 3-dioxygenase 2-like [Olea europaea var. sylvestris]
	K06892		FRAEX38873_v2_000263830	DMR6	XP_011100328.1|1.6e-141|protein DOWNY MILDEW RESISTANCE 6-like [Sesamum indicum]
	K06892		FRAEX38873_v2_000350240	DMR6	XP_022896227.1|1.4e-139|protein DMR6-LIKE OXYGENASE 1-like [Olea europaea var. sylvestris]
	K09753	1.2.1.44	FRAEX38873_v2_000074530	CCR1	XP_022860345.1|3.5e-100|cinnamoyl-CoA reductase 1-like [Olea europaea var. sylvestris]
	K09753		FRAEX38873_v2_000077640		XP_022856886.1|5.3e-124|tetraketide alpha-pyrone reductase 1-like [Olea europaea var. sylvestris]
	K09753		FRAEX38873_v2_000111680	CCR1	XP_022885601.1|6.7e-181|cinnamoyl-CoA reductase 1-like isoform X1 [Olea europaea var. sylvestris]
	K09753		FRAEX38873_v2_000121590	CCR1	XP_022841510.1|3.1e-46|cinnamoyl-CoA reductase 1-like [Olea europaea var. sylvestris]
	K09753		FRAEX38873_v2_000124560	CCR2	XP_022855354.1|1.1e-162|cinnamoyl-CoA reductase 2-like [Olea europaea var. sylvestris]
	K09753		FRAEX38873_v2_000177730	CCR1	XP_022853947.1|4.7e-123|cinnamoyl-CoA reductase 1-like [Olea europaea var. sylvestris]
	K09753		FRAEX38873_v2_000309460	SNL6	XP_022896757.1|5.2e-143|cinnamoyl-CoA reductase-like SNL6 [Olea europaea var. sylvestris]
	K09753		FRAEX38873_v2_000370490	CCR1	XP_011090120.1|1.6e-148|cinnamoyl-CoA reductase 1-like isoform X2 [Sesamum indicum]
	K09753		FRAEX38873_v2_000392100		KJB18488.1|1.3e-80|hypothetical protein B456_003G055600 [Gossypium raimondii]
	K09754	1.14.14.96	FRAEX38873_v2_000095940	C3'H	AYK02617.1|9.6e-262|coumarate 3-hydroxylase [Catalpa fargesii]
	K09754		FRAEX38873_v2_000261700	C3'H	XP_012074684.1|8.8e-267|cytochrome P450 98A2 [Jatropha curcas]
	K09755	1.14.-.-	FRAEX38873_v2_000205560	F5H	XP_022844002.1|1.2e-289|cytochrome P450 84A1 [Olea europaea var. sylvestris]
	K09755		FRAEX38873_v2_000213810	F5H	XP_022844002.1|1.6e-281|cytochrome P450 84A1 [Olea europaea var. sylvestris]
	K10775	4.3.1.24	FRAEX38873_v2_000090920	PAL1	XP_022886100.1|0.0e+00|phenylalanine ammonia-lyase-like [Olea europaea var. sylvestris]
	K10775		FRAEX38873_v2_000166720	PAL1	EXC16200.1|3.0e-254|Phenylalanine ammonia-lyase [Morus notabilis]
	K10775		FRAEX38873_v2_000166730	PAL1	XP_022882776.1|7.9e-34|phenylalanine ammonia-lyase [Olea europaea var. sylvestris]
	K10775		FRAEX38873_v2_000279370	PAL1	KZV26171.1|4.5e-253|phenylalanine ammonia-lyase [Dorcoceras hygrometricum]
	K12355	1.2.1.68	FRAEX38873_v2_000179560	ALDH2C4	XP_012854573.1|3.2e-242|PREDICTED: aldehyde dehydrogenase family 2 member C4 [Erythranthe guttata]
	K12355		FRAEX38873_v2_000187260	ALDH2C4	XP_027065155.1|5.0e-241|aldehyde dehydrogenase family 2 member C4-like [Coffea arabica]
	K12356	2.4.1.111	FRAEX38873_v2_000003500	UGT72E	XP_022863446.1|2.3e-218|anthocyanidin 3-O-glucosyltransferase 5-like [Olea europaea var. sylvestris]
	K12356		FRAEX38873_v2_000042300	UGT72E	XP_022863446.1|1.7e-230|anthocyanidin 3-O-glucosyltransferase 5-like [Olea europaea var. sylvestris]
	K13065	2.3.1.133	FRAEX38873_v2_000048810	HCT	XP_022853964.1|3.5e-184|shikimate O-hydroxycinnamoyltransferase isoform X1 [Olea europaea var. sylvestris]
	K13065		FRAEX38873_v2_000113610	SHT	XP_022889146.1|5.3e-113|spermidine hydroxycinnamoyl transferase-like [Olea europaea var. sylvestris]
	K13065		FRAEX38873_v2_000144800	HCT	XP_022853964.1|9.5e-130|shikimate O-hydroxycinnamoyltransferase isoform X1 [Olea europaea var. sylvestris]
	K13065		FRAEX38873_v2_000159000	SHT	XP_022859703.1|9.5e-233|spermidine hydroxycinnamoyl transferase-like [Olea europaea var. sylvestris]
	K13065		FRAEX38873_v2_000244440	HCT	XP_022853964.1|1.3e-211|shikimate O-hydroxycinnamoyltransferase isoform X1 [Olea europaea var. sylvestris]
	K13065		FRAEX38873_v2_000289940	HCT	XP_022848164.1|6.4e-247|shikimate O-hydroxycinnamoyltransferase-like [Olea europaea var. sylvestris]
	K13065		FRAEX38873_v2_000354740	SHT	XP_022845483.1|3.5e-246|spermidine hydroxycinnamoyl transferase-like [Olea europaea var. sylvestris]
	K13065		FRAEX38873_v2_000392840	SHT	XP_022889145.1|1.3e-186|spermidine hydroxycinnamoyl transferase-like [Olea europaea var. sylvestris]
	K13066	2.1.1.68	FRAEX38873_v2_000085420	COMT2	XP_011075886.2|4.0e-183|caffeic acid 3-O-methyltransferase 2 [Sesamum indicum]
	K18368	3.1.1.-	BGI_novel_G000851
	K18368		FRAEX38873_v2_000341460	CSE1	XP_022855750.1|2.9e-183|caffeoylshikimate esterase-like [Olea europaea var. sylvestris]
	K22395	1.1.1.195	FRAEX38873_v2_000060630	BBE18	XP_022872718.1|4.0e-236|berberine bridge enzyme-like 18 [Olea europaea var. sylvestris]
	K22395		FRAEX38873_v2_000326350	BBE8	XP_022899020.1|5.1e-272|berberine bridge enzyme-like 8 [Olea europaea var. sylvestris]
	K22395		FRAEX38873_v2_000380270	BBE13	XP_022880820.1|3.7e-230|berberine bridge enzyme-like 13 [Olea europaea var. sylvestris]
	K22395		FRAEX38873_v2_000380290	BBE22	XP_022899406.1|3.1e-81|berberine bridge enzyme-like 22 [Olea europaea var. sylvestris]
Brassinosteroids synthesis and signaling pathway	K13415	2.7.10.1 2.7.11.1	FRAEX38873_v2_000015970	F27D4.14	XP_011083980.1|0.0e+00|probable LRR receptor-like serine/threonine-protein kinase At2g24230 [Sesamum indicum]
	K13415		FRAEX38873_v2_000075150	SPL2	AUT77177.1|3.1e-267|squamosa promoter-binding-like protein 2 [Fraxinus mandshurica]
	K13415		FRAEX38873_v2_000253080	F1M20.4	XP_022885171.1|0.0e+00|probable LRR receptor-like serine/threonine-protein kinase At1g74360 [Olea europaea var. sylvestris]
	K13415		FRAEX38873_v2_000343240	SPL16	XP_022891276.1|2.5e-170|squamosa promoter-binding-like protein 16 [Olea europaea var. sylvestris]
	K13415		FRAEX38873_v2_000324690	BRI1	XP_012836914.1|5.0e-150|PREDICTED: protein BRASSINOSTEROID INSENSITIVE 1 [Erythranthe guttata]
	K13418		FRAEX38873_v2_000048160		XP_024388691.1|2.3e-76|leucine-rich repeat protein 1-like isoform X1 [Physcomitrella patens]
	K14503		FRAEX38873_v2_000335340	BEH4	XP_022869905.1|3.2e-181|BES1/BZR1 homolog protein 4-like [Olea europaea var. sylvestris]
	K14503		FRAEX38873_v2_000356920	BES1	XP_022852449.1|7.8e-149|protein BRASSINAZOLE-RESISTANT 1-like [Olea europaea var. sylvestris]
	K13415		FRAEX38873_v2_000015970		XP_011083980.1|0.0e+00|probable LRR receptor-like serine/threonine-protein kinase At2g24230 [Sesamum indicum]
	K13415		FRAEX38873_v2_000022900	SPL1	XP_022845480.1|8.7e-83|squamosa promoter-binding protein 1-like [Olea europaea var. sylvestris]
	K13415		FRAEX38873_v2_000041230	SPL14	XP_022842264.1|1.5e-192|squamosa promoter-binding-like protein 14 [Olea europaea var. sylvestris]
	K13415		FRAEX38873_v2_000075150	SPL2	AUT77177.1|3.1e-267|squamosa promoter-binding-like protein 2 [Fraxinus mandshurica]
	K13415		FRAEX38873_v2_000098680		XP_022874151.1|1.6e-94|uncharacterized protein LOC111392974 [Olea europaea var. sylvestris]
	K13415		FRAEX38873_v2_000152440	SPL4	AGR34081.1|1.1e-49|squamosa promoter binding protein-like 4, partial [Pogostemon cablin]
	K13415		FRAEX38873_v2_000210590		XP_022875447.1|1.8e-246|probable disease resistance protein At5g66900 [Olea europaea var. sylvestris]
	K13416	2.7.10.1 2.7.11.2	FRAEX38873_v2_000394030	BRL2	XP_022882357.1|0.0e+00|serine/threonine-protein kinase BRI1-like 2 [Olea europaea var. sylvestris]
	K04733	2.7.11.1	FRAEX38873_v2_000264410		XP_022849402.1|0.0e+00|receptor like protein kinase S.2 [Olea europaea var. sylvestris]
	K08235	2.4.1.207	FRAEX38873_v2_000014890	XTH31	XP_011099425.1|1.0e-126|probable xyloglucan endotransglucosylase/hydrolase protein 7 [Sesamum indicum]
	K09591	1.3.1.22	FRAEX38873_v2_000227880	DET2	XP_022867096.1|1.0e-130|steroid 5-alpha-reductase DET2 [Olea europaea var. sylvestris]
	K14499		FRAEX38873_v2_000242940	BKI1	XP_022845178.1|2.9e-140|BRI1 kinase inhibitor 1-like [Olea europaea var. sylvestris]
	K15639	1.14.-.-	FRAEX38873_v2_000259130		XP_022878346.1|1.2e-213|cytochrome p450 cyp749a22-like isoform X1 [Olea europaea var. sylvestris]
