# Supplementary material for: Brassinosteroids affect wood development and properties of Fraxinus mandshurica
Source: Front Plant Sci. 2023 Jul 17;14:1167548. doi: 10.3389/fpls.2023.1167548 (PMC10400452; doi:10.3389/fpls.2023.1167548)
Supplement: Supplementary file 7 [file Table_6.xlsx]

## Sheet: A
GO analysis result in blue module of F. mandshurica (M8)
Ontoloty	GO ID	Descrption	Pvalue	Qvalue	Number of Genes	Number of All Pathway gene	ratio
Biological Process	GO:0009808	lignin metabolic process	1.01711e-13	8.17758e-11	16	58	0.276
Biological Process	GO:0071554	cell wall organization or biogenesis	2.39665e-13	9.63453e-11	38	423	0.09
Biological Process	GO:0042546	cell wall biogenesis	1.82902e-12	4.90176e-10	19	105	0.181
Biological Process	GO:0009698	phenylpropanoid metabolic process	2.75441e-12	5.53637e-10	17	82	0.207
Biological Process	GO:0009832	plant-type cell wall biogenesis	1.07776e-11	1.73303e-09	12	36	0.333
Biological Process	GO:0019748	secondary metabolic process	1.62803e-11	2.18156e-09	17	91	0.187
Biological Process	GO:0046274	lignin catabolic process	2.06615e-10	2.37312e-08	12	45	0.267
Biological Process	GO:0046271	phenylpropanoid catabolic process	7.88693e-10	7.92636e-08	12	50	0.24
Biological Process	GO:0000271	polysaccharide biosynthetic process	1.74631e-09	1.56003e-07	19	154	0.123
Biological Process	GO:0033692	cellular polysaccharide biosynthetic process	1.94231e-09	1.56161e-07	17	122	0.139
Biological Process	GO:0071555	cell wall organization	7.15515e-09	5.22977e-07	28	353	0.079
Biological Process	GO:0045229	external encapsulating structure organization	1.03601e-08	6.94128e-07	28	359	0.078
Biological Process	GO:0005975	carbohydrate metabolic process	1.69377e-08	1.04753e-06	63	1365	0.046
Biological Process	GO:0034637	cellular carbohydrate biosynthetic process	5.35808e-08	3.07707e-06	18	170	0.106
Biological Process	GO:0044264	cellular polysaccharide metabolic process	6.23545e-08	3.3422e-06	20	211	0.095
Biological Process	GO:0010215	cellulose microfibril organization	1.11582e-07	4.98399e-06	7	19	0.368
Biological Process	GO:0070726	cell wall assembly	1.11582e-07	4.98399e-06	7	19	0.368
Biological Process	GO:0071668	plant-type cell wall assembly	1.11582e-07	4.98399e-06	7	19	0.368
Biological Process	GO:0071669	plant-type cell wall organization or biogenesis	1.77472e-07	7.50986e-06	13	94	0.138
Biological Process	GO:0016051	carbohydrate biosynthetic process	2.23587e-07	8.98822e-06	20	228	0.088
Biological Process	GO:0045492	xylan biosynthetic process	2.47695e-07	9.4832e-06	7	21	0.333
Biological Process	GO:0005976	polysaccharide metabolic process	3.34652e-07	1.223e-05	26	373	0.07
Biological Process	GO:0044038	cell wall macromolecule biosynthetic process	5.02357e-07	1.61558e-05	7	23	0.304
Biological Process	GO:0070589	cellular component macromolecule biosynthetic process	5.02357e-07	1.61558e-05	7	23	0.304
Biological Process	GO:0070592	cell wall polysaccharide biosynthetic process	5.02357e-07	1.61558e-05	7	23	0.304
Biological Process	GO:0045491	xylan metabolic process	2.20221e-06	6.80992e-05	7	28	0.25
Biological Process	GO:0044723	single-organism carbohydrate metabolic process	2.91114e-06	8.46342e-05	36	699	0.052
Biological Process	GO:0030244	cellulose biosynthetic process	2.94746e-06	8.46342e-05	9	54	0.167
Biological Process	GO:0009834	plant-type secondary cell wall biogenesis	3.96017e-06	0.000109792	5	12	0.417
Biological Process	GO:0044262	cellular carbohydrate metabolic process	5.75968e-06	0.000154359	21	305	0.069
Biological Process	GO:0009627	systemic acquired resistance	9.22858e-06	0.000239348	6	23	0.261
Biological Process	GO:0030198	extracellular matrix organization	1.22498e-05	0.000298449	13	136	0.096
Biological Process	GO:0043062	extracellular structure organization	1.22498e-05	0.000298449	13	136	0.096
Biological Process	GO:0030243	cellulose metabolic process	1.50617e-05	0.000356166	10	82	0.122
Biological Process	GO:0009814	defense response, incompatible interaction	3.13188e-05	0.000719437	6	28	0.214
Biological Process	GO:0009734	auxin-activated signaling pathway	4.86189e-05	0.00105647	11	113	0.097
Biological Process	GO:0071365	cellular response to auxin stimulus	4.86189e-05	0.00105647	11	113	0.097
Biological Process	GO:0051274	beta-glucan biosynthetic process	5.68251e-05	0.0012023	9	77	0.117
Biological Process	GO:0010410	hemicellulose metabolic process	8.49461e-05	0.0017512	9	81	0.111
Biological Process	GO:0009250	glucan biosynthetic process	9.28372e-05	0.00186603	10	101	0.099
Biological Process	GO:0010383	cell wall polysaccharide metabolic process	0.000102899	0.00201783	9	83	0.108
Biological Process	GO:0044699	single-organism process	0.000138733	0.00265574	175	6443	0.027
Biological Process	GO:0051273	beta-glucan metabolic process	0.000150792	0.00278282	10	107	0.093
Biological Process	GO:0009809	lignin biosynthetic process	0.000155588	0.00278282	4	13	0.308
Biological Process	GO:0070887	cellular response to chemical stimulus	0.000155755	0.00278282	16	247	0.065
Biological Process	GO:0044763	single-organism cellular process	0.000242406	0.00423684	136	4762	0.029
Biological Process	GO:0044036	cell wall macromolecule metabolic process	0.000339937	0.0058151	9	97	0.093
Biological Process	GO:0006073	cellular glucan metabolic process	0.000361924	0.0059385	13	189	0.069
Biological Process	GO:0044042	glucan metabolic process	0.000361924	0.0059385	13	189	0.069
Biological Process	GO:0009664	plant-type cell wall organization	0.000387624	0.00623299	7	60	0.117
Biological Process	GO:0009755	hormone-mediated signaling pathway	0.000506498	0.00789285	12	171	0.07
Biological Process	GO:0009699	phenylpropanoid biosynthetic process	0.000510483	0.00789285	5	30	0.167
Biological Process	GO:0071310	cellular response to organic substance	0.000538073	0.00816246	13	197	0.066
Biological Process	GO:0098542	defense response to other organism	0.000577462	0.00859777	7	64	0.109
Biological Process	GO:0044712	single-organism catabolic process	0.00061887	0.00878822	22	453	0.049
Biological Process	GO:0006955	immune response	0.000623046	0.00878822	6	47	0.128
Biological Process	GO:0045087	innate immune response	0.000623046	0.00878822	6	47	0.128
Biological Process	GO:0002376	immune system process	0.000698756	0.00968621	6	48	0.125
Biological Process	GO:0019439	aromatic compound catabolic process	0.000719518	0.00970879	15	256	0.059
Biological Process	GO:0032870	cellular response to hormone stimulus	0.000724537	0.00970879	12	178	0.067
Biological Process	GO:1901361	organic cyclic compound catabolic process	0.000779353	0.0102047	15	258	0.058
Biological Process	GO:0042221	response to chemical	0.000787347	0.0102047	23	492	0.047
Biological Process	GO:0071495	cellular response to endogenous stimulus	0.00079962	0.0102047	12	180	0.067
Biological Process	GO:0009733	response to auxin	0.000855727	0.0107501	13	207	0.063
Biological Process	GO:0044550	secondary metabolite biosynthetic process	0.000925954	0.0113362	5	34	0.147
Biological Process	GO:0048609	multicellular organismal reproductive process	0.000930587	0.0113362	4	20	0.2
Biological Process	GO:0043207	response to external biotic stimulus	0.00127498	0.0150748	7	73	0.096
Biological Process	GO:0051707	response to other organism	0.00127498	0.0150748	7	73	0.096
Biological Process	GO:0009900	dehiscence	0.00150549	0.0172917	2	3	0.667
Biological Process	GO:0010047	fruit dehiscence	0.00150549	0.0172917	2	3	0.667
Biological Process	GO:0032504	multicellular organism reproduction	0.00161253	0.0182601	4	23	0.174
Biological Process	GO:0007017	microtubule-based process	0.00182321	0.0203592	13	225	0.058
Biological Process	GO:0002100	tRNA wobble adenosine to inosine editing	0.00486966	0.0529082	2	5	0.4
Biological Process	GO:0006382	adenosine to inosine editing	0.00486966	0.0529082	2	5	0.4
Biological Process	GO:0009607	response to biotic stimulus	0.00502649	0.053884	8	117	0.068
Biological Process	GO:0009605	response to external stimulus	0.00572163	0.0605288	10	172	0.058
Biological Process	GO:0006928	movement of cell or subcellular component	0.00602056	0.062864	7	96	0.073
Biological Process	GO:0007165	signal transduction	0.00639811	0.0659497	22	547	0.04
Biological Process	GO:0023052	signaling	0.00666885	0.0670219	22	549	0.04
Biological Process	GO:0044700	single organism signaling	0.00666885	0.0670219	22	549	0.04
Biological Process	GO:0007135	meiosis II	0.00719579	0.0686173	2	6	0.333
Biological Process	GO:0007142	male meiosis II	0.00719579	0.0686173	2	6	0.333
Biological Process	GO:0050826	response to freezing	0.00719579	0.0686173	2	6	0.333
Biological Process	GO:0050896	response to stimulus	0.00722481	0.0686173	50	1572	0.032
Biological Process	GO:0043101	purine-containing compound salvage	0.00725432	0.0686173	3	18	0.167
Biological Process	GO:0051493	regulation of cytoskeleton organization	0.00771385	0.0721155	4	35	0.114
Biological Process	GO:0030838	positive regulation of actin filament polymerization	0.00847241	0.077407	3	19	0.158
Biological Process	GO:0032273	positive regulation of protein polymerization	0.00847241	0.077407	3	19	0.158
Biological Process	GO:0007010	cytoskeleton organization	0.00971978	0.0848858	10	186	0.054
Biological Process	GO:0006168	adenine salvage	0.00992446	0.0848858	2	7	0.286
Biological Process	GO:0006546	glycine catabolic process	0.00992446	0.0848858	2	7	0.286
Biological Process	GO:0043096	purine nucleobase salvage	0.00992446	0.0848858	2	7	0.286
Biological Process	GO:0046083	adenine metabolic process	0.00992446	0.0848858	2	7	0.286
Biological Process	GO:0046084	adenine biosynthetic process	0.00992446	0.0848858	2	7	0.286
Biological Process	GO:0044710	single-organism metabolic process	0.0109409	0.0904419	91	3259	0.028
Biological Process	GO:0031334	positive regulation of protein complex assembly	0.011249	0.0904419	3	21	0.143
Biological Process	GO:0044089	positive regulation of cellular component biogenesis	0.011249	0.0904419	3	21	0.143
Biological Process	GO:0051495	positive regulation of cytoskeleton organization	0.011249	0.0904419	3	21	0.143
Biological Process	GO:1902905	positive regulation of fibril organization	0.011249	0.0904419	3	21	0.143
Biological Process	GO:1903055	positive regulation of extracellular matrix organization	0.011249	0.0904419	3	21	0.143
Biological Process	GO:0007140	male meiosis	0.0130364	0.103681	2	8	0.25
Biological Process	GO:0051704	multi-organism process	0.0131536	0.103681	9	166	0.054
Biological Process	GO:0010033	response to organic substance	0.0141946	0.108584	16	385	0.042
Biological Process	GO:0030041	actin filament polymerization	0.0144908	0.108584	3	23	0.13
Biological Process	GO:0030833	regulation of actin filament polymerization	0.0144908	0.108584	3	23	0.13
Biological Process	GO:0032271	regulation of protein polymerization	0.0144908	0.108584	3	23	0.13
Biological Process	GO:0008154	actin polymerization or depolymerization	0.0145859	0.108584	4	42	0.095
Biological Process	GO:1901606	alpha-amino acid catabolic process	0.0145859	0.108584	4	42	0.095
Biological Process	GO:0042135	neurotransmitter catabolic process	0.0165131	0.121803	2	9	0.222
Biological Process	GO:0007018	microtubule-based movement	0.0187434	0.136997	6	93	0.065
Biological Process	GO:0044248	cellular catabolic process	0.0199766	0.1374	30	898	0.033
Biological Process	GO:0008064	regulation of actin polymerization or depolymerization	0.0202456	0.1374	3	26	0.115
Biological Process	GO:0010638	positive regulation of organelle organization	0.0202456	0.1374	3	26	0.115
Biological Process	GO:0030832	regulation of actin filament length	0.0202456	0.1374	3	26	0.115
Biological Process	GO:0032956	regulation of actin cytoskeleton organization	0.0202456	0.1374	3	26	0.115
Biological Process	GO:0032970	regulation of actin filament-based process	0.0202456	0.1374	3	26	0.115
Biological Process	GO:1902903	regulation of fibril organization	0.0202456	0.1374	3	26	0.115
Biological Process	GO:1903053	regulation of extracellular matrix organization	0.0202456	0.1374	3	26	0.115
Biological Process	GO:0009071	serine family amino acid catabolic process	0.0203365	0.1374	2	10	0.2
Biological Process	GO:0009063	cellular amino acid catabolic process	0.0213022	0.142725	4	47	0.085
Biological Process	GO:0009725	response to hormone	0.0225845	0.150066	14	340	0.041
Biological Process	GO:0006556	S-adenosylmethionine biosynthetic process	0.0244893	0.156262	2	11	0.182
Biological Process	GO:0019566	arabinose metabolic process	0.0244893	0.156262	2	11	0.182
Biological Process	GO:0046373	L-arabinose metabolic process	0.0244893	0.156262	2	11	0.182
Biological Process	GO:0032535	regulation of cellular component size	0.0246832	0.156262	3	28	0.107
Biological Process	GO:0043254	regulation of protein complex assembly	0.0246832	0.156262	3	28	0.107
Biological Process	GO:0090066	regulation of anatomical structure size	0.0246832	0.156262	3	28	0.107
Biological Process	GO:0071840	cellular component organization or biogenesis	0.0257864	0.161971	51	1729	0.029
Biological Process	GO:0007389	pattern specification process	0.0289548	0.179074	2	12	0.167
Biological Process	GO:0009113	purine nucleobase biosynthetic process	0.0289548	0.179074	2	12	0.167
Biological Process	GO:0007154	cell communication	0.0297337	0.182487	22	633	0.035
Biological Process	GO:0009719	response to endogenous stimulus	0.0310956	0.1894	14	355	0.039
Biological Process	GO:0007276	gamete generation	0.0337168	0.200802	2	13	0.154
Biological Process	GO:0035194	posttranscriptional gene silencing by RNA	0.0337168	0.200802	2	13	0.154
Biological Process	GO:0048232	male gamete generation	0.0337168	0.200802	2	13	0.154
Biological Process	GO:1901575	organic substance catabolic process	0.0346497	0.204841	29	903	0.032
Biological Process	GO:0007015	actin filament organization	0.0363301	0.213207	5	81	0.062
Biological Process	GO:0046112	nucleobase biosynthetic process	0.0378733	0.219066	3	33	0.091
Biological Process	GO:0051258	protein polymerization	0.0378733	0.219066	3	33	0.091
Biological Process	GO:0097435	fibril organization	0.038534	0.220564	6	110	0.055
Biological Process	GO:0022412	cellular process involved in reproduction in multicellular organism	0.0387597	0.220564	2	14	0.143
Biological Process	GO:0006952	defense response	0.0393175	0.220564	8	170	0.047
Biological Process	GO:0030029	actin filament-based process	0.0414909	0.220564	5	84	0.06
Biological Process	GO:0030036	actin cytoskeleton organization	0.0414909	0.220564	5	84	0.06
Biological Process	GO:0044085	cellular component biogenesis	0.0427969	0.220564	23	695	0.033
Biological Process	GO:0044087	regulation of cellular component biogenesis	0.0439735	0.220564	3	35	0.086
Biological Process	GO:0016441	posttranscriptional gene silencing	0.0440685	0.220564	2	15	0.133
Biological Process	GO:0005983	starch catabolic process	0.0447162	0.220564	1	2	0.5
Biological Process	GO:0006880	intracellular sequestering of iron ion	0.0447162	0.220564	1	2	0.5
Biological Process	GO:0007266	Rho protein signal transduction	0.0447162	0.220564	1	2	0.5
Biological Process	GO:0009799	specification of symmetry	0.0447162	0.220564	1	2	0.5
Biological Process	GO:0009855	determination of bilateral symmetry	0.0447162	0.220564	1	2	0.5
Biological Process	GO:0009953	dorsal/ventral pattern formation	0.0447162	0.220564	1	2	0.5
Biological Process	GO:0019464	glycine decarboxylation via glycine cleavage system	0.0447162	0.220564	1	2	0.5
Biological Process	GO:0030026	cellular manganese ion homeostasis	0.0447162	0.220564	1	2	0.5
Biological Process	GO:0031532	actin cytoskeleton reorganization	0.0447162	0.220564	1	2	0.5
Biological Process	GO:0046713	borate transport	0.0447162	0.220564	1	2	0.5
Biological Process	GO:0048262	determination of dorsal/ventral asymmetry	0.0447162	0.220564	1	2	0.5
Biological Process	GO:0051131	chaperone-mediated protein complex assembly	0.0447162	0.220564	1	2	0.5
Biological Process	GO:0051238	sequestering of metal ion	0.0447162	0.220564	1	2	0.5
Biological Process	GO:0055071	manganese ion homeostasis	0.0447162	0.220564	1	2	0.5
Biological Process	GO:0070407	oxidation-dependent protein catabolic process	0.0447162	0.220564	1	2	0.5
Biological Process	GO:0097577	sequestering of iron ion	0.0447162	0.220564	1	2	0.5
Biological Process	GO:0006730	one-carbon metabolic process	0.0471959	0.229973	3	36	0.083
Biological Process	GO:0051130	positive regulation of cellular component organization	0.0471959	0.229973	3	36	0.083
Biological Process	GO:0006355	regulation of transcription, DNA-templated	0.049201	0.235462	30	971	0.031
Biological Process	GO:1903506	regulation of nucleic acid-templated transcription	0.049201	0.235462	30	971	0.031
Biological Process	GO:2001141	regulation of RNA biosynthetic process	0.049201	0.235462	30	971	0.031
Cellular Component	GO:0031225	anchored component of membrane	1.15139e-07	1.10534e-05	8	25	0.32
Cellular Component	GO:0048046	apoplast	1.4505e-05	0.00069624	15	161	0.093
Cellular Component	GO:0031224	intrinsic component of membrane	2.83688e-05	0.000907803	250	8316	0.03
Cellular Component	GO:0016021	integral component of membrane	6.0333e-05	0.00144799	248	8306	0.03
Cellular Component	GO:0005576	extracellular region	0.000497511	0.00955221	26	505	0.051
Cellular Component	GO:0044425	membrane part	0.000949932	0.0151989	250	8676	0.029
Cellular Component	GO:0016020	membrane	0.00257534	0.0353189	257	9080	0.028
Cellular Component	GO:0005874	microtubule	0.00700308	0.0738416	9	134	0.067
Cellular Component	GO:0099512	supramolecular fiber	0.00769183	0.0738416	9	136	0.066
Cellular Component	GO:0099513	polymeric cytoskeletal fiber	0.00769183	0.0738416	9	136	0.066
Cellular Component	GO:0005886	plasma membrane	0.00980839	0.0856005	21	476	0.044
Cellular Component	GO:0044430	cytoskeletal part	0.0108774	0.0870195	11	195	0.056
Cellular Component	GO:0005856	cytoskeleton	0.0121617	0.0898092	12	225	0.053
Cellular Component	GO:0015630	microtubule cytoskeleton	0.0140546	0.0963747	9	150	0.06
Cellular Component	GO:0071944	cell periphery	0.0376885	0.241206	25	677	0.037
Cellular Component	GO:0005960	glycine cleavage complex	0.0499089	0.299454	1	2	0.5
Molecular Function	GO:0052716	hydroquinone:oxygen oxidoreductase activity	9.38377e-10	4.25085e-07	12	46	0.261
Molecular Function	GO:0016682	oxidoreductase activity, acting on diphenols and related substances as donors, oxygen as acceptor	2.32545e-08	5.26715e-06	14	85	0.165
Molecular Function	GO:0015020	glucuronosyltransferase activity	2.26701e-07	3.42319e-05	7	19	0.368
Molecular Function	GO:0016679	oxidoreductase activity, acting on diphenols and related substances as donors	5.05753e-07	5.72765e-05	14	108	0.13
Molecular Function	GO:0043565	sequence-specific DNA binding	1.99498e-06	0.000180745	34	560	0.061
Molecular Function	GO:0005507	copper ion binding	3.63513e-06	0.000213155	14	127	0.11
Molecular Function	GO:0005504	fatty acid binding	3.89562e-06	0.000213155	5	11	0.455
Molecular Function	GO:0016759	cellulose synthase activity	4.23486e-06	0.000213155	9	51	0.176
Molecular Function	GO:0016760	cellulose synthase (UDP-forming) activity	4.23486e-06	0.000213155	9	51	0.176
Molecular Function	GO:0008194	UDP-glycosyltransferase activity	8.65563e-06	0.0003921	23	326	0.071
Molecular Function	GO:0033293	monocarboxylic acid binding	1.04106e-05	0.000406403	5	13	0.385
Molecular Function	GO:0016757	transferase activity, transferring glycosyl groups	1.07657e-05	0.000406403	47	966	0.049
Molecular Function	GO:0003677	DNA binding	5.01469e-05	0.00174743	89	2364	0.038
Molecular Function	GO:0016758	transferase activity, transferring hexosyl groups	0.000161872	0.00522754	33	666	0.05
Molecular Function	GO:0004553	hydrolase activity, hydrolyzing O-glycosyl compounds	0.000173097	0.00522754	28	529	0.053
Molecular Function	GO:0008289	lipid binding	0.000317635	0.00899303	15	213	0.07
Molecular Function	GO:0016798	hydrolase activity, acting on glycosyl bonds	0.000398341	0.0106146	28	557	0.05
Molecular Function	GO:0015018	galactosylgalactosylxylosylprotein 3-beta-glucuronosyltransferase activity	0.000422218	0.0106258	4	15	0.267
Molecular Function	GO:0010303	limit dextrinase activity	0.000622972	0.0141103	2	2	1
Molecular Function	GO:0051060	pullulanase activity	0.000622972	0.0141103	2	2	1
Molecular Function	GO:0031406	carboxylic acid binding	0.00106394	0.0219075	6	47	0.128
Molecular Function	GO:0043177	organic acid binding	0.00106394	0.0219075	6	47	0.128
Molecular Function	GO:0008092	cytoskeletal protein binding	0.00165207	0.0325386	17	302	0.056
Molecular Function	GO:0016707	gibberellin 3-beta-dioxygenase activity	0.0018379	0.0333028	2	3	0.667
Molecular Function	GO:0042409	caffeoyl-CoA O-methyltransferase activity	0.0018379	0.0333028	2	3	0.667
Molecular Function	GO:0005200	structural constituent of cytoskeleton	0.00215059	0.0374699	5	37	0.135
Molecular Function	GO:0005544	calcium-dependent phospholipid binding	0.00288254	0.0483627	3	12	0.25
Molecular Function	GO:0045551	cinnamyl-alcohol dehydrogenase activity	0.00361494	0.0537502	2	4	0.5
Molecular Function	GO:0052747	sinapyl alcohol dehydrogenase activity	0.00361494	0.0537502	2	4	0.5
Molecular Function	GO:0004557	alpha-galactosidase activity	0.00367827	0.0537502	3	13	0.231
Molecular Function	GO:0052692	raffinose alpha-galactosidase activity	0.00367827	0.0537502	3	13	0.231
Molecular Function	GO:0008251	tRNA-specific adenosine deaminase activity	0.00592534	0.0789464	2	5	0.4
Molecular Function	GO:0008453	alanine-glyoxylate transaminase activity	0.00592534	0.0789464	2	5	0.4
Molecular Function	GO:0047987	hydroperoxide dehydratase activity	0.00592534	0.0789464	2	5	0.4
Molecular Function	GO:0008017	microtubule binding	0.00676168	0.0875154	10	159	0.063
Molecular Function	GO:0004674	protein serine/threonine kinase activity	0.00700214	0.0881102	42	1132	0.037
Molecular Function	GO:0042973	glucan endo-1,3-beta-D-glucosidase activity	0.00802322	0.0982303	5	50	0.1
Molecular Function	GO:0019239	deaminase activity	0.00956636	0.114041	3	18	0.167
Molecular Function	GO:0046556	alpha-L-arabinofuranosidase activity	0.0111524	0.129539	3	19	0.158
Molecular Function	GO:0003999	adenine phosphoribosyltransferase activity	0.0120366	0.132859	2	7	0.286
Molecular Function	GO:0004000	adenosine deaminase activity	0.0120366	0.132859	2	7	0.286
Molecular Function	GO:0015631	tubulin binding	0.0123181	0.132859	10	174	0.057
Molecular Function	GO:0008422	beta-glucosidase activity	0.0133394	0.140529	6	78	0.077
Molecular Function	GO:0047186	N-acetylneuraminate 7-O(or 9-O)-acetyltransferase activity	0.0157853	0.161947	2	8	0.25
Molecular Function	GO:0035251	UDP-glucosyltransferase activity	0.0160875	0.161947	9	155	0.058
Molecular Function	GO:0046527	glucosyltransferase activity	0.0174156	0.169442	11	211	0.052
Molecular Function	GO:0004672	protein kinase activity	0.0175801	0.169442	57	1721	0.033
Molecular Function	GO:0051213	dioxygenase activity	0.0208132	0.196424	9	162	0.056
Molecular Function	GO:0015926	glucosidase activity	0.022906	0.209463	6	88	0.068
Molecular Function	GO:0004185	serine-type carboxypeptidase activity	0.0231196	0.209463	5	65	0.077
Molecular Function	GO:0001071	nucleic acid binding transcription factor activity	0.0242109	0.210914	32	886	0.036
Molecular Function	GO:0003700	transcription factor activity, sequence-specific DNA binding	0.0242109	0.210914	32	886	0.036
Molecular Function	GO:0004535	poly(A)-specific ribonuclease activity	0.0290714	0.230489	3	27	0.111
Molecular Function	GO:0003777	microtubule motor activity	0.0290791	0.230489	6	93	0.065
Molecular Function	GO:0008236	serine-type peptidase activity	0.0294586	0.230489	12	258	0.047
Molecular Function	GO:0017171	serine hydrolase activity	0.0294586	0.230489	12	258	0.047
Molecular Function	GO:0003978	UDP-glucose 4-epimerase activity	0.0295107	0.230489	2	11	0.182
Molecular Function	GO:0004478	methionine adenosyltransferase activity	0.0295107	0.230489	2	11	0.182
Molecular Function	GO:0032403	protein complex binding	0.032935	0.252874	11	233	0.047
Molecular Function	GO:0070011	peptidase activity, acting on L-amino acid peptides	0.033842	0.255507	28	776	0.036
Molecular Function	GO:0003854	3-beta-hydroxy-delta5-steroid dehydrogenase activity	0.0348363	0.25766	2	12	0.167
Molecular Function	GO:0016706	oxidoreductase activity, acting on paired donors, with incorporation or reduction of molecular oxygen, 2-oxoglutarate as one donor, and incorporation of one atom each of oxygen into both donors	0.0358335	0.25766	5	73	0.068
Molecular Function	GO:0070008	serine-type exopeptidase activity	0.0358335	0.25766	5	73	0.068
Molecular Function	GO:0008171	O-methyltransferase activity	0.0431384	0.294103	4	53	0.075
Molecular Function	GO:0016814	hydrolase activity, acting on carbon-nitrogen (but not peptide) bonds, in cyclic amidines	0.0450162	0.294103	3	32	0.094
Molecular Function	GO:0030570	pectate lyase activity	0.0450162	0.294103	3	32	0.094
Molecular Function	GO:0017022	myosin binding	0.0464858	0.294103	2	14	0.143
Molecular Function	GO:0004566	beta-glucuronidase activity	0.0493417	0.294103	1	2	0.5
Molecular Function	GO:0008198	ferrous iron binding	0.0493417	0.294103	1	2	0.5
Molecular Function	GO:0009044	xylan 1,4-beta-xylosidase activity	0.0493417	0.294103	1	2	0.5
Molecular Function	GO:0016427	tRNA (cytosine) methyltransferase activity	0.0493417	0.294103	1	2	0.5
Molecular Function	GO:0016428	tRNA (cytosine-5-)-methyltransferase activity	0.0493417	0.294103	1	2	0.5
Molecular Function	GO:0046715	borate transmembrane transporter activity	0.0493417	0.294103	1	2	0.5
Molecular Function	GO:0047915	ganglioside galactosyltransferase activity	0.0493417	0.294103	1	2	0.5
Molecular Function	GO:0050509	N-acetylglucosaminyl-proteoglycan 4-beta-glucuronosyltransferase activity	0.0493417	0.294103	1	2	0.5
Molecular Function	GO:0080139	borate efflux transmembrane transporter activity	0.0493417	0.294103	1	2	0.5

## Sheet: B
KEGG analysis result in blue module of F. mandshurica (M8)
Pathway	ID	Pvalue	Qvalue	Number of Genes	Number of All Pathway gene	ratio
Phenylpropanoid biosynthesis	ko00940	6.02546e-08	6.14597e-06	29	456	0.064
Biosynthesis of secondary metabolites	ko01110	0.000738891	0.0376835	93	3374	0.028
Stilbenoid, diarylheptanoid and gingerol biosynthesis	ko00945	0.00135144	0.0451523	6	60	0.1
Glycosphingolipid biosynthesis - globo and isoglobo series	ko00603	0.00177068	0.0451523	4	26	0.154
Betalain biosynthesis	ko00965	0.00283685	0.0578717	5	48	0.104
Flavonoid biosynthesis	ko00941	0.00589141	0.0834397	8	133	0.06
Plant hormone signal transduction	ko04075	0.00660341	0.0834397	32	991	0.032
Cysteine and methionine metabolism	ko00270	0.00713843	0.0834397	14	326	0.043
Metabolic pathways	ko01100	0.00736233	0.0834397	152	6400	0.024
Phagosome	ko04145	0.00945765	0.0941897	11	237	0.046
Starch and sucrose metabolism	ko00500	0.0101577	0.0941897	20	556	0.036
Nitrogen metabolism	ko00910	0.014311	0.118503	6	97	0.062
Sphingolipid metabolism	ko00600	0.0168277	0.118503	8	160	0.05
Galactose metabolism	ko00052	0.0169311	0.118503	11	258	0.043
Glycosaminoglycan degradation	ko00531	0.0174269	0.118503	5	74	0.068
Glycosphingolipid biosynthesis - ganglio series	ko00604	0.0303049	0.193194	4	58	0.069
Ubiquinone and other terpenoid-quinone biosynthesis	ko00130	0.0382055	0.229233	5	91	0.055
Isoquinoline alkaloid biosynthesis	ko00950	0.0433676	0.236319	4	65	0.062
Alanine, aspartate and glutamate metabolism	ko00250	0.0446348	0.236319	5	95	0.053
Phenylalanine metabolism	ko00360	0.0463371	0.236319	5	96	0.052
Valine, leucine and isoleucine degradation	ko00280	0.0864533	0.419916	6	150	0.04
Other glycan degradation	ko00511	0.103895	0.481694	5	122	0.041
Amino sugar and nucleotide sugar metabolism	ko00520	0.123898	0.549463	11	363	0.03
Riboflavin metabolism	ko00740	0.136951	0.569806	3	63	0.048
Selenocompound metabolism	ko00450	0.139658	0.569806	4	98	0.041
Glycerophospholipid metabolism	ko00564	0.155122	0.596006	8	257	0.031
Pentose and glucuronate interconversions	ko00040	0.159484	0.596006	10	341	0.029
Tropane, piperidine and pyridine alkaloid biosynthesis	ko00960	0.170926	0.596006	3	70	0.043
Steroid biosynthesis	ko00100	0.175964	0.596006	3	71	0.042
MAPK signaling pathway - plant	ko04016	0.181436	0.596006	18	698	0.026
Tyrosine metabolism	ko00350	0.190588	0.596006	4	111	0.036
Anthocyanin biosynthesis	ko00942	0.202608	0.596006	1	11	0.091
Biosynthesis of amino acids	ko01230	0.203349	0.596006	16	623	0.026
Glycerolipid metabolism	ko00561	0.204141	0.596006	7	235	0.03
Pyrimidine metabolism	ko00240	0.204512	0.596006	6	194	0.031
Arginine biosynthesis	ko00220	0.228323	0.645421	3	81	0.037
Glycine, serine and threonine metabolism	ko00260	0.235239	0.645421	5	162	0.031
Cyanoamino acid metabolism	ko00460	0.240451	0.645421	6	205	0.029
Zeatin biosynthesis	ko00908	0.272046	0.711505	3	89	0.034
ABC transporters	ko02010	0.306306	0.78108	6	224	0.027
Limonene and pinene degradation	ko00903	0.323737	0.782718	1	19	0.053
Nicotinate and nicotinamide metabolism	ko00760	0.32774	0.782718	3	99	0.03
Ubiquitin mediated proteolysis	ko04120	0.329969	0.782718	9	366	0.025
Plant-pathogen interaction	ko04626	0.350125	0.811653	23	1028	0.022
Purine metabolism	ko00230	0.384935	0.854498	7	292	0.024
alpha-Linolenic acid metabolism	ko00592	0.392946	0.854498	4	156	0.026
Inositol phosphate metabolism	ko00562	0.393739	0.854498	5	202	0.025
Glycosylphosphatidylinositol(GPI)-anchor biosynthesis	ko00563	0.404584	0.859742	2	68	0.029
Fructose and mannose metabolism	ko00051	0.420499	0.860396	4	162	0.025
Phenylalanine, tyrosine and tryptophan biosynthesis	ko00400	0.421763	0.860396	3	116	0.026
N-Glycan biosynthesis	ko00510	0.432583	0.865167	3	118	0.025
Isoflavonoid biosynthesis	ko00943	0.460907	0.887464	1	30	0.033
Arginine and proline metabolism	ko00330	0.464577	0.887464	3	124	0.024
Carotenoid biosynthesis	ko00906	0.469834	0.887464	3	125	0.024
Lysine degradation	ko00310	0.485463	0.900314	3	128	0.023

## Sheet: C
GO analysis result in brown module of F. mandshurica (M8)
Ontoloty	GO ID	Descrption	Pvalue	Qvalue	Number of Genes	Number of All Pathway gene	ratio
Biological Process	GO:1903409	reactive oxygen species biosynthetic process	1.87439e-07	6.47554e-05	4	5	0.8
Biological Process	GO:0015979	photosynthesis	1.90457e-07	6.47554e-05	15	205	0.073
Biological Process	GO:0009856	pollination	1.37313e-06	0.000169462	8	58	0.138
Biological Process	GO:0044706	multi-multicellular organism process	1.37313e-06	0.000169462	8	58	0.138
Biological Process	GO:0008037	cell recognition	2.0316e-06	0.000169462	7	43	0.163
Biological Process	GO:0048544	recognition of pollen	2.0316e-06	0.000169462	7	43	0.163
Biological Process	GO:0009875	pollen-pistil interaction	2.38756e-06	0.000169462	7	44	0.159
Biological Process	GO:0017014	protein nitrosylation	2.74129e-06	0.000169462	3	3	1
Biological Process	GO:0033483	gas homeostasis	2.74129e-06	0.000169462	3	3	1
Biological Process	GO:0033484	nitric oxide homeostasis	2.74129e-06	0.000169462	3	3	1
Biological Process	GO:0050665	hydrogen peroxide biosynthetic process	2.74129e-06	0.000169462	3	3	1
Biological Process	GO:0009416	response to light stimulus	1.66271e-05	0.0009422	10	132	0.076
Biological Process	GO:0009314	response to radiation	2.0238e-05	0.00100569	10	135	0.074
Biological Process	GO:0016999	antibiotic metabolic process	2.17547e-05	0.00100569	12	197	0.061
Biological Process	GO:0051704	multi-organism process	2.21843e-05	0.00100569	11	166	0.066
Biological Process	GO:1902074	response to salt	2.68475e-05	0.00108888	3	5	0.6
Biological Process	GO:0044703	multi-organism reproductive process	2.72221e-05	0.00108888	8	86	0.093
Biological Process	GO:0009628	response to abiotic stimulus	6.44099e-05	0.00243326	14	292	0.048
Biological Process	GO:0017000	antibiotic biosynthetic process	0.000145725	0.00495466	3	8	0.375
Biological Process	GO:0042542	response to hydrogen peroxide	0.000145725	0.00495466	3	8	0.375
Biological Process	GO:0046686	response to cadmium ion	0.000188103	0.00609094	4	21	0.19
Biological Process	GO:0006091	generation of precursor metabolites and energy	0.000226358	0.00699651	14	329	0.043
Biological Process	GO:0044710	single-organism metabolic process	0.000242742	0.00717673	67	3259	0.021
Biological Process	GO:0072593	reactive oxygen species metabolic process	0.000340412	0.00964501	8	123	0.065
Biological Process	GO:0019684	photosynthesis, light reaction	0.000377575	0.0102701	7	95	0.074
Biological Process	GO:0009250	glucan biosynthetic process	0.000547769	0.0143263	7	101	0.069
Biological Process	GO:0007623	circadian rhythm	0.000595963	0.0144734	4	28	0.143
Biological Process	GO:0048511	rhythmic process	0.000595963	0.0144734	4	28	0.143
Biological Process	GO:0009773	photosynthetic electron transport in photosystem I	0.000706607	0.0165687	3	13	0.231
Biological Process	GO:0042743	hydrogen peroxide metabolic process	0.00086407	0.0189428	7	109	0.064
Biological Process	GO:0042744	hydrogen peroxide catabolic process	0.00086407	0.0189428	7	109	0.064
Biological Process	GO:0044702	single organism reproductive process	0.000891426	0.0189428	10	214	0.047
Biological Process	GO:0045454	cell redox homeostasis	0.000923769	0.0190352	10	215	0.047
Biological Process	GO:0010038	response to metal ion	0.00112767	0.0225469	4	33	0.121
Biological Process	GO:0006003	fructose 2,6-bisphosphate metabolic process	0.0011605	0.0225469	2	4	0.5
Biological Process	GO:0000302	response to reactive oxygen species	0.00134126	0.0252907	3	16	0.188
Biological Process	GO:0017001	antibiotic catabolic process	0.00137611	0.0252907	7	118	0.059
Biological Process	GO:0046677	response to antibiotic	0.00161193	0.028845	3	17	0.176
Biological Process	GO:0033692	cellular polysaccharide biosynthetic process	0.00166852	0.0290921	7	122	0.057
Biological Process	GO:0017144	drug metabolic process	0.00174741	0.029706	20	693	0.029
Biological Process	GO:0006000	fructose metabolic process	0.00191627	0.0317821	2	5	0.4
Biological Process	GO:0044281	small molecule metabolic process	0.00221243	0.0358202	37	1644	0.023
Biological Process	GO:0051187	cofactor catabolic process	0.00229434	0.0362825	7	129	0.054
Biological Process	GO:0065008	regulation of biological quality	0.00235285	0.0363622	15	465	0.032
Biological Process	GO:0055114	oxidation-reduction process	0.0024587	0.0371538	11	287	0.038
Biological Process	GO:0034637	cellular carbohydrate biosynthetic process	0.00277587	0.0410347	8	170	0.047
Biological Process	GO:0000003	reproduction	0.00326083	0.0461951	10	255	0.039
Biological Process	GO:0022414	reproductive process	0.00326083	0.0461951	10	255	0.039
Biological Process	GO:0006979	response to oxidative stress	0.0035539	0.0493194	8	177	0.045
Biological Process	GO:0009415	response to water	0.00390318	0.0530833	4	46	0.087
Biological Process	GO:0042592	homeostatic process	0.00410955	0.0547939	11	307	0.036
Biological Process	GO:0051274	beta-glucan biosynthetic process	0.00455087	0.0595114	5	77	0.065
Biological Process	GO:0016051	carbohydrate biosynthetic process	0.00496145	0.0628699	9	228	0.039
Biological Process	GO:0006108	malate metabolic process	0.00502062	0.0628699	3	25	0.12
Biological Process	GO:0019725	cellular homeostasis	0.00526519	0.0628699	10	273	0.037
Biological Process	GO:0006073	cellular glucan metabolic process	0.00526998	0.0628699	8	189	0.042
Biological Process	GO:0044042	glucan metabolic process	0.00526998	0.0628699	8	189	0.042
Biological Process	GO:0000271	polysaccharide biosynthetic process	0.00609061	0.0714072	7	154	0.045
Biological Process	GO:0006857	oligopeptide transport	0.00693419	0.0786064	3	28	0.107
Biological Process	GO:0030244	cellulose biosynthetic process	0.00693586	0.0786064	4	54	0.074
Biological Process	GO:0044763	single-organism cellular process	0.00716945	0.0799218	83	4762	0.017
Biological Process	GO:0009617	response to bacterium	0.00841927	0.0923404	3	30	0.1
Biological Process	GO:0044711	single-organism biosynthetic process	0.00883836	0.0953981	32	1486	0.022
Biological Process	GO:0009767	photosynthetic electron transport chain	0.00922638	0.0965222	3	31	0.097
Biological Process	GO:0042493	response to drug	0.00922638	0.0965222	3	31	0.097
Biological Process	GO:0044699	single-organism process	0.00947055	0.0975753	106	6443	0.016
Biological Process	GO:0044264	cellular polysaccharide metabolic process	0.00998138	0.101304	8	211	0.038
Biological Process	GO:0006662	glycerol ether metabolic process	0.0109721	0.109721	3	33	0.091
Biological Process	GO:0009640	photomorphogenesis	0.011854	0.116822	2	12	0.167
Biological Process	GO:0022900	electron transport chain	0.0128852	0.125171	5	99	0.051
Biological Process	GO:0032501	multicellular organismal process	0.0136119	0.129301	12	412	0.029
Biological Process	GO:0009411	response to UV	0.0138808	0.129301	2	13	0.154
Biological Process	GO:0015977	carbon fixation	0.0138808	0.129301	2	13	0.154
Biological Process	GO:0009737	response to abscisic acid	0.0146102	0.134256	4	67	0.06
Biological Process	GO:0009414	response to water deprivation	0.0161212	0.144242	3	38	0.079
Biological Process	GO:0018904	ether metabolic process	0.0161212	0.144242	3	38	0.079
Biological Process	GO:0051273	beta-glucan metabolic process	0.0175233	0.153417	5	107	0.047
Biological Process	GO:0006771	riboflavin metabolic process	0.0183452	0.153417	2	15	0.133
Biological Process	GO:0009231	riboflavin biosynthetic process	0.0183452	0.153417	2	15	0.133
Biological Process	GO:0042726	flavin-containing compound metabolic process	0.0183452	0.153417	2	15	0.133
Biological Process	GO:0042727	flavin-containing compound biosynthetic process	0.0183452	0.153417	2	15	0.133
Biological Process	GO:0009636	response to toxic substance	0.0185002	0.153417	3	40	0.075
Biological Process	GO:0015980	energy derivation by oxidation of organic compounds	0.0187659	0.153745	6	149	0.04
Biological Process	GO:0006099	tricarboxylic acid cycle	0.0194524	0.157472	4	73	0.055
Biological Process	GO:0016114	terpenoid biosynthetic process	0.0210637	0.168117	3	42	0.071
Biological Process	GO:0006101	citrate metabolic process	0.0212618	0.168117	4	75	0.053
Biological Process	GO:0009060	aerobic respiration	0.022204	0.171259	4	76	0.053
Biological Process	GO:0010035	response to inorganic substance	0.0223924	0.171259	5	114	0.044
Biological Process	GO:0006721	terpenoid metabolic process	0.0224147	0.171259	3	43	0.07
Biological Process	GO:0032543	mitochondrial translation	0.0233293	0.174329	2	17	0.118
Biological Process	GO:0042136	neurotransmitter biosynthetic process	0.0233293	0.174329	2	17	0.118
Biological Process	GO:0009639	response to red or far red light	0.023812	0.174444	3	44	0.068
Biological Process	GO:0072350	tricarboxylic acid metabolic process	0.0241638	0.174444	4	78	0.051
Biological Process	GO:0019252	starch biosynthetic process	0.0260061	0.174444	2	18	0.111
Biological Process	GO:0043436	oxoacid metabolic process	0.0261579	0.174444	20	894	0.022
Biological Process	GO:0043648	dicarboxylic acid metabolic process	0.0262254	0.174444	4	80	0.05
Biological Process	GO:0006082	organic acid metabolic process	0.0267079	0.174444	20	896	0.022
Biological Process	GO:0042737	drug catabolic process	0.0272746	0.174444	8	254	0.031
Biological Process	GO:0006809	nitric oxide biosynthetic process	0.0279623	0.174444	1	2	0.5
Biological Process	GO:0009704	de-etiolation	0.0279623	0.174444	1	2	0.5
Biological Process	GO:0010051	xylem and phloem pattern formation	0.0279623	0.174444	1	2	0.5
Biological Process	GO:0017186	peptidyl-pyroglutamic acid biosynthetic process, using glutaminyl-peptide cyclotransferase	0.0279623	0.174444	1	2	0.5
Biological Process	GO:0018199	peptidyl-glutamine modification	0.0279623	0.174444	1	2	0.5
Biological Process	GO:0046209	nitric oxide metabolic process	0.0279623	0.174444	1	2	0.5
Biological Process	GO:0051645	Golgi localization	0.0279623	0.174444	1	2	0.5
Biological Process	GO:0051775	response to redox state	0.0279623	0.174444	1	2	0.5
Biological Process	GO:0060151	peroxisome localization	0.0279623	0.174444	1	2	0.5
Biological Process	GO:0061635	regulation of protein complex stability	0.0279623	0.174444	1	2	0.5
Biological Process	GO:0090436	leaf pavement cell development	0.0279623	0.174444	1	2	0.5
Biological Process	GO:0030243	cellulose metabolic process	0.0283896	0.17518	4	82	0.049
Biological Process	GO:0044262	cellular carbohydrate metabolic process	0.0285956	0.17518	9	305	0.03
Biological Process	GO:0009110	vitamin biosynthetic process	0.0366469	0.222499	3	52	0.058
Biological Process	GO:0006520	cellular amino acid metabolic process	0.0376047	0.225806	12	478	0.025
Biological Process	GO:0005982	starch metabolic process	0.0378556	0.225806	2	22	0.091
Biological Process	GO:0045333	cellular respiration	0.0408498	0.231859	5	134	0.037
Biological Process	GO:0006067	ethanol metabolic process	0.0416507	0.231859	1	3	0.333
Biological Process	GO:0006069	ethanol oxidation	0.0416507	0.231859	1	3	0.333
Biological Process	GO:0006428	isoleucyl-tRNA aminoacylation	0.0416507	0.231859	1	3	0.333
Biological Process	GO:0009233	menaquinone metabolic process	0.0416507	0.231859	1	3	0.333
Biological Process	GO:0009234	menaquinone biosynthetic process	0.0416507	0.231859	1	3	0.333
Biological Process	GO:0010206	photosystem II repair	0.0416507	0.231859	1	3	0.333
Biological Process	GO:0019419	sulfate reduction	0.0416507	0.231859	1	3	0.333
Biological Process	GO:0097305	response to alcohol	0.0421552	0.231859	4	93	0.043
Biological Process	GO:0019752	carboxylic acid metabolic process	0.0422801	0.231859	19	884	0.021
Biological Process	GO:0009058	biosynthetic process	0.0437686	0.235951	68	4052	0.017
Biological Process	GO:0006766	vitamin metabolic process	0.0441521	0.235951	3	56	0.054
Biological Process	GO:0009826	unidimensional cell growth	0.0444143	0.235951	2	24	0.083
Biological Process	GO:0060560	developmental growth involved in morphogenesis	0.0444143	0.235951	2	24	0.083
Biological Process	GO:0006694	steroid biosynthetic process	0.0461391	0.243214	3	57	0.053
Biological Process	GO:0043038	amino acid activation	0.0479485	0.248893	4	97	0.041
Biological Process	GO:0043039	tRNA aminoacylation	0.0479485	0.248893	4	97	0.041
Biological Process	GO:0050896	response to stimulus	0.0492932	0.253935	30	1572	0.019
Cellular Component	GO:0009579	thylakoid	1.31858e-08	1.02577e-06	19	230	0.083
Cellular Component	GO:0044436	thylakoid part	1.68159e-08	1.02577e-06	18	209	0.086
Cellular Component	GO:0034357	photosynthetic membrane	6.88571e-08	2.80019e-06	17	204	0.083
Cellular Component	GO:0009536	plastid	1.3164e-06	3.38377e-05	29	639	0.045
Cellular Component	GO:0009507	chloroplast	1.38679e-06	3.38377e-05	28	605	0.046
Cellular Component	GO:0044435	plastid part	1.9271e-06	3.91844e-05	18	287	0.063
Cellular Component	GO:0016020	membrane	3.68389e-06	6.42049e-05	189	9080	0.021
Cellular Component	GO:0044434	chloroplast part	5.76644e-06	8.13004e-05	17	280	0.061
Cellular Component	GO:0042651	thylakoid membrane	5.99757e-06	8.13004e-05	13	169	0.077
Cellular Component	GO:0009535	chloroplast thylakoid membrane	1.47992e-05	0.000164137	11	132	0.083
Cellular Component	GO:0055035	plastid thylakoid membrane	1.47992e-05	0.000164137	11	132	0.083
Cellular Component	GO:0009534	chloroplast thylakoid	2.93806e-05	0.000275726	11	142	0.077
Cellular Component	GO:0031976	plastid thylakoid	2.93806e-05	0.000275726	11	142	0.077
Cellular Component	GO:0016021	integral component of membrane	4.86017e-05	0.000400486	172	8306	0.021
Cellular Component	GO:0044425	membrane part	4.92401e-05	0.000400486	178	8676	0.021
Cellular Component	GO:0031224	intrinsic component of membrane	5.29373e-05	0.000403647	172	8316	0.021
Cellular Component	GO:0098807	chloroplast thylakoid membrane protein complex	0.000284252	0.00203993	2	2	1
Cellular Component	GO:0009941	chloroplast envelope	0.000434577	0.00294547	7	81	0.086
Cellular Component	GO:0009526	plastid envelope	0.000625264	0.00401486	7	86	0.081
Cellular Component	GO:0005777	peroxisome	0.0102708	0.0596686	5	78	0.064
Cellular Component	GO:0042579	microbody	0.0102708	0.0596686	5	78	0.064
Cellular Component	GO:0009521	photosystem	0.0133723	0.0741553	6	115	0.052
Cellular Component	GO:0048046	apoplast	0.0196547	0.104255	7	161	0.043
Cellular Component	GO:0000427	plastid-encoded plastid RNA polymerase complex	0.0334978	0.170281	1	2	0.5
Cellular Component	GO:0009570	chloroplast stroma	0.0375012	0.18191	5	109	0.046
Cellular Component	GO:0009532	plastid stroma	0.0387676	0.18191	5	110	0.045
Cellular Component	GO:0098552	side of membrane	0.0498251	0.225136	1	3	0.333
Molecular Function	GO:0016491	oxidoreductase activity	9.93798e-09	4.74042e-06	80	2278	0.035
Molecular Function	GO:0048037	cofactor binding	1.25555e-06	0.000299449	51	1366	0.037
Molecular Function	GO:0001871	pattern binding	1.48425e-05	0.00176997	9	79	0.114
Molecular Function	GO:0030247	polysaccharide binding	1.48425e-05	0.00176997	9	79	0.114
Molecular Function	GO:0004096	catalase activity	2.19124e-05	0.00209044	4	10	0.4
Molecular Function	GO:0050662	coenzyme binding	3.34691e-05	0.00232552	29	687	0.042
Molecular Function	GO:0003824	catalytic activity	3.41271e-05	0.00232552	278	13019	0.021
Molecular Function	GO:0016629	12-oxophytodienoate reductase activity	0.000481444	0.0259547	3	9	0.333
Molecular Function	GO:0016615	malate dehydrogenase activity	0.000489711	0.0259547	5	36	0.139
Molecular Function	GO:0016209	antioxidant activity	0.000710245	0.0322601	12	216	0.056
Molecular Function	GO:0016616	oxidoreductase activity, acting on the CH-OH group of donors, NAD or NADP as acceptor	0.000743943	0.0322601	13	248	0.052
Molecular Function	GO:0016614	oxidoreductase activity, acting on CH-OH group of donors	0.000860656	0.0342111	14	284	0.049
Molecular Function	GO:0015117	thiosulfate transmembrane transporter activity	0.00106035	0.0361277	4	25	0.16
Molecular Function	GO:0015419	sulfate transmembrane-transporting ATPase activity	0.00106035	0.0361277	4	25	0.16
Molecular Function	GO:0015116	sulfate transmembrane transporter activity	0.00168845	0.0518465	5	47	0.106
Molecular Function	GO:0010277	chlorophyllide a oxygenase [overall] activity	0.00194791	0.0518465	3	14	0.214
Molecular Function	GO:0003873	6-phosphofructo-2-kinase activity	0.00198623	0.0518465	2	4	0.5
Molecular Function	GO:0004802	transketolase activity	0.00198623	0.0518465	2	4	0.5
Molecular Function	GO:0016628	oxidoreductase activity, acting on the CH-CH group of donors, NAD or NADP as acceptor	0.00212385	0.0518465	6	72	0.083
Molecular Function	GO:1901682	sulfur compound transmembrane transporter activity	0.00222951	0.0518465	5	50	0.1
Molecular Function	GO:0016830	carbon-carbon lyase activity	0.00228255	0.0518465	9	154	0.058
Molecular Function	GO:0010181	FMN binding	0.00265404	0.0575445	5	52	0.096
Molecular Function	GO:0016703	oxidoreductase activity, acting on single donors with incorporation of molecular oxygen, incorporation of one atom of oxygen (internal monooxygenases or internal mixed function oxidases)	0.00291592	0.0604736	3	16	0.188
Molecular Function	GO:0016758	transferase activity, transferring hexosyl groups	0.00315412	0.0626881	23	666	0.035
Molecular Function	GO:0043225	anion transmembrane-transporting ATPase activity	0.00341205	0.065102	4	34	0.118
Molecular Function	GO:0030246	carbohydrate binding	0.00445254	0.0796964	13	304	0.043
Molecular Function	GO:0003935	GTP cyclohydrolase II activity	0.00484527	0.0796964	2	6	0.333
Molecular Function	GO:0008686	3,4-dihydroxy-2-butanone-4-phosphate synthase activity	0.00484527	0.0796964	2	6	0.333
Molecular Function	GO:0047924	geraniol dehydrogenase activity	0.00484527	0.0796964	2	6	0.333
Molecular Function	GO:0038023	signaling receptor activity	0.00576617	0.0916822	6	88	0.068
Molecular Function	GO:0016744	transferase activity, transferring aldehyde or ketonic groups	0.00646897	0.0940097	3	21	0.143
Molecular Function	GO:0003933	GTP cyclohydrolase activity	0.0067009	0.0940097	2	7	0.286
Molecular Function	GO:0015440	peptide-transporting ATPase activity	0.0067009	0.0940097	2	7	0.286
Molecular Function	GO:0033220	amide-transporting ATPase activity	0.0067009	0.0940097	2	7	0.286
Molecular Function	GO:0004872	receptor activity	0.00713807	0.0972817	6	92	0.065
Molecular Function	GO:0004026	alcohol O-acetyltransferase activity	0.00882607	0.11079	2	8	0.25
Molecular Function	GO:0016755	transferase activity, transferring amino-acyl groups	0.00882607	0.11079	2	8	0.25
Molecular Function	GO:0034318	alcohol O-acyltransferase activity	0.00882607	0.11079	2	8	0.25
Molecular Function	GO:0004601	peroxidase activity	0.00949247	0.1161	8	159	0.05
Molecular Function	GO:0020037	heme binding	0.00981965	0.117099	16	450	0.036
Molecular Function	GO:0004497	monooxygenase activity	0.0101903	0.118556	13	337	0.039
Molecular Function	GO:0016684	oxidoreductase activity, acting on peroxide as acceptor	0.0105529	0.11985	8	162	0.049
Molecular Function	GO:0043167	ion binding	0.0112372	0.124654	167	7848	0.021
Molecular Function	GO:0042887	amide transmembrane transporter activity	0.0118167	0.128104	3	26	0.115
Molecular Function	GO:0016627	oxidoreductase activity, acting on the CH-CH group of donors	0.0132146	0.131152	7	136	0.051
Molecular Function	GO:0042562	hormone binding	0.0138432	0.131152	2	10	0.2
Molecular Function	GO:0016759	cellulose synthase activity	0.0144021	0.131152	4	51	0.078
Molecular Function	GO:0016760	cellulose synthase (UDP-forming) activity	0.0144021	0.131152	4	51	0.078
Molecular Function	GO:0008483	transaminase activity	0.0154001	0.131152	5	79	0.063
Molecular Function	GO:0016769	transferase activity, transferring nitrogenous groups	0.0154001	0.131152	5	79	0.063
Molecular Function	GO:0004970	ionotropic glutamate receptor activity	0.0159472	0.131152	3	29	0.103
Molecular Function	GO:0005230	extracellular ligand-gated ion channel activity	0.0159472	0.131152	3	29	0.103
Molecular Function	GO:0008066	glutamate receptor activity	0.0159472	0.131152	3	29	0.103
Molecular Function	GO:0015276	ligand-gated ion channel activity	0.0159472	0.131152	3	29	0.103
Molecular Function	GO:0022824	transmitter-gated ion channel activity	0.0159472	0.131152	3	29	0.103
Molecular Function	GO:0022834	ligand-gated channel activity	0.0159472	0.131152	3	29	0.103
Molecular Function	GO:0022835	transmitter-gated channel activity	0.0159472	0.131152	3	29	0.103
Molecular Function	GO:0030594	neurotransmitter receptor activity	0.0159472	0.131152	3	29	0.103
Molecular Function	GO:0016701	oxidoreductase activity, acting on single donors with incorporation of molecular oxygen	0.0169979	0.13655	5	81	0.062
Molecular Function	GO:0036094	small molecule binding	0.0171879	0.13655	103	4614	0.022
Molecular Function	GO:0042802	identical protein binding	0.0174624	0.13655	4	54	0.074
Molecular Function	GO:0003854	3-beta-hydroxy-delta5-steroid dehydrogenase activity	0.019816	0.145419	2	12	0.167
Molecular Function	GO:0004611	phosphoenolpyruvate carboxykinase activity	0.019816	0.145419	2	12	0.167
Molecular Function	GO:0045486	naringenin 3-dioxygenase activity	0.019816	0.145419	2	12	0.167
Molecular Function	GO:2001070	starch binding	0.019816	0.145419	2	12	0.167
Molecular Function	GO:0046906	tetrapyrrole binding	0.0213936	0.154617	16	493	0.032
Molecular Function	GO:0071949	FAD binding	0.0234433	0.166902	5	88	0.057
Molecular Function	GO:0019238	cyclohydrolase activity	0.0266683	0.181589	2	14	0.143
Molecular Function	GO:0003756	protein disulfide isomerase activity	0.0283619	0.181589	3	36	0.083
Molecular Function	GO:0016864	intramolecular oxidoreductase activity, transposing S-S bonds	0.0283619	0.181589	3	36	0.083
Molecular Function	GO:0060089	molecular transducer activity	0.0284958	0.181589	6	125	0.048
Molecular Function	GO:0004470	malic enzyme activity	0.0304016	0.181589	2	15	0.133
Molecular Function	GO:0004471	malate dehydrogenase (decarboxylating) (NAD+) activity	0.0304016	0.181589	2	15	0.133
Molecular Function	GO:0004784	superoxide dismutase activity	0.0304016	0.181589	2	15	0.133
Molecular Function	GO:0008519	ammonium transmembrane transporter activity	0.0304016	0.181589	2	15	0.133
Molecular Function	GO:0016721	oxidoreductase activity, acting on superoxide radicals as acceptor	0.0304016	0.181589	2	15	0.133
Molecular Function	GO:0051287	NAD binding	0.030475	0.181589	6	127	0.047
Molecular Function	GO:0004871	signal transducer activity	0.0309464	0.181589	7	162	0.043
Molecular Function	GO:0050660	flavin adenine dinucleotide binding	0.0309775	0.181589	8	198	0.04
Molecular Function	GO:0000166	nucleotide binding	0.031783	0.181589	96	4369	0.022
Molecular Function	GO:1901265	nucleoside phosphate binding	0.031783	0.181589	96	4369	0.022
Molecular Function	GO:0022857	transmembrane transporter activity	0.0318551	0.181589	36	1416	0.025
Molecular Function	GO:0016667	oxidoreductase activity, acting on a sulfur group of donors	0.0327605	0.181589	7	164	0.043
Molecular Function	GO:0003938	IMP dehydrogenase activity	0.0365462	0.181589	1	2	0.5
Molecular Function	GO:0003973	(S)-2-hydroxy-acid oxidase activity	0.0365462	0.181589	1	2	0.5
Molecular Function	GO:0004331	fructose-2,6-bisphosphate 2-phosphatase activity	0.0365462	0.181589	1	2	0.5
Molecular Function	GO:0008746	NAD(P)+ transhydrogenase activity	0.0365462	0.181589	1	2	0.5
Molecular Function	GO:0008940	nitrate reductase activity	0.0365462	0.181589	1	2	0.5
Molecular Function	GO:0016603	glutaminyl-peptide cyclotransferase activity	0.0365462	0.181589	1	2	0.5
Molecular Function	GO:0016652	oxidoreductase activity, acting on NAD(P)H, NAD(P) as acceptor	0.0365462	0.181589	1	2	0.5
Molecular Function	GO:0046554	malate dehydrogenase (NADP+) activity	0.0365462	0.181589	1	2	0.5
Molecular Function	GO:0050281	serine-glyoxylate transaminase activity	0.0365462	0.181589	1	2	0.5
Molecular Function	GO:0050464	nitrate reductase (NADPH) activity	0.0365462	0.181589	1	2	0.5
Molecular Function	GO:0052852	very-long-chain-(S)-2-hydroxy-acid oxidase activity	0.0365462	0.181589	1	2	0.5
Molecular Function	GO:0052853	long-chain-(S)-2-hydroxy-long-chain-acid oxidase activity	0.0365462	0.181589	1	2	0.5
Molecular Function	GO:0052854	medium-chain-(S)-2-hydroxy-acid oxidase activity	0.0365462	0.181589	1	2	0.5
Molecular Function	GO:0033764	steroid dehydrogenase activity, acting on the CH-OH group of donors, NAD or NADP as acceptor	0.0384395	0.189027	2	17	0.118
Molecular Function	GO:0005215	transporter activity	0.0417433	0.200766	38	1542	0.025
Molecular Function	GO:0042803	protein homodimerization activity	0.0420893	0.200766	3	42	0.071
Molecular Function	GO:0048038	quinone binding	0.0420893	0.200766	3	42	0.071
Molecular Function	GO:0016655	oxidoreductase activity, acting on NAD(P)H, quinone or similar compound as acceptor	0.045057	0.211909	5	105	0.048
Molecular Function	GO:0043168	anion binding	0.0453139	0.211909	97	4489	0.022
Molecular Function	GO:0030060	L-malate dehydrogenase activity	0.0471847	0.218515	2	19	0.105
Molecular Function	GO:0016740	transferase activity	0.0481407	0.220799	114	5378	0.021

## Sheet: D
KEGG analysis result in brown module of F. mandshurica (M8)
Pathway	ID	Pvalue	Qvalue	Number of Genes	Number of All Pathway gene	ratio
ko01110	Biosynthesis of secondary metabolites	1.04656e-06	0.000118262	102	3374	0.03
ko00710	Carbon fixation in photosynthetic organisms	1.17772e-05	0.000665412	14	179	0.078
ko01100	Metabolic pathways	8.19849e-05	0.0030881	158	6400	0.025
ko00630	Glyoxylate and dicarboxylate metabolism	0.000119193	0.00336721	13	194	0.067
ko04712	Circadian rhythm - plant	0.000170958	0.00386365	15	257	0.058
ko04146	Peroxisome	0.00042608	0.00695007	14	250	0.056
ko01200	Carbon metabolism	0.000430535	0.00695007	26	647	0.04
ko00941	Flavonoid biosynthesis	0.00122831	0.0173499	9	133	0.068
ko00906	Carotenoid biosynthesis	0.00320899	0.0402906	8	125	0.064
ko00740	Riboflavin metabolism	0.00775828	0.0876685	5	63	0.079
ko00970	Aminoacyl-tRNA biosynthesis	0.0090955	0.0934356	10	212	0.047
ko00760	Nicotinate and nicotinamide metabolism	0.0131694	0.124012	6	99	0.061
ko00942	Anthocyanin biosynthesis	0.0187105	0.16029	2	11	0.182
ko00460	Cyanoamino acid metabolism	0.0198589	0.16029	9	205	0.044
ko00380	Tryptophan metabolism	0.0329026	0.247867	6	122	0.049
ko00940	Phenylpropanoid biosynthesis	0.0354144	0.250114	15	456	0.033
ko00860	Porphyrin and chlorophyll metabolism	0.0427594	0.284224	6	130	0.046
ko00960	Tropane, piperidine and pyridine alkaloid biosynthesis	0.0483417	0.303479	4	70	0.057
ko00944	Flavone and flavonol biosynthesis	0.0628766	0.350788	2	21	0.095
ko00590	Arachidonic acid metabolism	0.0667888	0.350788	4	78	0.051
ko00350	Tyrosine metabolism	0.0670924	0.350788	5	111	0.045
ko00402	Benzoxazinoid biosynthesis	0.0682949	0.350788	2	22	0.091
ko04626	Plant-pathogen interaction	0.0733584	0.355964	27	1028	0.026
ko00620	Pyruvate metabolism	0.075603	0.355964	8	225	0.036
ko00908	Zeatin biosynthesis	0.0972335	0.439495	4	89	0.045
ko00130	Ubiquinone and other terpenoid-quinone biosynthesis	0.103364	0.449235	4	91	0.044
ko00250	Alanine, aspartate and glutamate metabolism	0.116138	0.449871	4	95	0.042
ko00943	Isoflavonoid biosynthesis	0.116324	0.449871	2	30	0.067
ko00650	Butanoate metabolism	0.117268	0.449871	3	61	0.049
ko00360	Phenylalanine metabolism	0.119435	0.449871	4	96	0.042
ko00950	Isoquinoline alkaloid biosynthesis	0.134711	0.491043	3	65	0.046
ko02010	ABC transporters	0.151295	0.53426	7	224	0.031
ko00591	Linoleic acid metabolism	0.177295	0.574679	2	39	0.051
ko01210	2-Oxocarboxylic acid metabolism	0.181602	0.574679	5	153	0.033
ko00790	Folate biosynthesis	0.181721	0.574679	3	75	0.04
ko00195	Photosynthesis	0.184927	0.574679	5	154	0.032
ko00410	beta-Alanine metabolism	0.192912	0.574679	4	116	0.034
ko00480	Glutathione metabolism	0.193255	0.574679	6	198	0.03
ko00071	Fatty acid degradation	0.201876	0.58005	5	159	0.031
ko00600	Sphingolipid metabolism	0.205328	0.58005	5	160	0.031
ko00785	Lipoic acid metabolism	0.241966	0.666882	1	14	0.071
ko00770	Pantothenate and CoA biosynthesis	0.248018	0.667286	3	88	0.034
ko00920	Sulfur metabolism	0.263844	0.693358	3	91	0.033
ko00290	Valine, leucine and isoleucine biosynthesis	0.271069	0.696155	2	52	0.038
ko00030	Pentose phosphate pathway	0.281154	0.696421	4	137	0.029
ko00909	Sesquiterpenoid and triterpenoid biosynthesis	0.285128	0.696421	3	95	0.032
ko00565	Ether lipid metabolism	0.290473	0.696421	3	96	0.031
ko00910	Nitrogen metabolism	0.295825	0.696421	3	97	0.031
ko00430	Taurine and hypotaurine metabolism	0.32688	0.730485	1	20	0.05
ko00945	Stilbenoid, diarylheptanoid and gingerol biosynthesis	0.329085	0.730485	2	60	0.033
ko00020	Citrate cycle (TCA cycle)	0.329688	0.730485	4	148	0.027
ko00592	alpha-Linolenic acid metabolism	0.365297	0.757683	4	156	0.026
ko04122	Sulfur relay system	0.378152	0.757683	1	24	0.042
ko00966	Glucosinolate biosynthesis	0.39035	0.757683	1	25	0.04
ko00051	Fructose and mannose metabolism	0.391966	0.757683	4	162	0.025
ko00260	Glycine, serine and threonine metabolism	0.391966	0.757683	4	162	0.025
ko04016	MAPK signaling pathway - plant	0.393415	0.757683	15	698	0.021
ko00400	Phenylalanine, tyrosine and tryptophan biosynthesis	0.397449	0.757683	3	116	0.026
ko00603	Glycosphingolipid biosynthesis - globo and isoglobo series	0.402309	0.757683	1	26	0.038
ko00660	C5-Branched dibasic acid metabolism	0.402309	0.757683	1	26	0.038
ko00531	Glycosaminoglycan degradation	0.426925	0.79086	2	74	0.027
ko00330	Arginine and proline metabolism	0.43926	0.800588	3	124	0.024
ko00270	Cysteine and methionine metabolism	0.456466	0.818741	7	326	0.021
ko00220	Arginine biosynthesis	0.473031	0.835195	2	81	0.025
ko00561	Glycerolipid metabolism	0.489192	0.850441	5	235	0.021
ko00300	Lysine biosynthesis	0.528825	0.905412	1	38	0.026
ko00010	Glycolysis / Gluconeogenesis	0.540196	0.909227	6	301	0.02
ko00261	Monobactam biosynthesis	0.547145	0.909227	1	40	0.025
ko00280	Valine, leucine and isoleucine degradation	0.565877	0.923506	3	150	0.02
ko00052	Galactose metabolism	0.572083	0.923506	5	258	0.019
ko00750	Vitamin B6 metabolism	0.5899	0.938854	1	45	0.022
ko00190	Oxidative phosphorylation	0.610045	0.957432	7	377	0.019
ko03420	Nucleotide excision repair	0.628409	0.972742	4	220	0.018
ko00040	Pentose and glucuronate interconversions	0.661286	0.985092	6	341	0.018
ko00730	Thiamine metabolism	0.663713	0.985092	1	55	0.018
ko00780	Biotin metabolism	0.670323	0.985092	1	56	0.018
ko03022	Basal transcription factors	0.671257	0.985092	2	117	0.017
ko00604	Glycosphingolipid biosynthesis - ganglio series	0.683157	0.989701	1	58	0.017
ko00061	Fatty acid biosynthesis	0.730267	0.998699	2	131	0.015
ko03060	Protein export	0.737923	0.998699	2	133	0.015
ko04075	Plant hormone signal transduction	0.749147	0.998699	17	991	0.017
ko00100	Steroid biosynthesis	0.755261	0.998699	1	71	0.014
ko00900	Terpenoid backbone biosynthesis	0.756257	0.998699	2	138	0.014
ko00562	Inositol phosphate metabolism	0.760219	0.998699	3	202	0.015
ko01230	Biosynthesis of amino acids	0.782864	0.998699	10	623	0.016
ko04070	Phosphatidylinositol signaling system	0.796082	0.998699	3	215	0.014
ko00513	Various types of N-glycan biosynthesis	0.818369	0.998699	1	86	0.012
ko00073	Cutin, suberine and wax biosynthesis	0.838807	0.998699	1	92	0.011
ko03430	Mismatch repair	0.842099	0.998699	2	167	0.012
ko00053	Ascorbate and aldarate metabolism	0.846873	0.998699	2	169	0.012
ko04130	SNARE interactions in vesicular transport	0.851141	0.998699	1	96	0.01
ko00500	Starch and sucrose metabolism	0.856846	0.998699	8	556	0.014
ko03008	Ribosome biogenesis in eukaryotes	0.865672	0.998699	3	247	0.012
ko00564	Glycerophospholipid metabolism	0.882672	0.998699	3	257	0.012
ko03030	DNA replication	0.894747	0.998699	2	193	0.01
ko00240	Pyrimidine metabolism	0.896403	0.998699	2	194	0.01
ko00510	N-Glycan biosynthesis	0.903957	0.998699	1	118	0.008
ko03440	Homologous recombination	0.908809	0.998699	2	202	0.01
ko00511	Other glycan degradation	0.911319	0.998699	1	122	0.008
ko03050	Proteasome	0.915843	0.998699	2	207	0.01
ko00640	Propanoate metabolism	0.922874	0.998699	1	129	0.008
ko01212	Fatty acid metabolism	0.92484	0.998699	2	214	0.009
ko00230	Purine metabolism	0.928075	0.998699	3	292	0.01
ko00520	Amino sugar and nucleotide sugar metabolism	0.928082	0.998699	4	363	0.011
ko04120	Ubiquitin mediated proteolysis	0.930841	0.998699	4	366	0.011
ko03015	mRNA surveillance pathway	0.936833	0.998699	5	442	0.011
ko04141	Protein processing in endoplasmic reticulum	0.964946	0.99995	7	627	0.011
ko04144	Endocytosis	0.96641	0.99995	5	492	0.01
ko03018	RNA degradation	0.97571	0.99995	3	365	0.008
ko03013	RNA transport	0.979867	0.99995	6	603	0.01
ko04145	Phagosome	0.991124	0.99995	1	237	0.004
ko03040	Spliceosome	0.999921	0.99995	2	597	0.003
ko03010	Ribosome	0.99995	0.99995	4	829	0.005

## Sheet: E
GO analysis result in turquoise module of F. mandshurica (M8)
Ontoloty	GO ID	Descrption	Pvalue	Qvalue	Number of Genes	Number of All Pathway gene	ratio
Biological Process	GO:0051704	multi-organism process	3.69755e-08	3.07267e-05	18	166	0.108
Biological Process	GO:0043455	regulation of secondary metabolic process	6.66233e-07	0.00027682	5	9	0.556
Biological Process	GO:0044703	multi-organism reproductive process	3.50482e-06	0.000837027	11	86	0.128
Biological Process	GO:0009856	pollination	5.45403e-06	0.000837027	9	58	0.155
Biological Process	GO:0044706	multi-multicellular organism process	5.45403e-06	0.000837027	9	58	0.155
Biological Process	GO:0009755	hormone-mediated signaling pathway	7.5602e-06	0.000837027	15	171	0.088
Biological Process	GO:2000762	regulation of phenylpropanoid metabolic process	8.48047e-06	0.000837027	4	7	0.571
Biological Process	GO:0009734	auxin-activated signaling pathway	9.06528e-06	0.000837027	12	113	0.106
Biological Process	GO:0071365	cellular response to auxin stimulus	9.06528e-06	0.000837027	12	113	0.106
Biological Process	GO:0032870	cellular response to hormone stimulus	1.22937e-05	0.0010216	15	178	0.084
Biological Process	GO:0071495	cellular response to endogenous stimulus	1.40593e-05	0.00106212	15	180	0.083
Biological Process	GO:0071310	cellular response to organic substance	4.07476e-05	0.00253701	15	197	0.076
Biological Process	GO:0008037	cell recognition	4.48527e-05	0.00253701	7	43	0.163
Biological Process	GO:0048544	recognition of pollen	4.48527e-05	0.00253701	7	43	0.163
Biological Process	GO:0070887	cellular response to chemical stimulus	4.57943e-05	0.00253701	17	247	0.069
Biological Process	GO:0009875	pollen-pistil interaction	5.23198e-05	0.00271736	7	44	0.159
Biological Process	GO:0009733	response to auxin	7.19326e-05	0.00343598	15	207	0.072
Biological Process	GO:0006013	mannose metabolic process	7.44256e-05	0.00343598	4	11	0.364
Biological Process	GO:0044699	single-organism process	8.3659e-05	0.00357699	176	6443	0.027
Biological Process	GO:0006865	amino acid transport	8.60887e-05	0.00357699	5	21	0.238
Biological Process	GO:0009725	response to hormone	9.12876e-05	0.00361238	20	340	0.059
Biological Process	GO:0015994	chlorophyll metabolic process	0.000109364	0.00364504	5	22	0.227
Biological Process	GO:0002684	positive regulation of immune system process	0.000109658	0.00364504	4	12	0.333
Biological Process	GO:0045089	positive regulation of innate immune response	0.000109658	0.00364504	4	12	0.333
Biological Process	GO:0050778	positive regulation of immune response	0.000109658	0.00364504	4	12	0.333
Biological Process	GO:0031349	positive regulation of defense response	0.000155588	0.00497283	4	13	0.308
Biological Process	GO:0009719	response to endogenous stimulus	0.000163739	0.00503952	20	355	0.056
Biological Process	GO:0031347	regulation of defense response	0.000220185	0.00653477	6	39	0.154
Biological Process	GO:0042221	response to chemical	0.00032872	0.00941954	24	492	0.049
Biological Process	GO:0006857	oligopeptide transport	0.000365292	0.00948619	5	28	0.179
Biological Process	GO:0045088	regulation of innate immune response	0.000365292	0.00948619	5	28	0.179
Biological Process	GO:0050776	regulation of immune response	0.000365292	0.00948619	5	28	0.179
Biological Process	GO:0002682	regulation of immune system process	0.000433323	0.0109119	5	29	0.172
Biological Process	GO:0010033	response to organic substance	0.000471909	0.0114491	20	385	0.052
Biological Process	GO:0015995	chlorophyll biosynthetic process	0.000482212	0.0114491	4	17	0.235
Biological Process	GO:0007154	cell communication	0.000516551	0.0119237	28	633	0.044
Biological Process	GO:0015936	coenzyme A metabolic process	0.000609037	0.0131895	4	18	0.222
Biological Process	GO:0006955	immune response	0.000623046	0.0131895	6	47	0.128
Biological Process	GO:0045087	innate immune response	0.000623046	0.0131895	6	47	0.128
Biological Process	GO:0033013	tetrapyrrole metabolic process	0.000634875	0.0131895	7	65	0.108
Biological Process	GO:0002376	immune system process	0.000698756	0.0141626	6	48	0.125
Biological Process	GO:0003333	amino acid transmembrane transport	0.000757833	0.0149943	4	19	0.211
Biological Process	GO:0009682	induced systemic resistance	0.000868099	0.0163952	3	9	0.333
Biological Process	GO:0009864	induced systemic resistance, jasmonic acid mediated signaling pathway	0.000868099	0.0163952	3	9	0.333
Biological Process	GO:0009611	response to wounding	0.00112929	0.0208543	4	21	0.19
Biological Process	GO:0002218	activation of innate immune response	0.00121948	0.0211122	3	10	0.3
Biological Process	GO:0002252	immune effector process	0.00121948	0.0211122	3	10	0.3
Biological Process	GO:0002253	activation of immune response	0.00121948	0.0211122	3	10	0.3
Biological Process	GO:0043207	response to external biotic stimulus	0.00127498	0.0211902	7	73	0.096
Biological Process	GO:0051707	response to other organism	0.00127498	0.0211902	7	73	0.096
Biological Process	GO:0033014	tetrapyrrole biosynthetic process	0.00144698	0.0231239	6	55	0.109
Biological Process	GO:0080134	regulation of response to stress	0.00144698	0.0231239	6	55	0.109
Biological Process	GO:0009308	amine metabolic process	0.00149647	0.0234635	9	119	0.076
Biological Process	GO:0006778	porphyrin-containing compound metabolic process	0.0017445	0.0268459	6	57	0.105
Biological Process	GO:0000003	reproduction	0.00198917	0.0295178	14	255	0.055
Biological Process	GO:0022414	reproductive process	0.00198917	0.0295178	14	255	0.055
Biological Process	GO:0009311	oligosaccharide metabolic process	0.00233575	0.0340528	7	81	0.086
Biological Process	GO:0009313	oligosaccharide catabolic process	0.00296601	0.0412351	2	4	0.5
Biological Process	GO:0071230	cellular response to amino acid stimulus	0.00296601	0.0412351	2	4	0.5
Biological Process	GO:1903825	organic acid transmembrane transport	0.00297726	0.0412351	4	27	0.148
Biological Process	GO:0005984	disaccharide metabolic process	0.00316103	0.042368	6	64	0.094
Biological Process	GO:0098542	defense response to other organism	0.00316103	0.042368	6	64	0.094
Biological Process	GO:0006779	porphyrin-containing compound biosynthetic process	0.00402187	0.0530504	5	47	0.106
Biological Process	GO:0009867	jasmonic acid mediated signaling pathway	0.00425244	0.0543658	3	15	0.2
Biological Process	GO:0071395	cellular response to jasmonic acid stimulus	0.00425244	0.0543658	3	15	0.2
Biological Process	GO:0042631	cellular response to water deprivation	0.00486966	0.0603983	2	5	0.4
Biological Process	GO:0071462	cellular response to water stimulus	0.00486966	0.0603983	2	5	0.4
Biological Process	GO:0009607	response to biotic stimulus	0.00502649	0.0614267	8	117	0.068
Biological Process	GO:0006952	defense response	0.005276	0.0635414	10	170	0.059
Biological Process	GO:0098656	anion transmembrane transport	0.00558497	0.0663016	4	32	0.125
Biological Process	GO:0009605	response to external stimulus	0.00572163	0.0669672	10	172	0.058
Biological Process	GO:0009753	response to jasmonic acid	0.00614677	0.070944	3	17	0.176
Biological Process	GO:0006021	inositol biosynthetic process	0.00719579	0.0797293	2	6	0.333
Biological Process	GO:0007267	cell-cell signaling	0.00719579	0.0797293	2	6	0.333
Biological Process	GO:0043200	response to amino acid	0.00719579	0.0797293	2	6	0.333
Biological Process	GO:0051186	cofactor metabolic process	0.00795449	0.086976	21	524	0.04
Biological Process	GO:0008299	isoprenoid biosynthetic process	0.00832631	0.0896947	7	102	0.069
Biological Process	GO:0009690	cytokinin metabolic process	0.00852693	0.0896947	4	36	0.111
Biological Process	GO:0034754	cellular hormone metabolic process	0.00852693	0.0896947	4	36	0.111
Biological Process	GO:0051187	cofactor catabolic process	0.00892565	0.0919609	8	129	0.062
Biological Process	GO:0031323	regulation of cellular metabolic process	0.0089637	0.0919609	39	1173	0.033
Biological Process	GO:0048584	positive regulation of response to stimulus	0.00939411	0.0952013	4	37	0.108
Biological Process	GO:0006720	isoprenoid metabolic process	0.010188	0.102003	7	106	0.066
Biological Process	GO:0005992	trehalose biosynthetic process	0.0103167	0.102062	4	38	0.105
Biological Process	GO:0019222	regulation of metabolic process	0.0108049	0.105634	43	1338	0.032
Biological Process	GO:0005991	trehalose metabolic process	0.011296	0.109151	4	39	0.103
Biological Process	GO:0015849	organic acid transport	0.0129155	0.121722	5	62	0.081
Biological Process	GO:0046942	carboxylic acid transport	0.0129155	0.121722	5	62	0.081
Biological Process	GO:0071417	cellular response to organonitrogen compound	0.0130364	0.121722	2	8	0.25
Biological Process	GO:0042742	defense response to bacterium	0.0144908	0.132187	3	23	0.13
Biological Process	GO:0046351	disaccharide biosynthetic process	0.0145859	0.132187	4	42	0.095
Biological Process	GO:0015711	organic anion transport	0.0146769	0.132187	5	64	0.078
Biological Process	GO:0006066	alcohol metabolic process	0.0147935	0.132187	7	114	0.061
Biological Process	GO:0042440	pigment metabolic process	0.0153855	0.135802	6	89	0.067
Biological Process	GO:0009628	response to abiotic stimulus	0.0155248	0.135802	13	292	0.045
Biological Process	GO:0071214	cellular response to abiotic stimulus	0.0162894	0.141005	3	24	0.125
Biological Process	GO:0034605	cellular response to heat	0.0165131	0.141468	2	9	0.222
Biological Process	GO:0019748	secondary metabolic process	0.0170074	0.144216	6	91	0.066
Biological Process	GO:0006351	transcription, DNA-templated	0.0175824	0.144663	39	1226	0.032
Biological Process	GO:0032774	RNA biosynthetic process	0.0175824	0.144663	39	1226	0.032
Biological Process	GO:0097659	nucleic acid-templated transcription	0.0175824	0.144663	39	1226	0.032
Biological Process	GO:0009620	response to fungus	0.0182075	0.146897	3	25	0.12
Biological Process	GO:0050832	defense response to fungus	0.0182075	0.146897	3	25	0.12
Biological Process	GO:0006576	cellular biogenic amine metabolic process	0.0186677	0.149162	5	68	0.074
Biological Process	GO:0006355	regulation of transcription, DNA-templated	0.0196382	0.152517	32	971	0.033
Biological Process	GO:1903506	regulation of nucleic acid-templated transcription	0.0196382	0.152517	32	971	0.033
Biological Process	GO:2001141	regulation of RNA biosynthetic process	0.0196382	0.152517	32	971	0.033
Biological Process	GO:0009638	phototropism	0.0203365	0.156478	2	10	0.2
Biological Process	GO:0044106	cellular amine metabolic process	0.0209069	0.159391	5	70	0.071
Biological Process	GO:0009606	tropism	0.0213022	0.160928	4	47	0.085
Biological Process	GO:0009266	response to temperature stimulus	0.0220894	0.164492	5	71	0.07
Biological Process	GO:0033865	nucleoside bisphosphate metabolic process	0.022838	0.164492	4	48	0.083
Biological Process	GO:0033875	ribonucleoside bisphosphate metabolic process	0.022838	0.164492	4	48	0.083
Biological Process	GO:0034032	purine nucleoside bisphosphate metabolic process	0.022838	0.164492	4	48	0.083
Biological Process	GO:0009889	regulation of biosynthetic process	0.0231452	0.164492	34	1059	0.032
Biological Process	GO:0031326	regulation of cellular biosynthetic process	0.0231452	0.164492	34	1059	0.032
Biological Process	GO:0071229	cellular response to acid chemical	0.0233145	0.164492	5	72	0.069
Biological Process	GO:0019219	regulation of nucleobase-containing compound metabolic process	0.0233574	0.164492	33	1022	0.032
Biological Process	GO:0044702	single organism reproductive process	0.0237068	0.165452	10	214	0.047
Biological Process	GO:0065007	biological regulation	0.0243631	0.165452	69	2448	0.028
Biological Process	GO:0051252	regulation of RNA metabolic process	0.0244475	0.165452	32	988	0.032
Biological Process	GO:0006020	inositol metabolic process	0.0244893	0.165452	2	11	0.182
Biological Process	GO:0006536	glutamate metabolic process	0.0244893	0.165452	2	11	0.182
Biological Process	GO:0032501	multicellular organismal process	0.0250379	0.167794	16	412	0.039
Biological Process	GO:0044765	single-organism transport	0.0257037	0.169494	48	1610	0.03
Biological Process	GO:0008643	carbohydrate transport	0.0258946	0.169494	5	74	0.068
Biological Process	GO:0050896	response to stimulus	0.0260624	0.169494	47	1572	0.03
Biological Process	GO:0009312	oligosaccharide biosynthetic process	0.0261074	0.169494	4	50	0.08
Biological Process	GO:0044723	single-organism carbohydrate metabolic process	0.0269685	0.173727	24	699	0.034
Biological Process	GO:0048827	phyllome development	0.0278421	0.177975	4	51	0.078
Biological Process	GO:0009617	response to bacterium	0.0296017	0.187779	3	30	0.1
Biological Process	GO:0006629	lipid metabolic process	0.0300526	0.188041	26	780	0.033
Biological Process	GO:0046165	alcohol biosynthetic process	0.0300956	0.188041	5	77	0.065
Biological Process	GO:0010556	regulation of macromolecule biosynthetic process	0.0312299	0.192237	33	1046	0.032
Biological Process	GO:2000112	regulation of cellular macromolecule biosynthetic process	0.0312299	0.192237	33	1046	0.032
Biological Process	GO:1902578	single-organism localization	0.0327287	0.199982	48	1635	0.029
Biological Process	GO:0046148	pigment biosynthetic process	0.0331213	0.200904	5	79	0.063
Biological Process	GO:0010468	regulation of gene expression	0.0345332	0.206246	36	1170	0.031
Biological Process	GO:0016051	carbohydrate biosynthetic process	0.0345532	0.206246	10	228	0.044
Biological Process	GO:1901615	organic hydroxy compound metabolic process	0.0347467	0.206246	7	136	0.051
Biological Process	GO:0008610	lipid biosynthetic process	0.036382	0.207593	17	467	0.036
Biological Process	GO:0050789	regulation of biological process	0.0367342	0.207593	63	2253	0.028
Biological Process	GO:0042743	hydrogen peroxide metabolic process	0.037105	0.207593	6	109	0.055
Biological Process	GO:0042744	hydrogen peroxide catabolic process	0.037105	0.207593	6	109	0.055
Biological Process	GO:0042445	hormone metabolic process	0.0375292	0.207593	4	56	0.071
Biological Process	GO:0009698	phenylpropanoid metabolic process	0.0380038	0.207593	5	82	0.061
Biological Process	GO:0034637	cellular carbohydrate biosynthetic process	0.0393175	0.207593	8	170	0.047
Biological Process	GO:0006869	lipid transport	0.039724	0.207593	5	83	0.06
Biological Process	GO:0050794	regulation of cellular process	0.0397942	0.207593	56	1978	0.028
Biological Process	GO:0034762	regulation of transmembrane transport	0.0408655	0.207593	3	34	0.088
Biological Process	GO:0034765	regulation of ion transmembrane transport	0.0408655	0.207593	3	34	0.088
Biological Process	GO:0007165	signal transduction	0.0418431	0.207593	19	547	0.035
Biological Process	GO:0023052	signaling	0.0431413	0.207593	19	549	0.035
Biological Process	GO:0044700	single organism signaling	0.0431413	0.207593	19	549	0.035
Biological Process	GO:0015979	photosynthesis	0.0434245	0.207593	9	205	0.044
Biological Process	GO:0048366	leaf development	0.0439735	0.207593	3	35	0.086
Biological Process	GO:0080090	regulation of primary metabolic process	0.0440288	0.207593	35	1154	0.03
Biological Process	GO:0006568	tryptophan metabolic process	0.0440685	0.207593	2	15	0.133
Biological Process	GO:0006586	indolalkylamine metabolic process	0.0440685	0.207593	2	15	0.133
Biological Process	GO:0015837	amine transport	0.0440685	0.207593	2	15	0.133
Biological Process	GO:0032890	regulation of organic acid transport	0.0440685	0.207593	2	15	0.133
Biological Process	GO:0032973	amino acid export	0.0440685	0.207593	2	15	0.133
Biological Process	GO:0051952	regulation of amine transport	0.0440685	0.207593	2	15	0.133
Biological Process	GO:0051955	regulation of amino acid transport	0.0440685	0.207593	2	15	0.133
Biological Process	GO:0080143	regulation of amino acid export	0.0440685	0.207593	2	15	0.133
Biological Process	GO:1903789	regulation of amino acid transmembrane transport	0.0440685	0.207593	2	15	0.133
Biological Process	GO:0010115	regulation of abscisic acid biosynthetic process	0.0447162	0.207593	1	2	0.5
Biological Process	GO:0010239	chloroplast mRNA processing	0.0447162	0.207593	1	2	0.5
Biological Process	GO:0010444	guard mother cell differentiation	0.0447162	0.207593	1	2	0.5
Biological Process	GO:0018160	peptidyl-pyrromethane cofactor linkage	0.0447162	0.207593	1	2	0.5
Biological Process	GO:0019747	regulation of isoprenoid metabolic process	0.0447162	0.207593	1	2	0.5
Biological Process	GO:0031425	chloroplast RNA processing	0.0447162	0.207593	1	2	0.5
Biological Process	GO:0033530	raffinose metabolic process	0.0447162	0.207593	1	2	0.5
Biological Process	GO:0033566	gamma-tubulin complex localization	0.0447162	0.207593	1	2	0.5
Biological Process	GO:0034484	raffinose catabolic process	0.0447162	0.207593	1	2	0.5
Biological Process	GO:0035821	modification of morphology or physiology of other organism	0.0447162	0.207593	1	2	0.5
Biological Process	GO:0046352	disaccharide catabolic process	0.0447162	0.207593	1	2	0.5
Biological Process	GO:1900055	regulation of leaf senescence	0.0447162	0.207593	1	2	0.5
Biological Process	GO:1902930	regulation of alcohol biosynthetic process	0.0447162	0.207593	1	2	0.5
Biological Process	GO:0060255	regulation of macromolecule metabolic process	0.0453215	0.209234	38	1274	0.03
Biological Process	GO:0019438	aromatic compound biosynthetic process	0.0464451	0.213237	50	1754	0.029
Biological Process	GO:0043269	regulation of ion transport	0.0471959	0.215493	3	36	0.083
Biological Process	GO:0051171	regulation of nitrogen compound metabolic process	0.047802	0.216368	34	1123	0.03
Biological Process	GO:0006979	response to oxidative stress	0.0479083	0.216368	8	177	0.045
Biological Process	GO:0008283	cell proliferation	0.0496287	0.221728	2	16	0.125
Biological Process	GO:0009637	response to blue light	0.0496287	0.221728	2	16	0.125
Cellular Component	GO:0016021	integral component of membrane	4.16447e-06	0.000414256	269	8306	0.032
Cellular Component	GO:0031224	intrinsic component of membrane	4.70746e-06	0.000414256	269	8316	0.032
Cellular Component	GO:0044425	membrane part	7.7569e-05	0.00455071	272	8676	0.031
Cellular Component	GO:0016020	membrane	0.000211246	0.00929482	280	9080	0.031
Cellular Component	GO:0009341	beta-galactosidase complex	0.000723241	0.0254581	2	2	1
Cellular Component	GO:0031082	BLOC complex	0.0100963	0.253849	2	6	0.333
Cellular Component	GO:0031083	BLOC-1 complex	0.0100963	0.253849	2	6	0.333
Cellular Component	GO:0016592	mediator complex	0.0127211	0.279864	5	52	0.096
Cellular Component	GO:0005886	plasma membrane	0.0187403	0.366476	21	476	0.044
Cellular Component	GO:0005576	extracellular region	0.0329067	0.579157	21	505	0.042
Cellular Component	GO:0071944	cell periphery	0.0441755	0.584374	26	677	0.038
Molecular Function	GO:0047274	galactinol-sucrose galactosyltransferase activity	5.00277e-07	0.000172499	7	20	0.35
Molecular Function	GO:0001071	nucleic acid binding transcription factor activity	9.74573e-07	0.000172499	49	886	0.055
Molecular Function	GO:0003700	transcription factor activity, sequence-specific DNA binding	9.74573e-07	0.000172499	49	886	0.055
Molecular Function	GO:0005215	transporter activity	1.19535e-05	0.00158682	69	1542	0.045
Molecular Function	GO:0022857	transmembrane transporter activity	6.44328e-05	0.00601054	62	1416	0.044
Molecular Function	GO:0016705	oxidoreductase activity, acting on paired donors, with incorporation or reduction of molecular oxygen	6.79157e-05	0.00601054	27	448	0.06
Molecular Function	GO:0050636	vinorine synthase activity	0.000346473	0.0262825	3	6	0.5
Molecular Function	GO:0008378	galactosyltransferase activity	0.000446707	0.0296502	9	86	0.105
Molecular Function	GO:0015414	nitrate transmembrane-transporting ATPase activity	0.000697907	0.0411765	2	2	1
Molecular Function	GO:0004559	alpha-mannosidase activity	0.000874837	0.0450094	4	17	0.235
Molecular Function	GO:0004420	hydroxymethylglutaryl-CoA reductase (NADPH) activity	0.000932399	0.0450094	3	8	0.375
Molecular Function	GO:0043565	sequence-specific DNA binding	0.00103705	0.0458895	28	560	0.05
Molecular Function	GO:0046906	tetrapyrrole binding	0.00156021	0.0597485	25	493	0.051
Molecular Function	GO:0004180	carboxypeptidase activity	0.00157529	0.0597485	8	83	0.096
Molecular Function	GO:0004512	inositol-3-phosphate synthase activity	0.00205694	0.0668198	2	3	0.667
Molecular Function	GO:0050512	lactosylceramide 4-alpha-galactosyltransferase activity	0.00205694	0.0668198	2	3	0.667
Molecular Function	GO:0020037	heme binding	0.00213924	0.0668198	23	450	0.051
Molecular Function	GO:0030246	carbohydrate binding	0.00317782	0.0937457	17	304	0.056
Molecular Function	GO:0016855	racemase and epimerase activity, acting on amino acids and derivatives	0.00338473	0.0945943	3	12	0.25
Molecular Function	GO:0015112	nitrate transmembrane transporter activity	0.00404178	0.107309	2	4	0.5
Molecular Function	GO:0016872	intramolecular lyase activity	0.00538415	0.136142	3	14	0.214
Molecular Function	GO:0045439	isopenicillin-N epimerase activity	0.00661849	0.150357	2	5	0.4
Molecular Function	GO:0008238	exopeptidase activity	0.00665965	0.150357	10	150	0.067
Molecular Function	GO:0015923	mannosidase activity	0.00679582	0.150357	4	29	0.138
Molecular Function	GO:0004185	serine-type carboxypeptidase activity	0.00734949	0.156103	6	65	0.092
Molecular Function	GO:0033926	glycopeptide alpha-N-acetylgalactosaminidase activity	0.00796464	0.157677	3	16	0.188
Molecular Function	GO:0004497	monooxygenase activity	0.00869333	0.157677	17	337	0.05
Molecular Function	GO:0010487	thermospermine synthase activity	0.00975449	0.157677	2	6	0.333
Molecular Function	GO:0016851	magnesium chelatase activity	0.00975449	0.157677	2	6	0.333
Molecular Function	GO:0051002	ligase activity, forming nitrogen-metal bonds	0.00975449	0.157677	2	6	0.333
Molecular Function	GO:0051003	ligase activity, forming nitrogen-metal bonds, forming coordination complexes	0.00975449	0.157677	2	6	0.333
Molecular Function	GO:0080019	fatty-acyl-CoA reductase (alcohol-forming) activity	0.00975449	0.157677	2	6	0.333
Molecular Function	GO:0005506	iron ion binding	0.00979916	0.157677	19	397	0.048
Molecular Function	GO:0019139	cytokinin dehydrogenase activity	0.0111604	0.174299	3	18	0.167
Molecular Function	GO:0070008	serine-type exopeptidase activity	0.0127069	0.192574	6	73	0.082
Molecular Function	GO:0004315	3-oxoacyl-[acyl-carrier-protein] synthase activity	0.0134185	0.192574	2	7	0.286
Molecular Function	GO:0004351	glutamate decarboxylase activity	0.0134185	0.192574	2	7	0.286
Molecular Function	GO:0015171	amino acid transmembrane transporter activity	0.0175806	0.239366	2	8	0.25
Molecular Function	GO:0015407	monosaccharide-transporting ATPase activity	0.0175806	0.239366	2	8	0.25
Molecular Function	GO:0003825	alpha,alpha-trehalose-phosphate synthase (UDP-forming) activity	0.0194839	0.256977	3	22	0.136
Molecular Function	GO:0008236	serine-type peptidase activity	0.0203258	0.256977	13	258	0.05
Molecular Function	GO:0017171	serine hydrolase activity	0.0203258	0.256977	13	258	0.05
Molecular Function	GO:0015145	monosaccharide transmembrane transporter activity	0.0222118	0.268056	2	9	0.222
Molecular Function	GO:0043211	carbohydrate-transporting ATPase activity	0.0222118	0.268056	2	9	0.222
Molecular Function	GO:0004674	protein serine/threonine kinase activity	0.0260375	0.307242	41	1132	0.036
Molecular Function	GO:0048037	cofactor binding	0.0272172	0.308258	48	1366	0.035
Molecular Function	GO:0005262	calcium channel activity	0.0272846	0.308258	2	10	0.2
Molecular Function	GO:0015925	galactosidase activity	0.0306686	0.337969	4	45	0.089
Molecular Function	GO:0003677	DNA binding	0.0311874	0.337969	77	2364	0.033
Molecular Function	GO:0004556	alpha-amylase activity	0.0327725	0.348044	2	11	0.182
Molecular Function	GO:0051119	sugar transmembrane transporter activity	0.0335946	0.349779	3	27	0.111
Molecular Function	GO:0015144	carbohydrate transmembrane transporter activity	0.0403826	0.384855	3	29	0.103
Molecular Function	GO:1901476	carbohydrate transporter activity	0.0403826	0.384855	3	29	0.103
Molecular Function	GO:0016706	oxidoreductase activity, acting on paired donors, with incorporation or reduction of molecular oxygen, 2-oxoglutarate as one donor, and incorporation of one atom each of oxygen into both donors	0.0439564	0.384855	5	73	0.068
Molecular Function	GO:0004557	alpha-galactosidase activity	0.044893	0.384855	2	13	0.154
Molecular Function	GO:0046943	carboxylic acid transmembrane transporter activity	0.044893	0.384855	2	13	0.154
Molecular Function	GO:0052692	raffinose alpha-galactosidase activity	0.044893	0.384855	2	13	0.154
Molecular Function	GO:0004672	protein kinase activity	0.0457907	0.384855	57	1721	0.033
Molecular Function	GO:0015103	inorganic anion transmembrane transporter activity	0.0484964	0.384855	23	599	0.038
Molecular Function	GO:0015114	phosphate ion transmembrane transporter activity	0.0484964	0.384855	23	599	0.038
Molecular Function	GO:0015318	inorganic solute uptake transmembrane transporter activity	0.0484964	0.384855	23	599	0.038
Molecular Function	GO:0015563	uptake transmembrane transporter activity	0.0484964	0.384855	23	599	0.038
Molecular Function	GO:0015267	channel activity	0.048906	0.384855	9	179	0.05
Molecular Function	GO:0022803	passive transmembrane transporter activity	0.048906	0.384855	9	179	0.05

## Sheet: F
KEGG analysis result in turquoise module of F. mandshurica (M8)
Pathway	ID	Pvalue	Qvalue	Number of Genes	Number of All Pathway gene	ratio
ko04075	Plant hormone signal transduction	6.25114e-05	0.00693876	46	991	0.046
ko04626	Plant-pathogen interaction	0.000147532	0.00818801	46	1028	0.045
ko00052	Galactose metabolism	0.00270504	0.100087	15	258	0.058
ko00511	Other glycan degradation	0.00410523	0.11392	9	122	0.074
ko00860	Porphyrin and chlorophyll metabolism	0.0062079	0.137815	9	130	0.069
ko00904	Diterpenoid biosynthesis	0.00977147	0.157885	7	93	0.075
ko00196	Photosynthesis - antenna proteins	0.0117913	0.157885	4	35	0.114
ko00601	Glycosphingolipid biosynthesis - lacto and neolacto series	0.0125789	0.157885	2	7	0.286
ko02010	ABC transporters	0.0128015	0.157885	12	224	0.054
ko04016	MAPK signaling pathway - plant	0.021545	0.239149	27	698	0.039
ko01110	Biosynthesis of secondary metabolites	0.0318551	0.306097	102	3374	0.03
ko04712	Circadian rhythm - plant	0.0330916	0.306097	12	257	0.047
ko01100	Metabolic pathways	0.0408051	0.348412	181	6400	0.028
ko00940	Phenylpropanoid biosynthesis	0.0460092	0.357259	18	456	0.039
ko00440	Phosphonate and phosphinate metabolism	0.0484565	0.357259	2	14	0.143

## Sheet: G
GO analysis result in yellow module of F. mandshurica (M8)
Ontoloty	GO ID	Descrption	Pvalue	Qvalue	Number of Genes	Number of All Pathway gene	ratio
Biological Process	GO:0015979	photosynthesis	2.20707e-79	1.59571e-76	77	205	0.376
Biological Process	GO:0019684	photosynthesis, light reaction	1.11398e-33	4.02705e-31	34	95	0.358
Biological Process	GO:0009765	photosynthesis, light harvesting	6.32544e-29	1.52443e-26	21	31	0.677
Biological Process	GO:0018298	protein-chromophore linkage	5.07033e-24	9.16462e-22	22	52	0.423
Biological Process	GO:0006091	generation of precursor metabolites and energy	6.16207e-21	8.91035e-19	41	329	0.125
Biological Process	GO:0008152	metabolic process	1.2424e-13	1.49709e-11	213	7940	0.027
Biological Process	GO:0044711	single-organism biosynthetic process	2.68937e-08	2.77774e-06	62	1486	0.042
Biological Process	GO:0044237	cellular metabolic process	6.6792e-08	6.03633e-06	177	6645	0.027
Biological Process	GO:0009767	photosynthetic electron transport chain	1.54159e-07	1.23841e-05	8	31	0.258
Biological Process	GO:0015995	chlorophyll biosynthetic process	7.4552e-07	5.08768e-05	6	17	0.353
Biological Process	GO:0033013	tetrapyrrole metabolic process	7.74059e-07	5.08768e-05	10	65	0.154
Biological Process	GO:0008299	isoprenoid biosynthetic process	1.19609e-06	7.20642e-05	12	102	0.118
Biological Process	GO:0033014	tetrapyrrole biosynthetic process	1.63523e-06	9.09441e-05	9	55	0.164
Biological Process	GO:0006720	isoprenoid metabolic process	1.81145e-06	9.35486e-05	12	106	0.113
Biological Process	GO:0006778	porphyrin-containing compound metabolic process	2.23201e-06	0.000107583	9	57	0.158
Biological Process	GO:0009773	photosynthetic electron transport in photosystem I	4.05065e-06	0.000175268	5	13	0.385
Biological Process	GO:0015994	chlorophyll metabolic process	4.1211e-06	0.000175268	6	22	0.273
Biological Process	GO:0006779	porphyrin-containing compound biosynthetic process	4.6197e-06	0.000185558	8	47	0.17
Biological Process	GO:0042440	pigment metabolic process	1.42519e-05	0.000542323	10	89	0.112
Biological Process	GO:0046148	pigment biosynthetic process	3.44121e-05	0.001244	9	79	0.114
Biological Process	GO:0022900	electron transport chain	3.64601e-05	0.00125527	10	99	0.101
Biological Process	GO:1901564	organonitrogen compound metabolic process	0.000109593	0.00357067	85	2864	0.03
Biological Process	GO:0044710	single-organism metabolic process	0.00011359	0.00357067	94	3259	0.029
Biological Process	GO:0051188	cofactor biosynthetic process	0.000159199	0.00479586	16	271	0.059
Biological Process	GO:0051186	cofactor metabolic process	0.00021434	0.00619872	24	524	0.046
Biological Process	GO:0008610	lipid biosynthetic process	0.000268089	0.00745495	22	467	0.047
Biological Process	GO:0055114	oxidation-reduction process	0.000305105	0.00817003	16	287	0.056
Biological Process	GO:0044283	small molecule biosynthetic process	0.000355644	0.00918322	29	713	0.041
Biological Process	GO:0009156	ribonucleoside monophosphate biosynthetic process	0.000374522	0.00933723	12	181	0.066
Biological Process	GO:0009124	nucleoside monophosphate biosynthetic process	0.000393761	0.00948964	12	182	0.066
Biological Process	GO:0009127	purine nucleoside monophosphate biosynthetic process	0.000507629	0.0105662	11	161	0.068
Biological Process	GO:0009142	nucleoside triphosphate biosynthetic process	0.000507629	0.0105662	11	161	0.068
Biological Process	GO:0009168	purine ribonucleoside monophosphate biosynthetic process	0.000507629	0.0105662	11	161	0.068
Biological Process	GO:0009201	ribonucleoside triphosphate biosynthetic process	0.000507629	0.0105662	11	161	0.068
Biological Process	GO:0006754	ATP biosynthetic process	0.000511506	0.0105662	10	136	0.074
Biological Process	GO:1901617	organic hydroxy compound biosynthetic process	0.00057226	0.0114929	8	91	0.088
Biological Process	GO:0050992	dimethylallyl diphosphate biosynthetic process	0.000666324	0.0126777	3	9	0.333
Biological Process	GO:0050993	dimethylallyl diphosphate metabolic process	0.000666324	0.0126777	3	9	0.333
Biological Process	GO:0009145	purine nucleoside triphosphate biosynthetic process	0.000890187	0.0147337	10	146	0.068
Biological Process	GO:0009206	purine ribonucleoside triphosphate biosynthetic process	0.000890187	0.0147337	10	146	0.068
Biological Process	GO:0016226	iron-sulfur cluster assembly	0.000915419	0.0147337	5	37	0.135
Biological Process	GO:0031163	metallo-sulfur cluster assembly	0.000915419	0.0147337	5	37	0.135
Biological Process	GO:0044281	small molecule metabolic process	0.000927687	0.0147337	52	1644	0.032
Biological Process	GO:0009853	photorespiration	0.000937414	0.0147337	3	10	0.3
Biological Process	GO:0010207	photosystem II assembly	0.000937414	0.0147337	3	10	0.3
Biological Process	GO:0019288	isopentenyl diphosphate biosynthetic process, methylerythritol 4-phosphate pathway	0.000937414	0.0147337	3	10	0.3
Biological Process	GO:0006090	pyruvate metabolic process	0.00106917	0.0161765	8	100	0.08
Biological Process	GO:0015985	energy coupled proton transport, down electrochemical gradient	0.00109633	0.0161765	6	57	0.105
Biological Process	GO:0015986	ATP synthesis coupled proton transport	0.00109633	0.0161765	6	57	0.105
Biological Process	GO:0009260	ribonucleotide biosynthetic process	0.00117845	0.0169428	12	206	0.058
Biological Process	GO:0046390	ribose phosphate biosynthetic process	0.00122857	0.0169428	12	207	0.058
Biological Process	GO:0009161	ribonucleoside monophosphate metabolic process	0.00124047	0.0169428	13	236	0.055
Biological Process	GO:0042549	photosystem II stabilization	0.00125672	0.0169428	2	3	0.667
Biological Process	GO:0009772	photosynthetic electron transport in photosystem II	0.00126936	0.0169428	3	11	0.273
Biological Process	GO:0009123	nucleoside monophosphate metabolic process	0.00128887	0.0169428	13	237	0.055
Biological Process	GO:0032787	monocarboxylic acid metabolic process	0.00141624	0.0182847	16	331	0.048
Biological Process	GO:0016114	terpenoid biosynthetic process	0.00164301	0.0208403	5	42	0.119
Biological Process	GO:0009152	purine ribonucleotide biosynthetic process	0.00173375	0.0212613	11	187	0.059
Biological Process	GO:0009126	purine nucleoside monophosphate metabolic process	0.00176442	0.0212613	12	216	0.056
Biological Process	GO:0009167	purine ribonucleoside monophosphate metabolic process	0.00176442	0.0212613	12	216	0.056
Biological Process	GO:0006721	terpenoid metabolic process	0.00182838	0.0216707	5	43	0.116
Biological Process	GO:0009199	ribonucleoside triphosphate metabolic process	0.00190644	0.0222315	12	218	0.055
Biological Process	GO:0046034	ATP metabolic process	0.0020496	0.0235216	11	191	0.058
Biological Process	GO:0006164	purine nucleotide biosynthetic process	0.00213547	0.0241013	11	192	0.057
Biological Process	GO:1901566	organonitrogen compound biosynthetic process	0.00216678	0.0241013	53	1749	0.03
Biological Process	GO:0090407	organophosphate biosynthetic process	0.00262453	0.0287505	18	418	0.043
Biological Process	GO:0044255	cellular lipid metabolic process	0.00294752	0.0318068	21	526	0.04
Biological Process	GO:0006790	sulfur compound metabolic process	0.00304773	0.0322282	11	201	0.055
Biological Process	GO:0009141	nucleoside triphosphate metabolic process	0.00307572	0.0322282	12	231	0.052
Biological Process	GO:0009144	purine nucleoside triphosphate metabolic process	0.00328788	0.0334808	11	203	0.054
Biological Process	GO:0009205	purine ribonucleoside triphosphate metabolic process	0.00328788	0.0334808	11	203	0.054
Biological Process	GO:0016053	organic acid biosynthetic process	0.0037758	0.0350803	20	502	0.04
Biological Process	GO:0046394	carboxylic acid biosynthetic process	0.0037758	0.0350803	20	502	0.04
Biological Process	GO:0009240	isopentenyl diphosphate biosynthetic process	0.00399155	0.0350803	3	16	0.188
Biological Process	GO:0009735	response to cytokinin	0.00399155	0.0350803	3	16	0.188
Biological Process	GO:0046490	isopentenyl diphosphate metabolic process	0.00399155	0.0350803	3	16	0.188
Biological Process	GO:0009687	abscisic acid metabolic process	0.00407572	0.0350803	2	5	0.4
Biological Process	GO:0009688	abscisic acid biosynthetic process	0.00407572	0.0350803	2	5	0.4
Biological Process	GO:0042548	regulation of photosynthesis, light reaction	0.00407572	0.0350803	2	5	0.4
Biological Process	GO:0043288	apocarotenoid metabolic process	0.00407572	0.0350803	2	5	0.4
Biological Process	GO:0043289	apocarotenoid biosynthetic process	0.00407572	0.0350803	2	5	0.4
Biological Process	GO:0043467	regulation of generation of precursor metabolites and energy	0.00407572	0.0350803	2	5	0.4
Biological Process	GO:1902644	tertiary alcohol metabolic process	0.00407572	0.0350803	2	5	0.4
Biological Process	GO:1902645	tertiary alcohol biosynthetic process	0.00407572	0.0350803	2	5	0.4
Biological Process	GO:0009110	vitamin biosynthetic process	0.00424858	0.0361379	5	52	0.096
Biological Process	GO:0009163	nucleoside biosynthetic process	0.00440491	0.0361903	11	211	0.052
Biological Process	GO:0042455	ribonucleoside biosynthetic process	0.00440491	0.0361903	11	211	0.052
Biological Process	GO:1901659	glycosyl compound biosynthetic process	0.00440491	0.0361903	11	211	0.052
Biological Process	GO:0006662	glycerol ether metabolic process	0.00453451	0.0368365	4	33	0.121
Biological Process	GO:0006629	lipid metabolic process	0.00569542	0.0457532	27	780	0.035
Biological Process	GO:0006766	vitamin metabolic process	0.00584274	0.0463837	5	56	0.089
Biological Process	GO:0006714	sesquiterpenoid metabolic process	0.00603052	0.0463837	2	6	0.333
Biological Process	GO:0016106	sesquiterpenoid biosynthetic process	0.00603052	0.0463837	2	6	0.333
Biological Process	GO:0043200	response to amino acid	0.00603052	0.0463837	2	6	0.333
Biological Process	GO:0042451	purine nucleoside biosynthetic process	0.00654612	0.0493004	10	192	0.052
Biological Process	GO:0046129	purine ribonucleoside biosynthetic process	0.00654612	0.0493004	10	192	0.052
Biological Process	GO:0043094	cellular metabolic compound salvage	0.00677998	0.0505353	5	58	0.086
Biological Process	GO:1901615	organic hydroxy compound metabolic process	0.00719233	0.0530618	8	136	0.059
Biological Process	GO:0072522	purine-containing compound biosynthetic process	0.00729926	0.0533067	11	226	0.049
Biological Process	GO:0018904	ether metabolic process	0.007549	0.0545793	4	38	0.105
Biological Process	GO:0009259	ribonucleotide metabolic process	0.00766257	0.0548518	13	292	0.045
Biological Process	GO:0072330	monocarboxylic acid biosynthetic process	0.00926384	0.0653947	12	266	0.045
Biological Process	GO:0006464	cellular protein modification process	0.00940671	0.0653947	24	696	0.034
Biological Process	GO:0036211	protein modification process	0.00940671	0.0653947	24	696	0.034
Biological Process	GO:0009165	nucleotide biosynthetic process	0.00952741	0.065603	12	267	0.045
Biological Process	GO:1901293	nucleoside phosphate biosynthetic process	0.00979678	0.0668214	12	268	0.045
Biological Process	GO:0009150	purine ribonucleotide metabolic process	0.0112336	0.0759056	12	273	0.044
Biological Process	GO:0042742	defense response to bacterium	0.0113515	0.0759923	3	23	0.13
Biological Process	GO:0006163	purine nucleotide metabolic process	0.0128281	0.0850892	12	278	0.043
Biological Process	GO:0009644	response to high light intensity	0.0138932	0.0913164	2	9	0.222
Biological Process	GO:0042822	pyridoxal phosphate metabolic process	0.0171322	0.110594	2	10	0.2
Biological Process	GO:0042823	pyridoxal phosphate biosynthetic process	0.0171322	0.110594	2	10	0.2
Biological Process	GO:0006081	cellular aldehyde metabolic process	0.0173483	0.110998	5	73	0.068
Biological Process	GO:0019693	ribose phosphate metabolic process	0.0183188	0.11618	13	327	0.04
Biological Process	GO:0006813	potassium ion transport	0.0206573	0.12728	2	11	0.182
Biological Process	GO:0010109	regulation of photosynthesis	0.0206573	0.12728	2	11	0.182
Biological Process	GO:0046184	aldehyde biosynthetic process	0.0206573	0.12728	2	11	0.182
Biological Process	GO:0006006	glucose metabolic process	0.0207732	0.12728	4	51	0.078
Biological Process	GO:0046165	alcohol biosynthetic process	0.0213689	0.128916	5	77	0.065
Biological Process	GO:0042168	heme metabolic process	0.0213968	0.128916	3	29	0.103
Biological Process	GO:0009119	ribonucleoside metabolic process	0.0219846	0.131363	12	300	0.04
Biological Process	GO:0009617	response to bacterium	0.0234201	0.138793	3	30	0.1
Biological Process	GO:0009987	cellular process	0.0240821	0.14145	201	9110	0.022
Biological Process	GO:0006782	protoporphyrinogen IX biosynthetic process	0.0244553	0.14145	2	12	0.167
Biological Process	GO:0046501	protoporphyrinogen IX metabolic process	0.0244553	0.14145	2	12	0.167
Biological Process	GO:0019752	carboxylic acid metabolic process	0.0260034	0.14921	27	884	0.031
Biological Process	GO:0015977	carbon fixation	0.0285138	0.15981	2	13	0.154
Biological Process	GO:0042816	vitamin B6 metabolic process	0.0285138	0.15981	2	13	0.154
Biological Process	GO:0042819	vitamin B6 biosynthetic process	0.0285138	0.15981	2	13	0.154
Biological Process	GO:0043436	oxoacid metabolic process	0.0294445	0.163757	27	894	0.03
Biological Process	GO:0006082	organic acid metabolic process	0.030173	0.166527	27	896	0.03
Biological Process	GO:0009058	biosynthetic process	0.0305316	0.16683	98	4052	0.024
Biological Process	GO:0072525	pyridine-containing compound biosynthetic process	0.0306894	0.16683	6	114	0.053
Biological Process	GO:0046128	purine ribonucleoside metabolic process	0.0316628	0.170307	11	281	0.039
Biological Process	GO:0043412	macromolecule modification	0.0318	0.170307	25	819	0.031
Biological Process	GO:0015672	monovalent inorganic cation transport	0.0323381	0.170713	8	179	0.045
Biological Process	GO:0005978	glycogen biosynthetic process	0.0328203	0.170713	2	14	0.143
Biological Process	GO:0034250	positive regulation of cellular amide metabolic process	0.0328203	0.170713	2	14	0.143
Biological Process	GO:0045727	positive regulation of translation	0.0328203	0.170713	2	14	0.143
Biological Process	GO:0042278	purine nucleoside metabolic process	0.0330897	0.170885	11	283	0.039
Biological Process	GO:0005977	glycogen metabolic process	0.0373629	0.190235	2	15	0.133
Biological Process	GO:0006112	energy reserve metabolic process	0.0373629	0.190235	2	15	0.133
Biological Process	GO:0007584	response to nutrient	0.0408757	0.194429	1	2	0.5
Biological Process	GO:0009768	photosynthesis, light harvesting in photosystem I	0.0408757	0.194429	1	2	0.5
Biological Process	GO:0010325	raffinose family oligosaccharide biosynthetic process	0.0408757	0.194429	1	2	0.5
Biological Process	GO:0018131	oxazole or thiazole biosynthetic process	0.0408757	0.194429	1	2	0.5
Biological Process	GO:0019464	glycine decarboxylation via glycine cleavage system	0.0408757	0.194429	1	2	0.5
Biological Process	GO:0033385	geranylgeranyl diphosphate metabolic process	0.0408757	0.194429	1	2	0.5
Biological Process	GO:0046484	oxazole or thiazole metabolic process	0.0408757	0.194429	1	2	0.5
Biological Process	GO:0052837	thiazole biosynthetic process	0.0408757	0.194429	1	2	0.5
Biological Process	GO:0052838	thiazole metabolic process	0.0408757	0.194429	1	2	0.5
Biological Process	GO:0061635	regulation of protein complex stability	0.0408757	0.194429	1	2	0.5
Biological Process	GO:0098542	defense response to other organism	0.0430193	0.20274	4	64	0.062
Biological Process	GO:0042558	pteridine-containing compound metabolic process	0.0431839	0.20274	3	38	0.079
Biological Process	GO:0072521	purine-containing compound metabolic process	0.0445672	0.207884	12	334	0.036
Biological Process	GO:0009069	serine family amino acid metabolic process	0.0451265	0.209144	4	65	0.062
Biological Process	GO:0009116	nucleoside metabolic process	0.0480084	0.221083	12	338	0.036
Biological Process	GO:1901657	glycosyl compound metabolic process	0.0497959	0.227254	12	340	0.035
Biological Process	GO:0044267	cellular protein metabolic process	0.0499771	0.227254	45	1713	0.026
Cellular Component	GO:0009579	thylakoid	1.0804e-85	1.40452e-83	81	230	0.352
Cellular Component	GO:0044436	thylakoid part	3.55322e-78	2.30959e-76	74	209	0.354
Cellular Component	GO:0034357	photosynthetic membrane	7.30569e-76	2.46727e-74	72	204	0.353
Cellular Component	GO:0009521	photosystem	7.5916e-76	2.46727e-74	60	115	0.522
Cellular Component	GO:0009523	photosystem II	5.55049e-59	1.44313e-57	46	85	0.541
Cellular Component	GO:0042651	thylakoid membrane	2.28668e-46	4.95447e-45	49	169	0.29
Cellular Component	GO:0009536	plastid	2.83486e-46	5.26474e-45	80	639	0.125
Cellular Component	GO:0009522	photosystem I	2.43917e-45	3.96366e-44	34	58	0.586
Cellular Component	GO:0009507	chloroplast	5.86704e-45	8.47462e-44	77	605	0.127
Cellular Component	GO:0098796	membrane protein complex	2.19537e-36	2.85398e-35	65	535	0.121
Cellular Component	GO:0009534	chloroplast thylakoid	8.32525e-32	9.01902e-31	36	142	0.254
Cellular Component	GO:0031976	plastid thylakoid	8.32525e-32	9.01902e-31	36	142	0.254
Cellular Component	GO:0009535	chloroplast thylakoid membrane	5.38455e-29	4.99994e-28	33	132	0.25
Cellular Component	GO:0055035	plastid thylakoid membrane	5.38455e-29	4.99994e-28	33	132	0.25
Cellular Component	GO:0044434	chloroplast part	3.35947e-28	2.91154e-27	43	280	0.154
Cellular Component	GO:0044435	plastid part	9.55498e-28	7.76342e-27	43	287	0.15
Cellular Component	GO:0009654	photosystem II oxygen evolving complex	7.63314e-19	5.8371e-18	15	31	0.484
Cellular Component	GO:1990204	oxidoreductase complex	1.46871e-13	1.06073e-12	16	74	0.216
Cellular Component	GO:0043234	protein complex	1.98805e-11	1.36024e-10	71	1786	0.04
Cellular Component	GO:0031984	organelle subcompartment	2.18044e-11	1.40576e-10	37	595	0.062
Cellular Component	GO:0009538	photosystem I reaction center	2.27084e-11	1.40576e-10	8	14	0.571
Cellular Component	GO:0032991	macromolecular complex	1.40355e-09	8.29368e-09	88	2698	0.033
Cellular Component	GO:0044444	cytoplasmic part	4.42215e-09	2.49947e-08	96	3127	0.031
Cellular Component	GO:0019898	extrinsic component of membrane	7.03335e-09	3.80973e-08	10	47	0.213
Cellular Component	GO:0005737	cytoplasm	3.1702e-07	1.6485e-06	104	3791	0.027
Cellular Component	GO:0016020	membrane	1.235e-05	6.17499e-05	194	9080	0.021
Cellular Component	GO:0005622	intracellular	6.29414e-05	0.000292228	166	7615	0.022
Cellular Component	GO:0044424	intracellular part	6.29414e-05	0.000292228	166	7615	0.022
Cellular Component	GO:0044425	membrane part	7.02378e-05	0.000314859	184	8676	0.021
Cellular Component	GO:0009570	chloroplast stroma	0.00013005	0.00056355	9	109	0.083
Cellular Component	GO:0009532	plastid stroma	0.000139494	0.000584976	9	110	0.082
Cellular Component	GO:0005623	cell	0.000183067	0.00074371	178	8438	0.021
Cellular Component	GO:0044464	cell part	0.000382656	0.00150743	170	8066	0.021
Cellular Component	GO:0010287	plastoglobule	0.00297666	0.0112272	2	5	0.4
Cellular Component	GO:0009941	chloroplast envelope	0.0030227	0.0112272	6	81	0.074
Cellular Component	GO:0009526	plastid envelope	0.00407218	0.0147051	6	86	0.07
Cellular Component	GO:0045259	proton-transporting ATP synthase complex	0.0139678	0.0490761	4	53	0.075
Cellular Component	GO:1902494	catalytic complex	0.0291322	0.0996627	19	673	0.028
Cellular Component	GO:0005960	glycine cleavage complex	0.0348708	0.110566	1	2	0.5
Cellular Component	GO:0009344	nitrite reductase complex [NAD(P)H]	0.0348708	0.110566	1	2	0.5
Cellular Component	GO:0009512	cytochrome b6f complex	0.0348708	0.110566	1	2	0.5
Cellular Component	GO:0045263	proton-transporting ATP synthase complex, coupling factor F(o)	0.0475661	0.147229	2	20	0.1
Molecular Function	GO:0016168	chlorophyll binding	1.82664e-27	8.65827e-25	22	43	0.512
Molecular Function	GO:0016491	oxidoreductase activity	4.34106e-20	1.02883e-17	105	2278	0.046
Molecular Function	GO:0048037	cofactor binding	1.83448e-14	2.89847e-12	68	1366	0.05
Molecular Function	GO:0051536	iron-sulfur cluster binding	9.37946e-09	8.89173e-07	17	166	0.102
Molecular Function	GO:0051540	metal cluster binding	9.37946e-09	8.89173e-07	17	166	0.102
Molecular Function	GO:0046906	tetrapyrrole binding	2.91862e-08	2.17939e-06	29	493	0.059
Molecular Function	GO:0051537	2 iron, 2 sulfur cluster binding	3.2185e-08	2.17939e-06	10	53	0.189
Molecular Function	GO:0016725	oxidoreductase activity, acting on CH or CH2 groups	1.76969e-05	0.00104854	5	19	0.263
Molecular Function	GO:0016730	oxidoreductase activity, acting on iron-sulfur proteins as donors	3.0061e-05	0.00158322	5	21	0.238
Molecular Function	GO:0016851	magnesium chelatase activity	0.000112378	0.00443891	3	6	0.5
Molecular Function	GO:0051002	ligase activity, forming nitrogen-metal bonds	0.000112378	0.00443891	3	6	0.5
Molecular Function	GO:0051003	ligase activity, forming nitrogen-metal bonds, forming coordination complexes	0.000112378	0.00443891	3	6	0.5
Molecular Function	GO:0003824	catalytic activity	0.000175825	0.00641085	269	13019	0.021
Molecular Function	GO:0010242	oxygen evolving activity	0.000325558	0.00964465	2	2	1
Molecular Function	GO:0046429	4-hydroxy-3-methylbut-2-en-1-yl diphosphate synthase activity	0.000325558	0.00964465	2	2	1
Molecular Function	GO:0052592	oxidoreductase activity, acting on CH or CH2 groups, with an iron-sulfur protein as acceptor	0.000325558	0.00964465	2	2	1
Molecular Function	GO:0016726	oxidoreductase activity, acting on CH or CH2 groups, NAD or NADP as acceptor	0.000453267	0.011936	3	9	0.333
Molecular Function	GO:0051745	4-hydroxy-3-methylbut-2-en-1-yl diphosphate reductase activity	0.000453267	0.011936	3	9	0.333
Molecular Function	GO:0009055	electron carrier activity	0.000638414	0.0159267	13	249	0.052
Molecular Function	GO:0016627	oxidoreductase activity, acting on the CH-CH group of donors	0.000833381	0.0170122	9	136	0.066
Molecular Function	GO:0008974	phosphoribulokinase activity	0.000964971	0.0170122	2	3	0.667
Molecular Function	GO:0009496	plastoquinol--plastocyanin reductase activity	0.000964971	0.0170122	2	3	0.667
Molecular Function	GO:0009540	zeaxanthin epoxidase [overall] activity	0.000964971	0.0170122	2	3	0.667
Molecular Function	GO:0045550	geranylgeranyl reductase activity	0.000964971	0.0170122	2	3	0.667
Molecular Function	GO:0046422	violaxanthin de-epoxidase activity	0.000964971	0.0170122	2	3	0.667
Molecular Function	GO:0052880	oxidoreductase activity, acting on diphenols and related substances as donors, with copper protein as acceptor	0.000964971	0.0170122	2	3	0.667
Molecular Function	GO:0005506	iron ion binding	0.00096905	0.0170122	17	397	0.043
Molecular Function	GO:0046943	carboxylic acid transmembrane transporter activity	0.00146245	0.0247572	3	13	0.231
Molecular Function	GO:0005342	organic acid transmembrane transporter activity	0.00183649	0.0252177	3	14	0.214
Molecular Function	GO:0010277	chlorophyllide a oxygenase [overall] activity	0.00183649	0.0252177	3	14	0.214
Molecular Function	GO:0004729	oxygen-dependent protoporphyrinogen oxidase activity	0.00190685	0.0252177	2	4	0.5
Molecular Function	GO:0030604	1-deoxy-D-xylulose-5-phosphate reductoisomerase activity	0.00190685	0.0252177	2	4	0.5
Molecular Function	GO:0033728	divinyl chlorophyllide a 8-vinyl-reductase activity	0.00190685	0.0252177	2	4	0.5
Molecular Function	GO:0036381	pyridoxal 5'-phosphate synthase (glutamine hydrolysing) activity	0.00190685	0.0252177	2	4	0.5
Molecular Function	GO:0070818	protoporphyrinogen oxidase activity	0.00190685	0.0252177	2	4	0.5
Molecular Function	GO:0016628	oxidoreductase activity, acting on the CH-CH group of donors, NAD or NADP as acceptor	0.00191527	0.0252177	6	72	0.083
Molecular Function	GO:0045156	electron transporter, transferring electrons within the cyclic electron transport pathway of photosynthesis activity	0.00226505	0.0290172	3	15	0.2
Molecular Function	GO:0016620	oxidoreductase activity, acting on the aldehyde or oxo group of donors, NAD or NADP as acceptor	0.00252354	0.0314779	6	76	0.079
Molecular Function	GO:0016703	oxidoreductase activity, acting on single donors with incorporation of molecular oxygen, incorporation of one atom of oxygen (internal monooxygenases or internal mixed function oxidases)	0.00275067	0.0334312	3	16	0.188
Molecular Function	GO:0016853	isomerase activity	0.00289065	0.0338276	16	403	0.04
Molecular Function	GO:0016824	hydrolase activity, acting on acid halide bonds	0.00314011	0.0338276	2	5	0.4
Molecular Function	GO:0016984	ribulose-bisphosphate carboxylase activity	0.00314011	0.0338276	2	5	0.4
Molecular Function	GO:0018786	haloalkane dehalogenase activity	0.00314011	0.0338276	2	5	0.4
Molecular Function	GO:0019120	hydrolase activity, acting on acid halide bonds, in C-halide compounds	0.00314011	0.0338276	2	5	0.4
Molecular Function	GO:0004332	fructose-bisphosphate aldolase activity	0.00390234	0.0411046	3	18	0.167
Molecular Function	GO:0050661	NADP binding	0.00425578	0.043853	7	112	0.062
Molecular Function	GO:0016829	lyase activity	0.0051688	0.0521279	18	506	0.036
Molecular Function	GO:0046933	proton-transporting ATP synthase activity, rotational mechanism	0.005738	0.0566628	4	40	0.1
Molecular Function	GO:0070402	NADPH binding	0.00643797	0.0586948	2	7	0.286
Molecular Function	GO:0015103	inorganic anion transmembrane transporter activity	0.00656292	0.0586948	20	599	0.033
Molecular Function	GO:0015114	phosphate ion transmembrane transporter activity	0.00656292	0.0586948	20	599	0.033
Molecular Function	GO:0015318	inorganic solute uptake transmembrane transporter activity	0.00656292	0.0586948	20	599	0.033
Molecular Function	GO:0015563	uptake transmembrane transporter activity	0.00656292	0.0586948	20	599	0.033
Molecular Function	GO:0008514	organic anion transmembrane transporter activity	0.00698214	0.0612877	3	22	0.136
Molecular Function	GO:0003755	peptidyl-prolyl cis-trans isomerase activity	0.00717822	0.0618632	6	94	0.064
Molecular Function	GO:0008509	anion transmembrane transporter activity	0.00767591	0.0649711	20	608	0.033
Molecular Function	GO:0016717	oxidoreductase activity, acting on paired donors, with oxidation of a pair of donors resulting in the reduction of molecular oxygen to two molecules of water	0.00792334	0.0658888	3	23	0.13
Molecular Function	GO:0016859	cis-trans isomerase activity	0.00833069	0.0659082	6	97	0.062
Molecular Function	GO:0015171	amino acid transmembrane transporter activity	0.00848186	0.0659082	2	8	0.25
Molecular Function	GO:0045158	electron transporter, transferring electrons within cytochrome b6/f complex of photosystem II activity	0.00848186	0.0659082	2	8	0.25
Molecular Function	GO:0047134	protein-disulfide reductase activity	0.00848186	0.0659082	2	8	0.25
Molecular Function	GO:0051213	dioxygenase activity	0.00939749	0.0709349	8	162	0.049
Molecular Function	GO:0015075	ion transmembrane transporter activity	0.00942806	0.0709349	21	662	0.032
Molecular Function	GO:0016903	oxidoreductase activity, acting on the aldehyde or oxo group of donors	0.0105376	0.0780439	6	102	0.059
Molecular Function	GO:0004869	cysteine-type endopeptidase inhibitor activity	0.0107757	0.07858	2	9	0.222
Molecular Function	GO:0016832	aldehyde-lyase activity	0.0111779	0.0802779	3	26	0.115
Molecular Function	GO:0010333	terpene synthase activity	0.0117219	0.0829284	4	49	0.082
Molecular Function	GO:0004324	ferredoxin-NADP+ reductase activity	0.01331	0.0901275	2	10	0.2
Molecular Function	GO:0016731	oxidoreductase activity, acting on iron-sulfur proteins as donors, NAD or NADP as acceptor	0.01331	0.0901275	2	10	0.2
Molecular Function	GO:0051920	peroxiredoxin activity	0.01331	0.0901275	2	10	0.2
Molecular Function	GO:0050662	coenzyme binding	0.0138357	0.092368	21	687	0.031
Molecular Function	GO:0016701	oxidoreductase activity, acting on single donors with incorporation of molecular oxygen	0.0156865	0.103269	5	81	0.062
Molecular Function	GO:0008878	glucose-1-phosphate adenylyltransferase activity	0.0160751	0.104378	2	11	0.182
Molecular Function	GO:0016705	oxidoreductase activity, acting on paired donors, with incorporation or reduction of molecular oxygen	0.016851	0.107937	15	448	0.033
Molecular Function	GO:0016838	carbon-oxygen lyase activity, acting on phosphates	0.01735	0.108209	4	55	0.073
Molecular Function	GO:0044769	ATPase activity, coupled to transmembrane movement of ions, rotational mechanism	0.01735	0.108209	4	55	0.073
Molecular Function	GO:0003854	3-beta-hydroxy-delta5-steroid dehydrogenase activity	0.0190621	0.117343	2	12	0.167
Molecular Function	GO:0004497	monooxygenase activity	0.0201727	0.122588	12	337	0.036
Molecular Function	GO:0016835	carbon-oxygen lyase activity	0.020518	0.123108	9	223	0.04
Molecular Function	GO:0071949	FAD binding	0.0216789	0.128448	5	88	0.057
Molecular Function	GO:0016830	carbon-carbon lyase activity	0.0220839	0.129232	7	154	0.045
Molecular Function	GO:0022891	substrate-specific transmembrane transporter activity	0.0285136	0.161644	21	740	0.028
Molecular Function	GO:0003989	acetyl-CoA carboxylase activity	0.0292665	0.161644	2	15	0.133
Molecular Function	GO:0016843	amine-lyase activity	0.0292665	0.161644	2	15	0.133
Molecular Function	GO:0016421	CoA carboxylase activity	0.0330545	0.161644	2	16	0.125
Molecular Function	GO:0016885	ligase activity, forming carbon-carbon bonds	0.0330545	0.161644	2	16	0.125
Molecular Function	GO:0016614	oxidoreductase activity, acting on CH-OH group of donors	0.0343993	0.161644	10	284	0.035
Molecular Function	GO:0015078	hydrogen ion transmembrane transporter activity	0.0349463	0.161644	8	207	0.039
Molecular Function	GO:0003973	(S)-2-hydroxy-acid oxidase activity	0.0358071	0.161644	1	2	0.5
Molecular Function	GO:0008864	formyltetrahydrofolate deformylase activity	0.0358071	0.161644	1	2	0.5
Molecular Function	GO:0008887	glycerate kinase activity	0.0358071	0.161644	1	2	0.5
Molecular Function	GO:0009927	histidine phosphotransfer kinase activity	0.0358071	0.161644	1	2	0.5
Molecular Function	GO:0010309	acireductone dioxygenase [iron(II)-requiring] activity	0.0358071	0.161644	1	2	0.5
Molecular Function	GO:0015173	aromatic amino acid transmembrane transporter activity	0.0358071	0.161644	1	2	0.5
Molecular Function	GO:0015412	molybdate transmembrane-transporting ATPase activity	0.0358071	0.161644	1	2	0.5
Molecular Function	GO:0034009	isoprene synthase activity	0.0358071	0.161644	1	2	0.5
Molecular Function	GO:0042879	aldonate transmembrane transporter activity	0.0358071	0.161644	1	2	0.5
Molecular Function	GO:0043424	protein histidine kinase binding	0.0358071	0.161644	1	2	0.5
Molecular Function	GO:0046406	magnesium protoporphyrin IX methyltransferase activity	0.0358071	0.161644	1	2	0.5
Molecular Function	GO:0046554	malate dehydrogenase (NADP+) activity	0.0358071	0.161644	1	2	0.5
Molecular Function	GO:0050281	serine-glyoxylate transaminase activity	0.0358071	0.161644	1	2	0.5
Molecular Function	GO:0052852	very-long-chain-(S)-2-hydroxy-acid oxidase activity	0.0358071	0.161644	1	2	0.5
Molecular Function	GO:0052853	long-chain-(S)-2-hydroxy-long-chain-acid oxidase activity	0.0358071	0.161644	1	2	0.5
Molecular Function	GO:0052854	medium-chain-(S)-2-hydroxy-acid oxidase activity	0.0358071	0.161644	1	2	0.5
Molecular Function	GO:0098809	nitrite reductase activity	0.0358071	0.161644	1	2	0.5
Molecular Function	GO:0016616	oxidoreductase activity, acting on the CH-OH group of donors, NAD or NADP as acceptor	0.0369811	0.164006	9	248	0.036
Molecular Function	GO:0033764	steroid dehydrogenase activity, acting on the CH-OH group of donors, NAD or NADP as acceptor	0.0370223	0.164006	2	17	0.118
Molecular Function	GO:0042625	ATPase coupled ion transmembrane transporter activity	0.0380973	0.167205	7	173	0.04
Molecular Function	GO:0004659	prenyltransferase activity	0.0449428	0.195439	3	44	0.068
Molecular Function	GO:0022892	substrate-specific transporter activity	0.0488932	0.208801	22	832	0.026
Molecular Function	GO:0008324	cation transmembrane transporter activity	0.0488965	0.208801	14	472	0.03

## Sheet: H
KEGG analysis result in yellow module of F. mandshurica (M8)
Pathway	ID	Pvalue	Qvalue	Number of Genes	Number of All Pathway gene	ratio
ko00195	Photosynthesis	1.63953e-51	1.62313e-49	53	154	0.344
ko00196	Photosynthesis - antenna proteins	2.79426e-31	1.38316e-29	23	35	0.657
ko00710	Carbon fixation in photosynthetic organisms	1.10024e-11	3.63078e-10	22	179	0.123
ko01100	Metabolic pathways	1.19283e-10	2.95224e-09	184	6400	0.029
ko00860	Porphyrin and chlorophyll metabolism	7.45583e-09	1.47625e-07	16	130	0.123
ko01110	Biosynthesis of secondary metabolites	1.06956e-08	1.76478e-07	111	3374	0.033
ko01200	Carbon metabolism	3.17039e-08	4.48384e-07	36	647	0.056
ko00900	Terpenoid backbone biosynthesis	2.23974e-05	0.000277167	12	138	0.087
ko00630	Glyoxylate and dicarboxylate metabolism	3.88249e-05	0.000427074	14	194	0.072
ko00460	Cyanoamino acid metabolism	0.00295664	0.0292708	11	205	0.054
ko00906	Carotenoid biosynthesis	0.00376087	0.0338478	8	125	0.064
ko00030	Pentose phosphate pathway	0.00650803	0.0536913	8	137	0.058
ko00750	Vitamin B6 metabolism	0.0124979	0.0951762	4	45	0.089
ko00904	Diterpenoid biosynthesis	0.0394765	0.279155	5	93	0.054
ko00260	Glycine, serine and threonine metabolism	0.0454906	0.300238	7	162

## Sheet: I
GO analysis result in black module of F. mandshurica × F. sogdiana (1601)
Ontoloty	GO ID	Descrption	Pvalue	Qvalue	Number of Genes	Number of All Pathway Genes	ratio
Biological Process	GO:0042546	cell wall biogenesis	2.39304e-10	5.81505e-08	12	105	0.114
Biological Process	GO:0046274	lignin catabolic process	2.7139e-10	5.81505e-08	9	45	0.2
Biological Process	GO:0071554	cell wall organization or biogenesis	3.02342e-10	5.81505e-08	21	423	0.05
Biological Process	GO:0046271	phenylpropanoid catabolic process	7.37977e-10	1.06453e-07	9	50	0.18
Biological Process	GO:0009808	lignin metabolic process	2.94709e-09	3.40094e-07	9	58	0.155
Biological Process	GO:0071555	cell wall organization	2.83795e-08	2.72916e-06	17	353	0.048
Biological Process	GO:0045229	external encapsulating structure organization	3.63355e-08	2.99508e-06	17	359	0.047
Biological Process	GO:0009698	phenylpropanoid metabolic process	6.72718e-08	4.85198e-06	9	82	0.11
Biological Process	GO:0019748	secondary metabolic process	1.67737e-07	1.07538e-05	9	91	0.099
Biological Process	GO:0044264	cellular polysaccharide metabolic process	6.34786e-07	3.66272e-05	12	211	0.057
Biological Process	GO:0009832	plant-type cell wall biogenesis	9.23566e-07	4.84452e-05	6	36	0.167
Biological Process	GO:0005976	polysaccharide metabolic process	1.97248e-06	9.48436e-05	15	373	0.04
Biological Process	GO:0005975	carbohydrate metabolic process	1.5667e-05	0.000695374	29	1365	0.021
Biological Process	GO:0010215	cellulose microfibril organization	2.55518e-05	0.000921463	4	19	0.211
Biological Process	GO:0070726	cell wall assembly	2.55518e-05	0.000921463	4	19	0.211
Biological Process	GO:0071668	plant-type cell wall assembly	2.55518e-05	0.000921463	4	19	0.211
Biological Process	GO:0044262	cellular carbohydrate metabolic process	2.80144e-05	0.000950842	12	305	0.039
Biological Process	GO:0006073	cellular glucan metabolic process	6.97589e-05	0.00211847	9	189	0.048
Biological Process	GO:0044042	glucan metabolic process	6.97589e-05	0.00211847	9	189	0.048
Biological Process	GO:0044712	single-organism catabolic process	8.36377e-05	0.00241295	14	453	0.031
Biological Process	GO:0010410	hemicellulose metabolic process	0.000109298	0.0030031	6	81	0.074
Biological Process	GO:0030243	cellulose metabolic process	0.000117036	0.00306954	6	82	0.073
Biological Process	GO:0010383	cell wall polysaccharide metabolic process	0.000125203	0.00314096	6	83	0.072
Biological Process	GO:0019439	aromatic compound catabolic process	0.000143142	0.00337533	10	256	0.039
Biological Process	GO:0033692	cellular polysaccharide biosynthetic process	0.000146245	0.00337533	7	122	0.057
Biological Process	GO:1901361	organic cyclic compound catabolic process	0.000152545	0.00338534	10	258	0.039
Biological Process	GO:0071669	plant-type cell wall organization or biogenesis	0.000248481	0.00531013	6	94	0.064
Biological Process	GO:0030198	extracellular matrix organization	0.000286204	0.00566988	7	136	0.051
Biological Process	GO:0043062	extracellular structure organization	0.000286204	0.00566988	7	136	0.051
Biological Process	GO:0044036	cell wall macromolecule metabolic process	0.000294794	0.00566988	6	97	0.062
Biological Process	GO:0051273	beta-glucan metabolic process	0.00049985	0.00930367	6	107	0.056
Biological Process	GO:0000271	polysaccharide biosynthetic process	0.000606404	0.0109342	7	154	0.045
Biological Process	GO:0045492	xylan biosynthetic process	0.000946207	0.0165443	3	21	0.143
Biological Process	GO:0071840	cellular component organization or biogenesis	0.00102588	0.0174098	29	1729	0.017
Biological Process	GO:0034637	cellular carbohydrate biosynthetic process	0.00108604	0.0179041	7	170	0.041
Biological Process	GO:0044038	cell wall macromolecule biosynthetic process	0.00124287	0.018426	3	23	0.13
Biological Process	GO:0070589	cellular component macromolecule biosynthetic process	0.00124287	0.018426	3	23	0.13
Biological Process	GO:0070592	cell wall polysaccharide biosynthetic process	0.00124287	0.018426	3	23	0.13
Biological Process	GO:0007017	microtubule-based process	0.00124543	0.018426	8	225	0.036
Biological Process	GO:0050826	response to freezing	0.00127782	0.0184326	2	6	0.333
Biological Process	GO:0030244	cellulose biosynthetic process	0.00161995	0.0227979	4	54	0.074
Biological Process	GO:0044248	cellular catabolic process	0.00167226	0.0229737	18	898	0.02
Biological Process	GO:1901575	organic substance catabolic process	0.00177894	0.0238709	18	903	0.02
Biological Process	GO:0009056	catabolic process	0.00200604	0.0263064	20	1066	0.019
Biological Process	GO:0044085	cellular component biogenesis	0.00207071	0.0265511	15	695	0.022
Biological Process	GO:0045491	xylan metabolic process	0.00222208	0.0278726	3	28	0.107
Biological Process	GO:0009664	plant-type cell wall organization	0.00239267	0.0293738	4	60	0.067
Biological Process	GO:0016043	cellular component organization	0.00410715	0.0493714	25	1547	0.016
Biological Process	GO:0051493	regulation of cytoskeleton organization	0.00423318	0.0498479	3	35	0.086
Biological Process	GO:0006556	S-adenosylmethionine biosynthetic process	0.00454375	0.0524348	2	11	0.182
Biological Process	GO:0009834	plant-type secondary cell wall biogenesis	0.00541921	0.0613114	2	12	0.167
Biological Process	GO:0016051	carbohydrate biosynthetic process	0.00562613	0.0624284	7	228	0.031
Biological Process	GO:0051274	beta-glucan biosynthetic process	0.00588035	0.0640181	4	77	0.052
Biological Process	GO:0032875	regulation of DNA endoreduplication	0.0121106	0.127051	2	18	0.111
Biological Process	GO:0042023	DNA endoreduplication	0.0121106	0.127051	2	18	0.111
Biological Process	GO:0006928	movement of cell or subcellular component	0.0126105	0.129375	4	96	0.042
Biological Process	GO:0010411	xyloglucan metabolic process	0.0134159	0.129375	3	53	0.057
Biological Process	GO:0030838	positive regulation of actin filament polymerization	0.0134532	0.129375	2	19	0.105
Biological Process	GO:0032273	positive regulation of protein polymerization	0.0134532	0.129375	2	19	0.105
Biological Process	GO:0046500	S-adenosylmethionine metabolic process	0.0134532	0.129375	2	19	0.105
Biological Process	GO:0090329	regulation of DNA-dependent DNA replication	0.0148572	0.138493	2	20	0.1
Biological Process	GO:0009250	glucan biosynthetic process	0.0149596	0.138493	4	101	0.04
Biological Process	GO:0044699	single-organism process	0.016195	0.138493	72	6443	0.011
Biological Process	GO:0031334	positive regulation of protein complex assembly	0.0163215	0.138493	2	21	0.095
Biological Process	GO:0044089	positive regulation of cellular component biogenesis	0.0163215	0.138493	2	21	0.095
Biological Process	GO:0051495	positive regulation of cytoskeleton organization	0.0163215	0.138493	2	21	0.095
Biological Process	GO:1902905	positive regulation of fibril organization	0.0163215	0.138493	2	21	0.095
Biological Process	GO:1903055	positive regulation of extracellular matrix organization	0.0163215	0.138493	2	21	0.095
Biological Process	GO:0000272	polysaccharide catabolic process	0.0177443	0.143703	5	161	0.031
Biological Process	GO:0044786	cell cycle DNA replication	0.0178449	0.143703	2	22	0.091
Biological Process	GO:0010564	regulation of cell cycle process	0.0178815	0.143703	3	59	0.051
Biological Process	GO:0007266	Rho protein signal transduction	0.0186856	0.143703	1	2	0.5
Biological Process	GO:0031532	actin cytoskeleton reorganization	0.0186856	0.143703	1	2	0.5
Biological Process	GO:0033566	gamma-tubulin complex localization	0.0186856	0.143703	1	2	0.5
Biological Process	GO:0046713	borate transport	0.0186856	0.143703	1	2	0.5
Biological Process	GO:0030041	actin filament polymerization	0.019426	0.143703	2	23	0.087
Biological Process	GO:0030833	regulation of actin filament polymerization	0.019426	0.143703	2	23	0.087
Biological Process	GO:0032271	regulation of protein polymerization	0.019426	0.143703	2	23	0.087
Biological Process	GO:0098542	defense response to other organism	0.0221615	0.15622	3	64	0.047
Biological Process	GO:0006275	regulation of DNA replication	0.022757	0.15622	2	25	0.08
Biological Process	GO:0009620	response to fungus	0.022757	0.15622	2	25	0.08
Biological Process	GO:0050832	defense response to fungus	0.022757	0.15622	2	25	0.08
Biological Process	GO:0008064	regulation of actin polymerization or depolymerization	0.0245044	0.15622	2	26	0.077
Biological Process	GO:0010638	positive regulation of organelle organization	0.0245044	0.15622	2	26	0.077
Biological Process	GO:0030832	regulation of actin filament length	0.0245044	0.15622	2	26	0.077
Biological Process	GO:0032956	regulation of actin cytoskeleton organization	0.0245044	0.15622	2	26	0.077
Biological Process	GO:0032970	regulation of actin filament-based process	0.0245044	0.15622	2	26	0.077
Biological Process	GO:1902903	regulation of fibril organization	0.0245044	0.15622	2	26	0.077
Biological Process	GO:1903053	regulation of extracellular matrix organization	0.0245044	0.15622	2	26	0.077
Biological Process	GO:0009833	plant-type primary cell wall biogenesis	0.0278983	0.15622	1	3	0.333
Biological Process	GO:0009900	dehiscence	0.0278983	0.15622	1	3	0.333
Biological Process	GO:0010047	fruit dehiscence	0.0278983	0.15622	1	3	0.333
Biological Process	GO:0010152	pollen maturation	0.0278983	0.15622	1	3	0.333
Biological Process	GO:0016477	cell migration	0.0278983	0.15622	1	3	0.333
Biological Process	GO:0034629	cellular protein complex localization	0.0278983	0.15622	1	3	0.333
Biological Process	GO:0045927	positive regulation of growth	0.0278983	0.15622	1	3	0.333
Biological Process	GO:0046622	positive regulation of organ growth	0.0278983	0.15622	1	3	0.333
Biological Process	GO:0048639	positive regulation of developmental growth	0.0278983	0.15622	1	3	0.333
Biological Process	GO:0048870	cell motility	0.0278983	0.15622	1	3	0.333
Biological Process	GO:0051674	localization of cell	0.0278983	0.15622	1	3	0.333
Biological Process	GO:0030245	cellulose catabolic process	0.0281575	0.15622	2	28	0.071
Biological Process	GO:0032535	regulation of cellular component size	0.0281575	0.15622	2	28	0.071
Biological Process	GO:0043254	regulation of protein complex assembly	0.0281575	0.15622	2	28	0.071
Biological Process	GO:0090066	regulation of anatomical structure size	0.0281575	0.15622	2	28	0.071
Biological Process	GO:0006012	galactose metabolic process	0.0300609	0.1634	2	29	0.069
Biological Process	GO:0009409	response to cold	0.0300609	0.1634	2	29	0.069
Biological Process	GO:0044723	single-organism carbohydrate metabolic process	0.0306963	0.1634	12	699	0.017
Biological Process	GO:0033043	regulation of organelle organization	0.0311508	0.1634	3	73	0.041
Biological Process	GO:0043207	response to external biotic stimulus	0.0311508	0.1634	3	73	0.041
Biological Process	GO:0051707	response to other organism	0.0311508	0.1634	3	73	0.041
Biological Process	GO:0051275	beta-glucan catabolic process	0.032014	0.166415	2	30	0.067
Biological Process	GO:0022402	cell cycle process	0.0345161	0.17782	5	192	0.026
Biological Process	GO:0009251	glucan catabolic process	0.0360653	0.184156	2	32	0.062
Biological Process	GO:0016052	carbohydrate catabolic process	0.0373536	0.189062	6	263	0.023
Biological Process	GO:0044247	cellular polysaccharide catabolic process	0.0381613	0.18982	2	33	0.061
Biological Process	GO:0051258	protein polymerization	0.0381613	0.18982	2	33	0.061
Biological Process	GO:0007015	actin filament organization	0.0405157	0.199808	3	81	0.037
Biological Process	GO:0044087	regulation of cellular component biogenesis	0.0424889	0.206018	2	35	0.057
Biological Process	GO:0051052	regulation of DNA metabolic process	0.0424889	0.206018	2	35	0.057
Biological Process	GO:0030029	actin filament-based process	0.0443546	0.207662	3	84	0.036
Biological Process	GO:0030036	actin cytoskeleton organization	0.0443546	0.207662	3	84	0.036
Biological Process	GO:0006730	one-carbon metabolic process	0.0447184	0.207662	2	36	0.056
Biological Process	GO:0051130	positive regulation of cellular component organization	0.0447184	0.207662	2	36	0.056
Biological Process	GO:0002100	tRNA wobble adenosine to inosine editing	0.0460672	0.207662	1	5	0.2
Biological Process	GO:0006382	adenosine to inosine editing	0.0460672	0.207662	1	5	0.2
Biological Process	GO:0030641	regulation of cellular pH	0.0460672	0.207662	1	5	0.2
Biological Process	GO:0048829	root cap development	0.0460672	0.207662	1	5	0.2
Biological Process	GO:0051453	regulation of intracellular pH	0.0460672	0.207662	1	5	0.2
Cellular Component	GO:0048046	apoplast	1.87227e-07	2.228e-05	12	161	0.075
Cellular Component	GO:0005576	extracellular region	9.84219e-06	0.00058561	18	505	0.036
Cellular Component	GO:0031225	anchored component of membrane	0.000142074	0.00419837	4	25	0.16
Cellular Component	GO:0005856	cytoskeleton	0.000176509	0.00419837	10	225	0.044
Cellular Component	GO:0015630	microtubule cytoskeleton	0.000233346	0.00419837	8	150	0.053
Cellular Component	GO:0005618	cell wall	0.000267009	0.00419837	8	153	0.052
Cellular Component	GO:0030312	external encapsulating structure	0.000267009	0.00419837	8	153	0.052
Cellular Component	GO:0044430	cytoskeletal part	0.000282243	0.00419837	9	195	0.046
Cellular Component	GO:0005874	microtubule	0.000650414	0.00768374	7	134	0.052
Cellular Component	GO:0099512	supramolecular fiber	0.000710262	0.00768374	7	136	0.051
Cellular Component	GO:0099513	polymeric cytoskeletal fiber	0.000710262	0.00768374	7	136	0.051
Cellular Component	GO:0031224	intrinsic component of membrane	0.00144206	0.0143004	110	8316	0.013
Cellular Component	GO:0016021	integral component of membrane	0.0022608	0.020695	109	8306	0.013
Cellular Component	GO:0071944	cell periphery	0.00290174	0.0246648	16	677	0.024
Cellular Component	GO:0005911	cell-cell junction	0.00407904	0.026967	4	60	0.067
Cellular Component	GO:0009506	plasmodesma	0.00407904	0.026967	4	60	0.067
Cellular Component	GO:0030054	cell junction	0.00407904	0.026967	4	60	0.067
Cellular Component	GO:0055044	symplast	0.00407904	0.026967	4	60	0.067
Cellular Component	GO:0044425	membrane part	0.00555569	0.0347962	111	8676	0.013
Cellular Component	GO:0016020	membrane	0.00617375	0.0367338	115	9080	0.013
Cellular Component	GO:0009505	plant-type cell wall	0.0195908	0.111014	2	20	0.1
Cellular Component	GO:0000931	gamma-tubulin large complex	0.0215998	0.111756	1	2	0.5
Cellular Component	GO:0008274	gamma-tubulin ring complex	0.0215998	0.111756	1	2	0.5
Cellular Component	GO:0009504	cell plate	0.0322251	0.153392	1	3	0.333
Cellular Component	GO:0030863	cortical cytoskeleton	0.0322251	0.153392	1	3	0.333
Molecular Function	GO:0052716	hydroquinone:oxygen oxidoreductase activity	3.00428e-10	4.53864e-08	9	46	0.196
Molecular Function	GO:0016682	oxidoreductase activity, acting on diphenols and related substances as donors, oxygen as acceptor	3.26521e-10	4.53864e-08	11	85	0.129
Molecular Function	GO:0016679	oxidoreductase activity, acting on diphenols and related substances as donors	4.40078e-09	4.07805e-07	11	108	0.102
Molecular Function	GO:0005507	copper ion binding	2.4413e-08	1.6967e-06	11	127	0.087
Molecular Function	GO:0008194	UDP-glycosyltransferase activity	4.81878e-05	0.00267924	12	326	0.037
Molecular Function	GO:0003979	UDP-glucose 6-dehydrogenase activity	8.57007e-05	0.0039708	3	10	0.3
Molecular Function	GO:0005544	calcium-dependent phospholipid binding	0.000155013	0.00615625	3	12	0.25
Molecular Function	GO:0015018	galactosylgalactosylxylosylprotein 3-beta-glucuronosyltransferase activity	0.000314183	0.0104272	3	15	0.2
Molecular Function	GO:0005200	structural constituent of cytoskeleton	0.000351054	0.0104272	4	37	0.108
Molecular Function	GO:0004553	hydrolase activity, hydrolyzing O-glycosyl compounds	0.00037508	0.0104272	14	529	0.026
Molecular Function	GO:0016758	transferase activity, transferring hexosyl groups	0.000421786	0.0106597	16	666	0.024
Molecular Function	GO:0016798	hydrolase activity, acting on glycosyl bonds	0.000623985	0.0139288	14	557	0.025
Molecular Function	GO:0015020	glucuronosyltransferase activity	0.000651348	0.0139288	3	19	0.158
Molecular Function	GO:0008453	alanine-glyoxylate transaminase activity	0.00081394	0.015085	2	5	0.4
Molecular Function	GO:0035529	NADH pyrophosphatase activity	0.00081394	0.015085	2	5	0.4
Molecular Function	GO:0008375	acetylglucosaminyltransferase activity	0.000929454	0.0161493	5	82	0.061
Molecular Function	GO:0016759	cellulose synthase activity	0.00120261	0.0185737	4	51	0.078
Molecular Function	GO:0016760	cellulose synthase (UDP-forming) activity	0.00120261	0.0185737	4	51	0.078
Molecular Function	GO:0047186	N-acetylneuraminate 7-O(or 9-O)-acetyltransferase activity	0.00223822	0.0327487	2	8	0.25
Molecular Function	GO:0008081	phosphoric diester hydrolase activity	0.00311932	0.0433586	4	66	0.061
Molecular Function	GO:0046527	glucosyltransferase activity	0.00331806	0.0439248	7	211	0.033
Molecular Function	GO:0004478	methionine adenosyltransferase activity	0.00431794	0.0545631	2	11	0.182
Molecular Function	GO:0004551	nucleotide diphosphatase activity	0.00515053	0.0622542	2	12	0.167
Molecular Function	GO:0016757	transferase activity, transferring glycosyl groups	0.00747556	0.0865919	17	966	0.018
Molecular Function	GO:0003924	GTPase activity	0.00794572	0.0883564	8	311	0.026
Molecular Function	GO:0016762	xyloglucan:xyloglucosyl transferase activity	0.0119202	0.127454	3	52	0.058
Molecular Function	GO:0005199	structural constituent of cell wall	0.0127972	0.131763	2	19	0.105
Molecular Function	GO:0008447	L-ascorbate oxidase activity	0.0155295	0.14858	2	21	0.095
Molecular Function	GO:0004674	protein serine/threonine kinase activity	0.0158041	0.14858	18	1132	0.016
Molecular Function	GO:0004106	chorismate mutase activity	0.0181716	0.14858	1	2	0.5
Molecular Function	GO:0005542	folic acid binding	0.0181716	0.14858	1	2	0.5
Molecular Function	GO:0009044	xylan 1,4-beta-xylosidase activity	0.0181716	0.14858	1	2	0.5
Molecular Function	GO:0046715	borate transmembrane transporter activity	0.0181716	0.14858	1	2	0.5
Molecular Function	GO:0080139	borate efflux transmembrane transporter activity	0.0181716	0.14858	1	2	0.5
Molecular Function	GO:0005525	GTP binding	0.020331	0.152757	9	441	0.02
Molecular Function	GO:0019001	guanyl nucleotide binding	0.020331	0.152757	9	441	0.02
Molecular Function	GO:0032561	guanyl ribonucleotide binding	0.020331	0.152757	9	441	0.02
Molecular Function	GO:0015117	thiosulfate transmembrane transporter activity	0.0216632	0.15442	2	25	0.08
Molecular Function	GO:0015419	sulfate transmembrane-transporting ATPase activity	0.0216632	0.15442	2	25	0.08
Molecular Function	GO:0016707	gibberellin 3-beta-dioxygenase activity	0.0271339	0.183981	1	3	0.333
Molecular Function	GO:0030775	glucuronoxylan 4-O-methyltransferase activity	0.0271339	0.183981	1	3	0.333
Molecular Function	GO:0051287	NAD binding	0.0292045	0.193306	4	127	0.031
Molecular Function	GO:0005543	phospholipid binding	0.0302478	0.195555	3	74	0.041
Molecular Function	GO:0008810	cellulase activity	0.0343614	0.207662	2	32	0.062
Molecular Function	GO:0016413	O-acetyltransferase activity	0.0343614	0.207662	2	32	0.062
Molecular Function	GO:0030570	pectate lyase activity	0.0343614	0.207662	2	32	0.062
Molecular Function	GO:0046922	peptide-O-fucosyltransferase activity	0.0360148	0.213023	1	4	0.25
Molecular Function	GO:0005509	calcium ion binding	0.0371847	0.215361	8	415	0.019
Molecular Function	GO:0043225	anion transmembrane-transporting ATPase activity	0.0384081	0.217907	2	34	0.059
Molecular Function	GO:0016837	carbon-oxygen lyase activity, acting on polysaccharides	0.0426265	0.230714	2	36	0.056
Molecular Function	GO:0004335	galactokinase activity	0.044815	0.230714	1	5	0.2
Molecular Function	GO:0005094	Rho GDP-dissociation inhibitor activity	0.044815	0.230714	1	5	0.2
Molecular Function	GO:0008251	tRNA-specific adenosine deaminase activity	0.044815	0.230714	1	5	0.2
Molecular Function	GO:0015562	efflux transmembrane transporter activity	0.044815	0.230714	1	5	0.2
Molecular Function	GO:0008289	lipid binding	0.0460723	0.232874	5	213	0.023

## Sheet: J
KEGG analysis result in black module of F. mandshurica × F. sogdiana (1601)
Pathway	ID	Pvalue	Qvalue	Number of Genes	Number of All Pathway gene	ratio
ko00520	Amino sugar and nucleotide sugar metabolism	2.22198e-05	0.00319973	12	363	0.033
ko05130	Pathogenic Escherichia coli infection	3.31579e-05	0.00319973	30	1803	0.017
ko04145	Phagosome	8.53219e-05	0.00548904	9	237	0.038
ko05100	Bacterial invasion of epithelial cells	0.000558931	0.0269684	5	88	0.057
ko00500	Starch and sucrose metabolism	0.00113052	0.0436381	12	556	0.022
ko05132	Salmonella infection	0.00204045	0.0648824	26	1885	0.014
ko04664	Fc epsilon RI signaling pathway	0.00235325	0.0648824	3	35	0.086
ko05120	Epithelial cell signaling in Helicobacter pylori infection	0.00295283	0.0712371	4	78	0.051
ko04722	Neurotrophin signaling pathway	0.00354002	0.0759137	23	1659	0.014
ko04540	Gap junction	0.00493191	0.0866063	4	90	0.044
ko05135	Yersinia infection	0.00553218	0.0866063	22	1620	0.014
ko00965	Betalain biosynthesis	0.00578748	0.0866063	3	48	0.062
ko04620	Toll-like receptor signaling pathway	0.00583358	0.0866063	21	1527	0.014
ko04530	Tight junction	0.00730581	0.100716	7	294	0.024
ko04010	MAPK signaling pathway	0.0107082	0.137779	22	1718	0.013
ko04064	NF-kappa B signaling pathway	0.0133053	0.151126	20	1545	0.013
ko04966	Collecting duct acid secretion	0.0133116	0.151126	3	65	0.046
ko05110	Vibrio cholerae infection	0.0152698	0.15811	4	125	0.032
ko00040	Pentose and glucuronate interconversions	0.0155652	0.15811	7	341	0.021
ko05169	Epstein-Barr virus infection	0.017996	0.173662	22	1804	0.012
ko05162	Measles	0.0215417	0.173737	20	1623	0.012
ko05212	Pancreatic cancer	0.0230678	0.173737	3	80	0.037
ko04670	Leukocyte transendothelial migration	0.0230751	0.173737	2	31	0.065
ko05152	Tuberculosis	0.0231715	0.173737	21	1742	0.012
ko05145	Toxoplasmosis	0.0232344	0.173737	20	1636	0.012
ko05142	Chagas disease (American trypanosomiasis)	0.0240194	0.173737	19	1536	0.012
ko05140	Leishmaniasis	0.0243052	0.173737	19	1538	0.012
ko04624	Toll and Imd signaling pathway	0.0259241	0.175059	19	1549	0.012
ko05170	Human immunodeficiency virus 1 infection	0.0263042	0.175059	21	1765	0.012
ko00280	Valine, leucine and isoleucine degradation	0.0276453	0.177851	4	150	0.027
ko05164	Influenza A	0.0290774	0.18103	19	1569	0.012
ko05161	Hepatitis B	0.0305877	0.181784	19	1578	0.012
ko05133	Pertussis	0.0311041	0.181784	19	1581	0.012
ko05016	Huntington disease	0.0320242	0.181784	9	576	0.016
ko00270	Cysteine and methionine metabolism	0.0384981	0.207619	6	326	0.018
ko00450	Selenocompound metabolism	0.0387268	0.207619	3	98	0.031
ko05168	Herpes simplex infection	0.0404987	0.21125	19	1630	0.012
ko00532	Glycosaminoglycan biosynthesis - chondroitin sulfate / dermatan sulfate	0.0447192	0.227126	1	6	0.167
ko04721	Synaptic vesicle cycle	0.0470161	0.231469	4	178	0.022
ko04621	NOD-like receptor signaling pathway	0.0483865	0.231469	19	1665	0.011
ko04650	Natural killer cell mediated cytotoxicity	0.0495982	0.231469	2	47	0.043

[truncated: 10 more sheets: K, L, M, N, O, P, Q, R, S, T]
