# Supplementary material for: Brassinosteroids affect wood development and properties of Fraxinus mandshurica
Source: Front Plant Sci. 2023 Jul 17;14:1167548. doi: 10.3389/fpls.2023.1167548 (PMC10400452; doi:10.3389/fpls.2023.1167548)
Supplement: Supplementary file 8 [file Table_7.xlsx]

## Sheet: A
Specifically expressed genes in co-expression network of F. mandshurica (M8) Blue Module
Gene ID	X	P	L	JGI	AGI	Gene symbol	Family
FRAEX38873_v2_000374440	9.85667	1.45	0.02	Potri.001G090700	AT1G12780.1	UDP-GLC 4-EPIMERASE 1, UGE1,	FAMILY NOT NAMED (UDP-glucose epimerase)
FRAEX38873_v2_000066280	2.92333	0.926667	0.263333	Potri.001G248700	AT2G38080.1	LACCASE16	LACCASE
FRAEX38873_v2_000333670	8.03667	0.826667	0.313333	Potri.001G267300	AT3G08500.1	MYB DOMAIN PROTEIN 83, MYB83	MYB
FRAEX38873_v2_000314760	104.603	19.9933	14.11	Potri.001G448400	AT2G46770.1	NAC DOMAIN CONTAINING PROTEIN 43, NAC SECONDARY WALL THICKENING PROMOTING FACTOR1, NST1	NAC
FRAEX38873_v2_000035240	16.14	0.13	0.0633333	Potri.002G060500	AT5G57560.1	XYLOGLUCAN ENDOTRANSGLUCOSYLASE/HYDROLASE 22, TCH4, TOUCH 4, XTH22,	XYLOGLUCAN ENDOTRANSGLUCOSYLASE
FRAEX38873_v2_000019820	216.797	57.87	18.1267	Potri.002G257900	AT5G44030.1	CESA7, CELLULOSE SYNTHASE A CATALYTIC SUBUNIT 7	CELLULOSE SYNTHASE A CATALYTIC SUBUNIT
FRAEX38873_v2_000195940	24.9733	0.983333	0.04	Potri.003G057400	AT1G15550.1	DEFECTIVE IN SYSTEMIC DEFENSE INDUCED BY ABIETANE DITERPENOID 1	OXIDOREDUCTASE
FRAEX38873_v2_000287800	6.65333	0.176667	0.1	Potri.004G010500	AT1G11820.2	O-Glycosyl hydrolases family 17 protein	FAMILY NOT NAMED
FRAEX38873_v2_000146280	76.79	16.5033	9.11	Potri.004G059600	AT4G18780.1	CELLULOSE SYNTHASE A CATALYTIC SUBUNIT 8	CELLULOSE SYNTHASE A CATALYTIC SUBUNIT
FRAEX38873_v2_000343280	65.3	3.76667	0.22	Potri.004G095100	AT1G66810.1	ZINC FINGER CCCH DOMAIN-CONTAINING PROTEIN 14-RELATED	ZINC FINGER CCCH
FRAEX38873_v2_000368780	81.68	1.24	4.02667	Potri.004G117100	AT3G02210.1	COBL1	COBRA-LIKE
FRAEX38873_v2_000027510	13.2133	0.996667	0.0633333	Potri.004G211900	AT2G28315.1	UXT1 UDP-Xyl transporter	NST-KT subfamily
FRAEX38873_v2_000283890	2.98	6.3	4.75667	Potri.005G001600	AT1G09540.1	MYB DOMAIN PROTEIN 61, MYB61	MYB
FRAEX38873_v2_000208670	25.0667	6.39333	1.4	Potri.005G087500	AT5G64740.1	CELLULOSE SYNTHASE A CATALYTIC SUBUNIT 2	CELLULOSE SYNTHASE A CATALYTIC SUBUNIT
FRAEX38873_v2_000037760	19.1533	1.63	0.45	Potri.005G141500	AT5G67230.1	IRREGULAR XYLEM 14-LIKE, IRX14-L	GT43 glycosyltransferases
FRAEX38873_v2_000276820	28.4333	2.33333	0.13	Potri.006G087500	AT5G60020.1	LACCASE-2	LACCASE
FRAEX38873_v2_000341940	26.9933	0	0.876667	Potri.006G237500	AT1G52150.1	HB15, CNA, CORONA	HD-ZIP protein
FRAEX38873_v2_000268170	173.47	85.4467	5.83667	Potri.007G078200	AT4G39410.1	WRKY TRANSCRIPTION FACTOR 13-RELATED,WRKY13	WRKY
FRAEX38873_v2_000178220	63.9367	8.92333	0.29	Potri.008G039000	AT4G30080.1	AUXIN RESPONSE FACTOR 16, ARF16,	AUXIN RESPONSE
FRAEX38873_v2_000328140	17.89	1.91333	0.11	Potri.008G073700	AT2G40370.1	LACCASE-12	LACCASE
FRAEX38873_v2_000014500	8.75	1.02	0	Potri.009G053900	AT3G08500.1	MYB DOMAIN PROTEIN 46, MYB46,	MYB
FRAEX38873_v2_000090810	53.8733	7.99667	5.27333	Potri.010G118700	AT1G68200.1	C3H15, CALLOSE DEFECTIVE MICROSPORE1, CDM1	Zinc finger C-x8-C-x5-C-x3-H type
FRAEX38873_v2_000168920	61.5467	15.7933	9.69667	Potri.010G118700	AT1G68200.1	C3H15, CALLOSE DEFECTIVE MICROSPORE1, CDM1	Zinc finger C-x8-C-x5-C-x3-H type
FRAEX38873_v2_000012050	72.0667	7.55333	1.26	Potri.010G183600	AT2G40370.1	LACCASE-5	LACCASE
FRAEX38873_v2_000082740	12.6567	0.573333	0.0433333	Potri.010G183600	AT2G40370.1	LACCASE-5	LACCASE
FRAEX38873_v2_000209010	3.42	0.84	0.0933333	Potri.010G183600	AT2G40370.1	LACCASE-5	LACCASE
FRAEX38873_v2_000287620	50.38	6.10667	1.68	Potri.010G183600	AT2G40370.1	LACCASE-5	LACCASE
FRAEX38873_v2_000375810	177.38	28.6233	8.17	Potri.010G207200	AT5G59290.1	UDP-glucuronic acid decarboxylas	FAMILY NOT NAMED
FRAEX38873_v2_000276400	23.9667	9.43333	5.46	Potri.011G069600	AT4G18780.1	CESA8, CELLULOSE SYNTHASE A CATALYTIC SUBUNIT 8	CELLULOSE SYNTHASE A CATALYTIC SUBUNIT
FRAEX38873_v2_000025800	8.63	0.373333	0.173333	Potri.011G153300	AT2G46770.1	NST1, NAC DOMAIN CONTAINING PROTEIN 43, NAC SECONDARY WALL THICKENING PROMOTING FACTOR1	XYLOGLUCAN ENDOTRANSGLUCOSYLASE/HYDROLASE
FRAEX38873_v2_000356010	38.5433	1.33333	0.0866667	Potri.013G005700	AT5G57560.1	XTH22, XYLOGLUCAN ENDOTRANSGLUCOSYLASE/HYDROLASE 22	XYLOGLUCAN ENDOTRANSGLUCOSYLASE/HYDROLASE
FRAEX38873_v2_000052220	29.5367	5.69667	2.55667	Potri.014G025300	AT1G46480.1	WOX4, WUSCHEL RELATED HOMEOBOX 4	WUSCHEL-related homeobox
FRAEX38873_v2_000215940	78.3233	4.91	0.183333	Potri.014G025300	AT1G46480.1	WOX4, WUSCHEL RELATED HOMEOBOX 4	WUSCHEL-related homeobox
FRAEX38873_v2_000356670	25.1267	2.13667	0.143333	Potri.014G104800	AT2G46770.1	NAC DOMAIN CONTAINING PROTEIN 43, NAC SECONDARY WALL THICKENING PROMOTING FACTOR1, NST1	NAC
FRAEX38873_v2_000300000	118.663	7.69667	0.02	Potri.015G060000	AT3G02210.1	OBL1, COBRA-LIKE PROTEIN 1 PRECURSOR, COBRA-like protein 1 precursor	COBRA-LIKE
FRAEX38873_v2_000121110	6.59	0.0466667	0.08	Potri.015G060100	AT5G15630.1	COBL4, COBRA-LIKE4, IRREGULAR XYLEM 6, IRX6	COBRA-LIKE
FRAEX38873_v2_000160620	41.4433	0.0966667	0	Potri.015G060100	AT5G15630.1	COBL4, COBRA-LIKE4, IRREGULAR XYLEM 6, IRX6	COBRA-LIKE
FRAEX38873_v2_000223850	1.81667	0.106667	0.08	Potri.016G018600	AT2G36450.1	HARDY, HRD	ERF/AP2
FRAEX38873_v2_000258590	598.213	100.593	61.0567	Potri.016G018600	AT2G36450.1	HARDY, HRD	ERF/AP2
FRAEX38873_v2_000215080	3.72667	0.56	0.15	Potri.017G083000	AT5G15230.1	GASA4, GAST1 PROTEIN HOMOLOG 4	GASA4
FRAEX38873_v2_000183880	4.87333	0.116667	0	Potri.018G021900	AT5G25190.1	ESE3, ETHYLENE AND SALT INDUCIBLE 3	ERF/AP2
FRAEX38873_v2_000324290	242.153	14.0667	0.76	Potri.018G063500	AT3G43190.1	SUCROSE SYNTHASE 1-RELATED, SUCROSE SYNTHASE 4, ATSUS4, SUCROSE SYNTHASE 4, SUS4	SUCROSE SYNTHASE
FRAEX38873_v2_000012150	2.28667	0.263333	0.53	Potri.019G056700	AT3G56310.1	AGAL3, ALPHA-GALACTOSIDASE 3	Glycoside Hydrolase Family 27
FRAEX38873_v2_000108610	12.5567	0.83	0.0166667	Potri.019G076300	AT1G33800.1	GXM3, GXMT1	GLUCURONOXYLAN METHYLTRANSFERASE 1, GLUCURONOXYLAN METHYLTRANSFERASE3
FRAEX38873_v2_000002320	18.8833	3.31	0.766667	Potri.002G124100	AT1G46480.1	WOX4, WUSCHEL RELATED HOMEOBOX 4	WUSCHEL-related homeobox
FRAEX38873_v2_000003040	34.7233	0.0233333	0.146667	Potri.014G068400	AT4G00110.1	GAE3, UDP-D-GLUCURONATE 4-EPIMERASE 3	UDP
FRAEX38873_v2_000004770	7.61333	2.34	0.09	Potri.005G061600	AT3G18660.2	GLUCURONIC ACID SUBSTITUTION OF XYLAN 1	GLUCURONYLTRANSFERASE
FRAEX38873_v2_000011790	62.0067	17.4267	2.72667	Potri.006G169700	AT1G51680.1	4-COUMARATE:COA LIGASE 1, 4CL1	4-COUMARATE:COA LIGASE
FRAEX38873_v2_000014400	63.2	1.00333	0.0366667	Potri.016G086400	AT2G37090.1	IRREGULAR XYLEM 9, IRX9	GT43 glycosyl transferase
FRAEX38873_v2_000014910	20.44	2.92333	3.97667	Potri.007G008200	AT4G37790.1	ABIG1, HAT22, ABA INSENSITIVE GROWTH 1, Encodes homeobox protein HAT22	HD-Zip II
FRAEX38873_v2_000018690	34.74	2.74333	0.116667	Potri.006G181900	AT5G17420.1	CESA7, CELLULOSE SYNTHASE CATALYTIC SUBUNIT 7	CELLULOSE SYNTHASE CATALYTIC SUBUNIT
FRAEX38873_v2_000018710	111.373	21.07	30.63	Potri.004G138000	AT4G38620.1	MYB4, MYB DOMAIN PROTEIN 4	R2R3 MYB
FRAEX38873_v2_000020800	21.4933	3.25667	0.816667	Potri.008G028900	AT5G04500.1	GINT1, GLUCOSAMINE INOSITOLPHOSPHORYLCERAMIDE TRANSFERASE 1	CAZy Glycosyltransferase Family 64
FRAEX38873_v2_000023110	7.29667	0.496667	0.98	Potri.002G176300	AT2G46680.2	HOMEOBOX 7, ATHB-7, ATHB7, HB-7, HOMEOBOX 7	HOMEOBOX
FRAEX38873_v2_000027990	3.29667	0.333333	0.0866667	Potri.006G033500	AT5G07050.1	UMAMIT9, USUALLY MULTIPLE ACIDS MOVE IN AND OUT TRANSPORTERS 9	nodulin MtN21-like transporter
FRAEX38873_v2_000029240	184.32	70.8133	21.78	Potri.002G108000	AT5G65670.2	IAA9, INDOLE-3-ACETIC ACID INDUCIBLE 9	IAA
FRAEX38873_v2_000032800	100.187	3.69333	0.123333	Potri.005G141300	AT5G67210.1	IRX15-L, IRX15-LIKE	GT43
FRAEX38873_v2_000035070	10.2167	0.436667	0	Potri.003G114100	AT4G12350.1	MYB DOMAIN PROTEIN 42, MYB42	MYB
FRAEX38873_v2_000036960	1.57	0.05	0.09	Potri.005G077300	AT4G39780.1	ERF60	ERF/AP2
FRAEX38873_v2_000039720	8.49	2.65	0.01	Potri.015G082700	AT5G26660.1	MYB86, myb domain protein 86	MYB
FRAEX38873_v2_000040460	5.52333	0.773333	0.336667	Potri.003G132000	AT1G63910.1	MYB103, MYB DOMAIN PROTEIN 103, MYB103	MYB
FRAEX38873_v2_000040830	8.27	0.633333	0.0133333	Potri.012G084100	AT4G01680.2	MYB DOMAIN PROTEIN 55, MYB55	MYB
FRAEX38873_v2_000043590	56.0567	0.13	0.113333	Potri.001G188800	AT1G52150.1	HB15, CNA, CORONA	HD-ZIP
FRAEX38873_v2_000043600	92.1467	45.2333	0.08	Potri.003G050100	AT1G52150.3	HB15, CNA, CORONA	HD-ZIP
FRAEX38873_v2_000048810	5.27667	0	0.836667	Potri.001G042900	AT5G48930.1	HCT	HYDROXYCINNAMOYL-COA SHIKIMATE/QUINATE HYDROXYCINNAMOYL TRANSFERASE
FRAEX38873_v2_000057670	23.2167	0.156667	0.0333333	Potri.012G039400	AT1G17950.1	MYB DOMAIN PROTEIN 52, MYB52	MYB
FRAEX38873_v2_000059040	3.14	0	0	Potri.006G127500	AT4G30080.1	AUXIN RESPONSE FACTOR 16, ARF16,	AUXIN RESPONSE
FRAEX38873_v2_000062160	294.4	49.0433	75.0367	Potri.002G257900	AT5G44030.1	CESA4, CELLULOSE SYNTHASE A 4,	CELLULOSE SYNTHASE A CATALYTIC SUBUNIT
FRAEX38873_v2_000066560	2.51	0.07	0.0266667	Potri.006G087100	AT5G60020.1	LACCASE-2	LACCASE
FRAEX38873_v2_000072960	4.2	1.10333	0.206667	Potri.007G014400	AT2G18060.1	VASCULAR RELATED NAC-DOMAIN PROTEIN 1, VND1	NAC
FRAEX38873_v2_000080410	49.0267	0.373333	0.36	Potri.012G039400	AT1G17950.1	MYB DOMAIN PROTEIN 52, MYB52	R2R3-MYB transcription family.
FRAEX38873_v2_000085420	2.39	0.23	0.03	Potri.012G006400	AT5G54160.1	CAFFEATE O-METHYLTRANSFERASE 1/2, COMT1/2	COMT
FRAEX38873_v2_000088910	5.09333	0.583333	0.0166667	Potri.010G001100	AT4G16120.1	COBL7, COBRA-LIKE PROTEIN-7	COBRA-LIKE
FRAEX38873_v2_000090920	20.9633	1.61333	0.0733333	Potri.010G224100	AT3G53260.1	PAL2, PHENYLALANINE AMMONIA-LYASE 2	PHENYLALANINE AMMONIA-LYASE
FRAEX38873_v2_000092800	15.32	1.01	0	Potri.010G125600	AT1G68550.1	CRF10, CYTOKININ RESPONSE FACTOR 10	CYTOKININ RESPONSE
FRAEX38873_v2_000098110	26.84	0.52	0.16	Potri.006G022000	AT1G30620.1	UDP-D-XYLOSE 4-EPIMERASE 1, UXE1	UXE
FRAEX38873_v2_000101560	17.4	2.84667	0.63	Potri.001G016300	AT5G12890.1	UGT	UDP-Glycosyltransferase superfamily
FRAEX38873_v2_000102690	24.03	4.11333	1.04333	Potri.012G055600	AT1G68320.1	MYB62, MYB DOMAIN PROTEIN 62,	MYB
FRAEX38873_v2_000111680	208.133	4.22	0.15	Potri.003G181400	AT1G15950.1	CCR1, IRREGULAR XYLEM 4, IRX4	CINNAMOYL COA REDUCTASE 1
FRAEX38873_v2_000113270	201.66	8.20333	9.15333	Potri.008G115600	AT1G73965.1	CLAVATA3/ESR-RELATED 13, CLE13	CLAVATA3/ESR
FRAEX38873_v2_000115680	33.69	2.92	0.916667	Potri.009G161500	AT5G22250.1	CCR4	Cinnamoyl-CoA reductase
FRAEX38873_v2_000121590	11.22	0.183333	0.0333333	Potri.001G046400	AT1G15950.1	CCR1, IRREGULAR XYLEM 4, IRX4	CINNAMOYL COA REDUCTASE 1
FRAEX38873_v2_000137850	298.29	6.57667	0.45	Potri.010G093000	AT2G02820.2	MYB88, MYB DOMAIN PROTEIN 62,	MYB
FRAEX38873_v2_000140700	11.4767	0.5	0.08	Potri.004G211700	AT2G28350.1	ARF10, AUXIN RESPONSE FACTOR 10	AUXIN RESPONSE
FRAEX38873_v2_000143320	26.5233	0.42	0.0466667	Potri.016G059000	AT5G06710.1	HAT14	HOMEOBOX
FRAEX38873_v2_000144800	35.7367	7.82333	5.08333	Potri.003G183900	AT5G48930.1	HCT	HYDROXYCINNAMOYL-COA SHIKIMATE/QUINATE HYDROXYCINNAMOYL TRANSFERASE
FRAEX38873_v2_000146270	132.703	48.2833	22.1	Potri.004G059600	AT4G18780.1	CLAVATA3/ESR-RELATED 13, CLE13	CLAVATA3/ESR
FRAEX38873_v2_000146800	7.10667	0.123333	0	Potri.004G131700	AT2G34500.1	CYP710A1	CYTOCHROME P450
FRAEX38873_v2_000151340	22.29	0.366667	0	Potri.002G172800	AT4G23980.2	ARF9, AUXIN RESPONSE FACTOR 9	AUXIN RESPONSE
FRAEX38873_v2_000155500	44.3533	2.89333	1.07	Potri.010G001100	AT4G16120.1	COBL7, COBRA-LIKE PROTEIN-7	COBRA-LIKE
FRAEX38873_v2_000165010	133.717	34.51	15.7067	Potri.014G050000	AT2G44745.1	WRKY12, WRKY DNA-BINDING PROTEIN 12	WRKY
FRAEX38873_v2_000165050	7.15	15.2633	14.38	Potri.005G014200	AT1G23380.1	KNAT6, KNOTTED1-LIKE HOMEOBOX GENE 6	OMEDOMAIN
FRAEX38873_v2_000165420	2.25	0	0	Potri.016G097400	AT3G53150.1	UDP-GLUCOSYL TRANSFERASE 73D1, UGT73D1	UGT
FRAEX38873_v2_000168780	10.75	1.89333	1.71333	Potri.014G178100	AT3G07010.1	Pectin lyase-like	PERTIN LYASE
FRAEX38873_v2_000177730	74.1067	10.3833	5.84667	Potri.003G181400	AT1G15950.1	CCR1, IRREGULAR XYLEM 4, IRX4	CINNAMOYL COA REDUCTASE 1
FRAEX38873_v2_000181940	45.13	2.13	0	Potri.010G093000	AT1G14350.1	MYB DOMAIN PROTEIN 124, MYB124	MYB
FRAEX38873_v2_000183270	349.107	100.11	13.23	Potri.014G050000	AT2G44745.1	WRKY12, WRKY DNA-BINDING PROTEIN 12	WRKY
FRAEX38873_v2_000191410	33.0167	3.68667	0.433333	Potri.017G016700	AT4G28500.1	SECONDARY WALL-ASSOCIATED NAC DOMAIN PROTEIN 2, SND2	NAC
FRAEX38873_v2_000195660	5.82	0.07	0.13	Potri.006G181900	AT5G17420.1	CESA7, CELLULOSE SYNTHASE CATALYTIC SUBUNIT 7	CELLULOSE SYNTHASE CATALYTIC SUBUNIT
FRAEX38873_v2_000197340	26.3567	9.10333	4.00667	Potri.012G039400	AT1G17950.1	MYB DOMAIN PROTEIN 52, MYB52	MYB
FRAEX38873_v2_000198840	19.6733	3.07667	0	Potri.001G416800	AT5G54690.1	GALACTURONOSYLTRANSFERASE 12, GAUT12, IRREGULAR XYLEM 8, IRX8, LGT6	GAUT
FRAEX38873_v2_000199940	46.5767	12.53	6.89667	Potri.004G174400	AT4G38620.1	MYB4, MYB DOMAIN PROTEIN 4	MYB
FRAEX38873_v2_000200120	13.5333	3.40333	1.24	Potri.010G193100	AT2G38080.1	LACCASE 4	LACCASE
FRAEX38873_v2_000203660	84.8267	24.93	4.21667	Potri.009G099800	AT4G34050.1	CCOAOMT1	CAFFEOYL COENZYME A O-METHYLTRANSFERASE
FRAEX38873_v2_000213810	1.37333	0.0366667	0	Potri.005G117500	AT4G36220.1	F5H, FAH1, FERULIC ACID 5-HYDROXYLASE 1	FERULIC ACID 5-HYDROXYLASE
FRAEX38873_v2_000218800	85.1267	35.9067	15.5433	Potri.003G107600	AT5G61480.1	PXY	TDR
FRAEX38873_v2_000219810	14.4367	1.76667	0.546667	Potri.013G041400	AT3G04730.1	IAA16, INDOLEACETIC ACID-INDUCED PROTEIN 16	INDOLEACETIC ACID
FRAEX38873_v2_000220070	253.08	70.29	7.57	Potri.009G084200	AT5G60440.1	AGAMOUS-LIKE 62, AGL62	AGL
FRAEX38873_v2_000226690	80.7467	0.926667	0.0266667	Potri.007G008200	AT2G22800.1	HAT9	HOMEOBOX
FRAEX38873_v2_000227870	1.45	0	0	Potri.004G202400	AT2G27500.2	Glycosyl hydrolase	Glycosyl hydrolase superfamily
FRAEX38873_v2_000227940	48.1833	4.64333	0.106667	Potri.010G168500	AT1G26810.1	GALACTOSYLTRANSFERASE1, GALT1	GALACTOSYLTRANSFERASE
FRAEX38873_v2_000230810	3.2	0.0466667	0.0266667	Potri.011G084900	AT4G18340.1	Glycosyl hydrolase	Glycosyl hydrolase superfamily
FRAEX38873_v2_000231930	26.6067	5.06	1.55	Potri.009G161500	AT5G22250.1	CCR4	Cinnamoyl-CoA reductase
FRAEX38873_v2_000234300	4.78	0.186667	0.0233333	Potri.009G161500	AT5G22250.1	CCR4	Cinnamoyl-CoA reductase
FRAEX38873_v2_000235510	117.777	4.61	0.523333	Potri.004G134800	AT4G33420.1	PEROXIDASE 47, PRX47	PEROXIDASE
FRAEX38873_v2_000241070	4.38	0.0633333	0	Potri.005G071900	AT2G22430.1	HB6, HOMEOBOX PROTEIN 6	HD-Zip II
FRAEX38873_v2_000242950	2.11333	0.57	0.09	Potri.014G029900	AT4G33330.1	GUX2, GLUCURONIC ACID SUBSTITUTION OF XYLAN 2, PGSIP3,	PLANT GLYCOGENIN-LIKE STARCH INITIATION
FRAEX38873_v2_000244210	15.2267	0.673333	0.213333	Potri.002G005700	AT4G35350.1	XCP2, XYLEM CYSTEINE PEPTIDASE 2	XYLEM CYSTEINE PEPTIDASE
FRAEX38873_v2_000244440	14.3433	1.58333	0	Potri.003G183900	AT5G48930.1	HCT	HYDROXYCINNAMOYL-COA SHIKIMATE/QUINATE HYDROXYCINNAMOYL TRANSFERASE
FRAEX38873_v2_000250540	12.0033	0.02	2.14	Potri.011G153300	AT2G46770.1	NAC DOMAIN CONTAINING PROTEIN 43, NAC SECONDARY WALL THICKENING PROMOTING FACTOR1, NST1	NAC
FRAEX38873_v2_000252440	10.3333	0.166667	0	Potri.017G092000	AT3G29360.1	UDP-GLUCOSE DEHYDROGENASE 2, UGD2	UDP
FRAEX38873_v2_000255050	19.43	0.61	0.866667	Potri.010G195600	AT3G11340.1	UDP-DEPENDENT GLYCOSYLTRANSFERASE 76B1, UGT76B1	UDP
FRAEX38873_v2_000255150	128.847	6.91	0.2	Potri.001G188800	AT1G52150.1	HB15, CNA, CORONA	HD-ZIP
FRAEX38873_v2_000264330	27.4833	0.213333	0.213333	Potri.015G065400	AT1G69780.1	HB13	HD-ZIP
FRAEX38873_v2_000264840	13.9567	0.79	0	Potri.004G047500	AT1G28360.1	ERF12, ETHYLENE RESPONSE FACTOR12	ERF/AP2
FRAEX38873_v2_000265860	65.5767	5.47667	2.30333	Potri.009G095800	AT4G34230.1	CAD5, CINNAMYL ALCOHOL DEHYDROGENASE 5	CINNAMYL ALCOHOL DEHYDROGENASE
FRAEX38873_v2_000267310	10.5333	0.243333	0	Potri.015G033600	AT1G17950.1	MYB DOMAIN PROTEIN 52, MYB52	MYB
FRAEX38873_v2_000271930	4.82333	0.373333	0.09	Potri.005G141300	AT3G50220.1	IRREGULAR XYLEM 15, IRX15	GT43
FRAEX38873_v2_000276580	7.89	0.26	0.0866667	Potri.007G107200	AT3G18660.2	GLUCURONIC ACID SUBSTITUTION OF XYLAN 1	glucuronyltransferase
FRAEX38873_v2_000279400	4.49333	0.11	0.0166667	Potri.006G126500	AT2G37030.1	SAUR46, SMALL AUXIN UPREGULATED RNA 46	SAUR
FRAEX38873_v2_000281250	24.5267	0.84	0.65	Potri.003G132000	AT1G63910.1	MYB103, MYB DOMAIN PROTEIN 103, MYB103	R2R3 MYB
FRAEX38873_v2_000298950	15.95	6.86333	2.33667	Potri.011G097900	AT5G54010.1	UDP-GLYCOSYLTRANSFERASE 79B6, UGT79B6	UDP
FRAEX38873_v2_000301070	22.69	1.03	1.40333	Potri.007G008200	AT4G37790.1	ABIG1, HAT22, ABA INSENSITIVE GROWTH 1, Encodes homeobox protein HAT22,	HD-Zip II
FRAEX38873_v2_000301180	38.4667	0.32	0	Potri.002G257900	AT5G44030.1	CESA7, CELLULOSE SYNTHASE A CATALYTIC SUBUNIT 7	CELLULOSE SYNTHASE A CATALYTIC SUBUNIT
FRAEX38873_v2_000309620	3.47333	1.15667	0.38	Potri.007G078200	AT4G39410.1	WRKY TRANSCRIPTION FACTOR 13-RELATED,WRKY13	WRKY
FRAEX38873_v2_000310120	8.61667	0.216667	0	Potri.002G022600	AT1G75750.2	GASA1, GAST1 PROTEIN HOMOLOG 1	GASA
FRAEX38873_v2_000311370	109.96	4.66667	0.0766667	Potri.014G040300	AT1G19300.1	GATL1, GALACTURONOSYLTRANSFERASE-LIKE 1,	GATL
FRAEX38873_v2_000335260	32.9867	9.07333	0.163333	Potri.007G008200	AT4G37790.1	ABIG1, HAT22, ABA INSENSITIVE GROWTH 1, Encodes homeobox protein HAT22,	HD-Zip II
FRAEX38873_v2_000335340	2.02667	0	0.0233333	Potri.003G026600	AT1G78700.1	BEH4, BES1/BZR1 HOMOLOG 4	BES1/BZR1
FRAEX38873_v2_000342230	8.93667	1.77667	0.626667	Potri.007G078200	AT4G39410.1	WRKY13, WRKY DNA-BINDING PROTEIN 13	WRKY
FRAEX38873_v2_000343240	20.3333	0.87	1.08	Potri.001G058600	AT5G50570.1	SPL13, SPL13A, SQUAMOSA PROMOTER-BINDING PROTEIN LIKE 13,	SQUAMOSA PROMOTER
FRAEX38873_v2_000350480	1333.83	573.433	112.783	Potri.006G181900	AT5G17420.1	CESA7, CELLULOSE SYNTHASE CATALYTIC SUBUNIT 7	CELLULOSE SYNTHASE CATALYTIC SUBUNIT
FRAEX38873_v2_000355070	27.0467	9.50667	2.05333	Potri.016G112000	AT2G38080.1	LACCASE 4	LACCASE
FRAEX38873_v2_000365120	3.59333	0	0	Potri.001G176600	AT1G15550.1	DEFECTIVE IN SYSTEMIC DEFENSE INDUCED BY ABIETANE DITERPENOID 1	OXIDOREDUCTASE
FRAEX38873_v2_000367460	241.357	52.7867	65.52	Potri.006G169700	AT1G51680.1	4-COUMARATE:COA LIGASE 1, 4CL1	4-COUMARATE:COA LIGASE
FRAEX38873_v2_000368510	59.1733	0.926667	5.34333	Potri.006G138500	AT1G19220.1	ARF11, ARF19, AUXIN RESPONSE FACTOR 19, AUXIN RESPONSE FACTOR11	AUXIN RESPONSE
FRAEX38873_v2_000368990	36.4567	0.846667	1.08333	Potri.009G099800	AT4G34050.1	CCOAOMT1	CAFFEOYL COENZYME A O-METHYLTRANSFERASE
FRAEX38873_v2_000373490	26.3567	6.71333	0.93	Potri.016G113600	AT2G38120.1	AUX1, AUXIN RESISTANT 1,	AUXIN RESPONSE
FRAEX38873_v2_000377840	254.99	114.583	21.3	Potri.009G095800	AT4G34230.1	CAD5, CINNAMYL ALCOHOL DEHYDROGENASE 5	CINNAMYL ALCOHOL DEHYDROGENASE
FRAEX38873_v2_000379240	55.7333	1.95667	0.0933333	Potri.015G060100	AT5G15630.1	COBL4, COBRA-LIKE4, IRREGULAR XYLEM 6, IRX6	COBRA-LIKE
FRAEX38873_v2_000384020	28.4767	0.146667	0.153333	Potri.003G000800	AT1G59740.1	NPF4.3, NRT1/ PTR FAMILY 4.3	NRT
FRAEX38873_v2_000384960	11.0633	0.703333	0.0233333	Potri.016G112000	AT2G38080.1	LACCASE 4	LACCASE
FRAEX38873_v2_000390520	0.846667	0	0	Potri.003G022800	AT5G64530.1	XND1, XYLEM NAC DOMAIN 1	NAC
FRAEX38873_v2_000395920	15.2333	0.12	0.02	Potri.003G132000	AT1G63910.1	MYB103, MYB DOMAIN PROTEIN 103, MYB103	MYB
FRAEX38873_v2_000387280

## Sheet: B
Specifically expressed genes in co-expression network of F. mandshurica × F. sogdiana (1601) Black Module
Gene ID	X	P	L	JGI	AGI	Gene symbol	Family
FRAEX38873_v2_000074940	7.66333	0.893333	0.0733333	Potri.001G065900	AT1G28110.1	SCPL45, SERINE CARBOXYPEPTIDASE-LIKE 45	SERINE PROTEASE
FRAEX38873_v2_000374440	80.0133	1.72333	0.74	Potri.001G090700	AT1G12780.1	UDP-GLC 4-EPIMERASE 1, UGE1,	FAMILY NOT NAMED (UDP-glucose epimerase)
FRAEX38873_v2_000071650	8.94333	1.18667	0.356667	Potri.001G105400	AT4G11610.1	UDP-GLUCOSE 4-EPIMERASE 2-RELATED	FAMILY NOT NAMED (UDP-glucose epimerase)
FRAEX38873_v2_000296110	23.67	0.916667	0.533333	Potri.001G206800	AT5G64570.1	BETA-XYLOSIDASE4, BXL4	PERIPLASMIC BETA-GLUCOSIDASE
FRAEX38873_v2_000066280	31.63	1.73667	0.0533333	Potri.001G248700	AT2G38080.1	LACCASE16	LACCASE
FRAEX38873_v2_000333670	6.48667	0.2	0	Potri.001G267300	AT3G08500.1	MYB DOMAIN PROTEIN 83, MYB83	MYB
FRAEX38873_v2_000186460	27.17	13.2167	4.93667	Potri.001G361600	AT4G26640.2	WRKY TRANSCRIPTION FACTOR 20-RELATED, WRKY20	WRKY
FRAEX38873_v2_000314760	30.7467	0.516667	0	Potri.001G448400	AT2G46770.1	NAC DOMAIN CONTAINING PROTEIN 43, NAC SECONDARY WALL THICKENING PROMOTING FACTOR1, NST1	NAC
FRAEX38873_v2_000228070	6.12333	0.0433333	0	Potri.002G018000	AT5G42180.1	PEROXIDASE 64	PEROXIDASE
FRAEX38873_v2_000035240	42.38	4.88	0.543333	Potri.002G060500	AT5G57560.1	XYLOGLUCAN ENDOTRANSGLUCOSYLASE/HYDROLASE 22, TCH4, TOUCH 4, XTH22,	XYLOGLUCAN ENDOTRANSGLUCOSYLASE
FRAEX38873_v2_000098050	12.3933	2.90333	0.34	Potri.002G224600	AT2G05790.1	O-GLYCOSYL HYDROLASES FAMILY 17 PROTEIN	O-GLYCOSYL HYDROLASES FAMILY
FRAEX38873_v2_000019820	25.0367	1.33333	0.1	Potri.002G257900	AT5G44030.1	CELLULOSE SYNTHASE A CATALYTIC SUBUNIT 7	CELLULOSE SYNTHASE A CATALYTIC SUBUNIT
FRAEX38873_v2_000195940	21.0267	0.35	0.16	Potri.003G057400	AT1G15550.1	DEFECTIVE IN SYSTEMIC DEFENSE INDUCED BY ABIETANE DITERPENOID 1	OXIDOREDUCTASE
FRAEX38873_v2_000078190	17.1867	7.31	1.16667	Potri.003G073500	AT5G50420.1	peptide-O-fucosyltransferase (POFUT)	DSA1O-fucosyltransferase
FRAEX38873_v2_000242580	92.3533	5.35667	0.17	Potri.003G175900	AT4G13710.1	PECTATE LYASE 1-RELATED	PECTATE LYASE
FRAEX38873_v2_000287800	17.7433	2.72667	0.0333333	Potri.004G010500	AT1G11820.2	O-Glycosyl hydrolases family 17 protein	FAMILY NOT NAMED
FRAEX38873_v2_000146280	19.5967	0.86	0.05	Potri.004G059600	AT4G18780.1	CELLULOSE SYNTHASE A CATALYTIC SUBUNIT 8	CELLULOSE SYNTHASE A CATALYTIC SUBUNIT
FRAEX38873_v2_000343280	23.21	0.313333	1.38667	Potri.004G095100	AT1G66810.1	C3H14, ZINC FINGER CCCH DOMAIN-CONTAINING PROTEIN 14-RELATED	ZINC FINGER CCCH
FRAEX38873_v2_000368780	12.6133	0.27	0	Potri.004G117100	AT3G02210.1	COBL1	COBRA
FRAEX38873_v2_000272230	15.6	2.52333	0.596667	Potri.004G174400	AT4G38620.1	MYB DOMAIN PROTEIN 4, MYB4	MYB
FRAEX38873_v2_000027510	50.9233	2.29	0.08	Potri.004G211900	AT2G28315.1	UXT1 UDP-Xyl transporter	NST-KT subfamily
FRAEX38873_v2_000283890	7.41333	0.5	0.0566667	Potri.005G001600	AT1G09540.1	MYB DOMAIN PROTEIN 61, MYB61	MYB
FRAEX38873_v2_000208670	65.3133	1.75	0.663333	Potri.005G087500	AT5G64740.1	CELLULOSE SYNTHASE A CATALYTIC SUBUNIT 2	CELLULOSE SYNTHASE A CATALYTIC SUBUNIT
FRAEX38873_v2_000251710	41.2433	0.3	0.00666667	Potri.005G108900	AT5G42180.1	PEROXIDASE 64	PEROXIDASE
FRAEX38873_v2_000037760	81.0833	14.47	7.87667	Potri.005G141500	AT5G67230.1	IRREGULAR XYLEM 14-LIKE, IRX14-L	GT43 glycosyltransferases
FRAEX38873_v2_000284290	36.8067	9.89333	1.07333	Potri.005G141500	AT4G36890.1	IRREGULAR XYLEM 14, IRX14	GT43 glycosyltransferases
FRAEX38873_v2_000258970	134.127	2.17667	0	Potri.005G201200	AT4G14130.1	XTH15, XTR7,	XYLOGLUCAN ENDOTRANSGLYCOSYLASE
FRAEX38873_v2_000276820	21.09	0.4	0.0333333	Potri.006G087500	AT5G60020.1	LACCASE-2	LACCASE
FRAEX38873_v2_000029050	13.9267	2.35	0.0833333	Potri.006G139500	AT3G42950.1	PGF6, POLYGALACTURONASE CLADE F 6	FAMILY NOT NAMED
FRAEX38873_v2_000341940	35.6833	2.42667	1.18667	Potri.006G237500	AT1G52150.1	HB15, CNA, CORONA	HD-ZIP protein
FRAEX38873_v2_000268170	5.38667	0.556667	0	Potri.007G078200	AT4G39410.1	WRKY TRANSCRIPTION FACTOR 13-RELATED,WRKY13	WRKY
FRAEX38873_v2_000178220	5.1	0.106667	0.216667	Potri.008G039000	AT4G30080.1	AUXIN RESPONSE FACTOR 16, ARF16,	AUXIN RESPONSE
FRAEX38873_v2_000045020	68.8	26.56	8.89	Potri.008G053100	AT3G46440.1	UDP-XYL SYNTHASE 5, UXS5	FAMILY NOT NAMED
FRAEX38873_v2_000048330	102.343	27.01	10.79	Potri.008G053100	AT3G46440.1	UDP-XYL SYNTHASE 5, UXS5	FAMILY NOT NAMED
FRAEX38873_v2_000197930	10.4533	1.23667	0.0366667	Potri.008G073700	AT2G40370.1	LACCASE-12	LACCASE
FRAEX38873_v2_000328140	24.1033	0.543333	0.0333333	Potri.008G073700	AT2G40370.1	LACCASE-12	LACCASE
FRAEX38873_v2_000219610	30.4967	8.24	4.67667	Potri.008G139900	AT1G68100.1	member of IAA-alanine resistance protein 1	FAMILY NOT NAMED
FRAEX38873_v2_000014500	6.5	0.166667	0.0666667	Potri.009G053900	AT3G08500.1	MYB DOMAIN PROTEIN 83, MYB83,	MYB
FRAEX38873_v2_000129850	9.75333	2.56667	0.98	Potri.009G098800	AT5G67210.1	IRX15-L, IRX15-LIKE	GT43 glycosyltransferases
FRAEX38873_v2_000090810	9.52667	0.263333	0.0333333	Potri.010G118700	AT1G68200.1	C3H15, CALLOSE DEFECTIVE MICROSPORE1, CDM1	Zinc finger C-x8-C-x5-C-x3-H type
FRAEX38873_v2_000168920	11.26	0.306667	0	Potri.010G118700	AT1G68200.1	C3H15, CALLOSE DEFECTIVE MICROSPORE1, CDM1	Zinc finger C-x8-C-x5-C-x3-H type
FRAEX38873_v2_000012050	44.3	0.466667	0.0133333	Potri.010G183600	AT2G40370.1	LACCASE-5	LACCASE
FRAEX38873_v2_000082740	19.45	0.0966667	0.01	Potri.010G183600	AT2G40370.1	LACCASE-5	LACCASE
FRAEX38873_v2_000209010	20.9567	0.316667	0	Potri.010G183600	AT2G40370.1	LACCASE-5	LACCASE
FRAEX38873_v2_000287620	39.1867	1.20333	0.0433333	Potri.010G183600	AT2G40370.1	LACCASE-5	LACCASE
FRAEX38873_v2_000326830	13.26	0.343333	0.0233333	Potri.010G183600	AT5G05390.1	LACCASE-5	LACCASE
FRAEX38873_v2_000341350	13.9033	0.636667	0.1	Potri.010G183600	AT2G40370.1	LACCASE-5	LACCASE
FRAEX38873_v2_000302470	37.8033	14.0767	11.1267	Potri.010G188800	AT2G40116.1	PHOSPHOINOSITIDE PHOSPHOLIPASE C 2-RELATED	UDP-glucuronic acid decarboxylase
FRAEX38873_v2_000334160	107.833	33.2667	6.90333	Potri.010G207200	AT3G46440.1	UDP-XYL SYNTHASE 5, UXS5	FAMILY NOT NAMED
FRAEX38873_v2_000375810	32.39	6.93667	0.763333	Potri.010G207200	AT5G59290.1	UDP-glucuronic acid decarboxylas	FAMILY NOT NAMED
FRAEX38873_v2_000346520	34.91	15.8667	10.5667	Potri.010G229700	AT3G10480.1	NAC DOMAIN CONTAINING PROTEIN 50, NAC050	NAC
FRAEX38873_v2_000276400	10.37	0.25	0.00666667	Potri.011G069600	AT4G18780.1	CESA8, CELLULOSE SYNTHASE A CATALYTIC SUBUNIT 8	CELLULOSE SYNTHASE A CATALYTIC SUBUNIT
FRAEX38873_v2_000242780	27.9367	0.643333	0.0633333	Potri.011G094400	AT5G55180.1	O-Glycosyl hydrolases family 17	O-Glycosyl hydrolases family
FRAEX38873_v2_000025800	17.59	2.03333	0.453333	Potri.011G153300	AT2G46770.1	NST1, NAC DOMAIN CONTAINING PROTEIN 43, NAC SECONDARY WALL THICKENING PROMOTING FACTOR1	XYLOGLUCAN ENDOTRANSGLUCOSYLASE/HYDROLASE
FRAEX38873_v2_000356010	25.2833	0.05	0.133333	Potri.013G005700	AT5G57560.1	XTH22, XYLOGLUCAN ENDOTRANSGLUCOSYLASE/HYDROLASE 22	XYLOGLUCAN ENDOTRANSGLUCOSYLASE/HYDROLASE
FRAEX38873_v2_000052220	8.31667	0.673333	0.35	Potri.014G025300	AT1G46480.1	WOX4, WUSCHEL RELATED HOMEOBOX 4	WUSCHEL-related homeobox
FRAEX38873_v2_000215940	24.06	0.786667	0.0466667	Potri.014G025300	AT1G46480.1	WOX4, WUSCHEL RELATED HOMEOBOX 4	WUSCHEL-related homeobox
FRAEX38873_v2_000155740	11.1	3.28667	3.16667	Potri.014G068400	AT4G00110.1	GAE3, UDP-D-GLUCURONATE 4-EPIMERASE	Encodes a putative membrane-anchored UDP-D-glucuronate 4-epimerase.
FRAEX38873_v2_000356670	9.41333	1.86333	0.703333	Potri.014G104800	AT2G46770.1	NAC DOMAIN CONTAINING PROTEIN 43, NAC SECONDARY WALL THICKENING PROMOTING FACTOR1, NST1	NAC
FRAEX38873_v2_000109240	8.56	0.0133333	0.0133333	Potri.014G127000	AT1G02810.1	PECTIN METHYL ESTERASE INHIBITOR-PECTIN METHYLESTERASE7, PMEI-PME7	FAMILY NOT NAMED
FRAEX38873_v2_000300000	40.25	0.553333	0	Potri.015G060000	AT3G02210.1	OBL1, COBRA-LIKE PROTEIN 1 PRECURSOR, COBRA-like protein 1 precursor	COBRA-LIKE
FRAEX38873_v2_000121110	42.6967	2.58667	0.113333	Potri.015G060100	AT5G15630.1	COBL4, COBRA-LIKE4, IRREGULAR XYLEM 6, IRX6	COBRA-LIKE
FRAEX38873_v2_000160620	22.6533	1.32333	0.03	Potri.015G060100	AT5G15630.1	COBL4, COBRA-LIKE4, IRREGULAR XYLEM 6, IRX6	COBRA-LIKE
FRAEX38873_v2_000223850	22.0233	0.503333	0	Potri.016G018600	AT2G36450.1	HARDY, HRD	DREB subfamily A-4 of ERF/AP2 transcription factor
FRAEX38873_v2_000248950	12.7633	0	0	Potri.016G018600	AT2G36450.1	HARDY, HRD	DREB subfamily A-4 of ERF/AP2 transcription factor
FRAEX38873_v2_000258590	5.18	0	0	Potri.016G018600	AT2G36450.1	HARDY, HRD	DREB subfamily A-4 of ERF/AP2 transcription factor
FRAEX38873_v2_000215080	19.1267	2.31333	0.44	Potri.017G083000	AT5G15230.1	GASA4, GAST1 PROTEIN HOMOLOG 4	gibberellin-regulated protein GASA4. Promotes GA responses and exhibits redox activity.
FRAEX38873_v2_000070700	29.0033	5.28667	2.08333	Potri.017G092000	AT3G29360.1	UDP-GLUCOSE DEHYDROGENASE 2, UGD2	UDP-glucose dehydrogenase UGD
FRAEX38873_v2_000101340	56.1467	12.3	8.41333	Potri.017G092000	AT5G15490.1	UDP-GLUCOSE DEHYDROGENASE 3, UGD3	UDP-glucose dehydrogenase UGD
FRAEX38873_v2_000183880	5.93667	0.876667	0	Potri.018G021900	AT5G25190.1	ESE3, ETHYLENE AND SALT INDUCIBLE 3	ERF (ethylene response factor) subfamily B-6 of ERF/AP2 transcription factor
FRAEX38873_v2_000324290	60.9367	0.923333	0.153333	Potri.018G063500	AT3G43190.1	SUCROSE SYNTHASE 1-RELATED, SUCROSE SYNTHASE 4, ATSUS4, SUCROSE SYNTHASE 4, SUS4	SUCROSE SYNTHASE
FRAEX38873_v2_000012150	504.43	49.79	15.8267	Potri.019G056700	AT3G56310.1	AGAL3, ALPHA-GALACTOSIDASE 3	Glycoside Hydrolase Family 27
FRAEX38873_v2_000028800	33.9033	2.48333	0.05	Potri.019G076300	AT1G33800.1	GXM3, GXMT1	GLUCURONOXYLAN METHYLTRANSFERASE 1, GLUCURONOXYLAN METHYLTRANSFERASE3
FRAEX38873_v2_000108610	13.35	2.91	0.263333	Potri.019G076300	AT1G33800.1	GXM3, GXMT1	GLUCURONOXYLAN METHYLTRANSFERASE 1, GLUCURONOXYLAN METHYLTRANSFERASE3
FRAEX38873_v2_000353330
FRAEX38873_v2_000300000
