# Supplementary material for: Brassinosteroids affect wood development and properties of Fraxinus mandshurica
Source: Front Plant Sci. 2023 Jul 17;14:1167548. doi: 10.3389/fpls.2023.1167548 (PMC10400452; doi:10.3389/fpls.2023.1167548)
Supplement: Supplementary file 9 [file Table_8.xlsx]

## Sheet: A
Primers for validation of RNA-seq
Gene Name	Gene ID	Primers	Sequence (5’ ~ 3’)
Fm Tu		Forward	AGGACGCTGCCAACAACTTT
		Reverse	TTGAGGGGAAGGGTAAATAGTG
FmPAL1	FRAEX38873_v2_000237780	Forward	GGAAAATGGACACTCAAATGGC
		Reverse	ACCATTCGTTTCACCTCATCC
FmC4H	FRAEX38873_v2_000055010	Forward	ATTTGGTGTCGGTAGGAGAAG
		Reverse	TTCTCGCTGGTGTCTATCTTTG
Fm4CL1	FRAEX38873_v2_000367460	Forward	GCTTGGTCAGGGTTATGGAATG
		Reverse	TCGCCTCTAATGCAGATTTCTC
FmHCT	FRAEX38873_v2_000144800	Forward	CTATGGCTGGTAGGTTGAAGAG
		Reverse	GTCGGAATAAGGCATCGGAG
FmCCR1	FRAEX38873_v2_000101750	Forward	TTACCCTACTCTTCCTCTACCAG
		Reverse	GACGGTTTCCTTGATGCTTTC
FmGI	FRAEX38873_v2_000392980	Forward	ACAACCAATACCCTCAACTCC
		Reverse	AACGTCGCAGACTCATAACG
FmLHY	FRAEX38873_v2_000262880	Forward	GATGGAAAGATGGGAAACGC
		Reverse	TCAGGAGAAATTCGCAGTACG
FmBRI1	FRAEX38873_v2_000309630	Forward	ACTGGAAACTTAGTGCTCGTG
		Reverse	ACGCTTCCATCCTTCAACC
FmCPD	FRAEX38873_v2_000362610	Forward	CCCTGTGAATGGACTGAGAATC
		Reverse	CTTTCCCCTTTCTCACTCTCC
FmBSU1	FRAEX38873_v2_000104500	Forward	TTGGTAGTTGGCAGAGGATTG
		Reverse	AGGCGGTCTTTGGATGTTAAG
FmBES1	FRAEX38873_v2_000311430	Forward	TTTGTGTAGAGGCTGGTTGG
		Reverse	TTGGGAATGAAGAGGATGACG
FmGSK1	FRAEX38873_v2_000307550	Forward	GGGCTTGCATATCTCCATACAG
		Reverse	GTTGCACCAAAGATGAGTTCTG
Note: Fm Tu is internal reference genes

## Sheet: B
Primers sequences used of overexpress in FmCPD (OE-FmCPD) and CN(Control).
Gene Name	Gene ID	Primers	Sequence (5’ ~ 3’)
Fm Tu		Forward	AGGACGCTGCCAACAACTTT
		Reverse	TTGAGGGGAAGGGTAAATAGTG
FmCESA4	FRAEX38873_v2_000094030	Forward	AAGGATCGTAGGGCAATGAAG
		Reverse	ATAGCCAGGTCTCTTTTCACG
FmCESA7	FRAEX38873_v2_000018690	Forward	CCTTTCACGTCTCTTCCACTG
		Reverse	GCCTCCAATAACCCAAAACTG
FmCESA8	FRAEX38873_v2_000146270	Forward	ATCGTCTCAATCAGGTGCTG
		Reverse	GAAGAGGTAGGGAGGTAAATGG
FmIRX9	FRAEX38873_v2_000014400	Forward	TGTAAAGGTGAAGATGAGTGGG
		Reverse	GCCAGGTATGATAAGTGTCTCTG
FmXTH4	FRAEX38873_v2_000046800	Forward	TCTCCTTTCCCTCCATCTACTC
		Reverse	TCCTGAGCCTGTGTATTGATTTAG
FmCAD	FRAEX38873_v2_000358150	Forward	AGGATGCCAGAAAGTTACCC
		Reverse	CCTTCAATCCAAAAGCCTTCC
Fm4CL1	FRAEX38873_v2_000367460	Forward	GCTTGGTCAGGGTTATGGAATG
		Reverse	TCGCCTCTAATGCAGATTTCTC
Fm4CL2	FRAEX38873_v2_000078320	Forward	CTAACAATGGCGGAATCAAG
		Reverse	GAGAAGGTGAAATTCAGAGTAGGA
FmCCR1	FRAEX38873_v2_000111680	Forward	TGCTACGGGAAAGTTGTGTC
		Reverse	ACACTGGCATTCAAAGAGGG
FmCOMT1	FRAEX38873_v2_000085420	Forward	TGATAGTTTCCAAGCACCCC
		Reverse	GTGTTCATCGCTCCAATCATG
FmMYB20	FRAEX38873_v2_000348190	Forward	AGAGCTTAAATTGAAGATGGGAAGG
		Reverse	GACTCTTCATCTGAGACCATCGAA
FmMYB52	FRAEX38873_v2_000267310	Forward	CTGCTACCTCTATGTTGGCTG
		Reverse	TGCATGGTCTATCACTTCGC
Note: Fm Tu is internal reference genes
